# Supplementary material for: Bioinformatics analyses of a potential miRNA‒mRNA regulatory axis in lumbar degenerative disc disease
Source: BMC Med Genomics. 2026 Apr 21;19:96. doi: 10.1186/s12920-026-02372-z (PMC13244845; doi:10.1186/s12920-026-02372-z)
Supplement: Supplementary file 1 — Supplementary Material 1. [file 12920_2026_2372_MOESM1_ESM.xlsx]

## Sheet: Sheet1
Sample	Sex	Age	Organism	Tissue	Diagnosis
IDD patient-1	female	41	Homo sapiens	Peripheral Blood and nucleus pulposus	intervertebral disc degeneration
IDD patient-2	female	52	Homo sapiens	Peripheral Blood	intervertebral disc degeneration
IDD patient-3	female	73	Homo sapiens	Peripheral Blood and nucleus pulposus	intervertebral disc degeneration
IDD patient-4	female	79	Homo sapiens	Peripheral Blood	intervertebral disc degeneration
IDD patient-5	female	46	Homo sapiens	Peripheral Blood and nucleus pulposus	intervertebral disc degeneration
IDD patient-6	female	33	Homo sapiens	Peripheral Blood	intervertebral disc degeneration
IDD patient-7	female	59	Homo sapiens	Peripheral Blood	intervertebral disc degeneration
IDD patient-8	male	71	Homo sapiens	Peripheral Blood and nucleus pulposus	intervertebral disc degeneration
IDD patient-9	male	47	Homo sapiens	Peripheral Blood and nucleus pulposus	intervertebral disc degeneration
IDD patient-10	male	36	Homo sapiens	Peripheral Blood	intervertebral disc degeneration
IDD patient-11	male	52	Homo sapiens	Peripheral Blood and nucleus pulposus	intervertebral disc degeneration
IDD patient-12	male	42	Homo sapiens	Peripheral Blood	intervertebral disc degeneration
IDD patient-13	male	46	Homo sapiens	Peripheral Blood	intervertebral disc degeneration
IDD patient-14	male	38	Homo sapiens	Peripheral Blood	intervertebral disc degeneration
IDD patient-15	male	66	Homo sapiens	Peripheral Blood and nucleus pulposus	intervertebral disc degeneration
Normal-1	female	48	Homo sapiens	Peripheral Blood	healthy
Normal-2	female	37	Homo sapiens	Peripheral Blood	healthy
Normal-3	female	56	Homo sapiens	Peripheral Blood	healthy
Normal-4	female	20	Homo sapiens	Peripheral Blood	healthy
Normal-5	female	45	Homo sapiens	Peripheral Blood	healthy
Normal-6	female	45	Homo sapiens	Peripheral Blood	healthy
Normal-7	female	37	Homo sapiens	Peripheral Blood	healthy
Normal-8	female	41	Homo sapiens	Peripheral Blood	healthy
Normal-9	male	28	Homo sapiens	Peripheral Blood	healthy
Normal-10	male	39	Homo sapiens	Peripheral Blood	healthy
Normal-11	male	47	Homo sapiens	Peripheral Blood	healthy
Normal-12	male	55	Homo sapiens	Peripheral Blood	healthy
Normal-13	male	49	Homo sapiens	Peripheral Blood	healthy
Normal-14	male	36	Homo sapiens	Peripheral Blood	healthy
Normal-15	male	43	Homo sapiens	Peripheral Blood	healthy
