# Supplementary material for: Bioinformatics analyses of a potential miRNA‒mRNA regulatory axis in lumbar degenerative disc disease
Source: BMC Med Genomics. 2026 Apr 21;19:96. doi: 10.1186/s12920-026-02372-z (PMC13244845; doi:10.1186/s12920-026-02372-z)
Supplement: Supplementary file 2 — Supplementary Material 2. [file 12920_2026_2372_MOESM2_ESM.xlsx]

## Sheet: GSE186542_sample Information
Sample	Geo accession	Organism	Sample type	Tissue	Disease state	Link
NP_control_1	GSM5655437	Homo sapiens	RNA	Nucleus pulposus	control	https://www.ncbi.nlm.nih.gov/sra?term=SRX12770717
NP_control_2	GSM5655438	Homo sapiens	RNA	Nucleus pulposus	control	https://www.ncbi.nlm.nih.gov/sra?term=SRX12770718
NP_control_3	GSM5655439	Homo sapiens	RNA	Nucleus pulposus	control	https://www.ncbi.nlm.nih.gov/sra?term=SRX12770719
NP_degenerated_1	GSM5655440	Homo sapiens	RNA	Nucleus pulposus	degenerated	https://www.ncbi.nlm.nih.gov/sra?term=SRX12770720
NP_degenerated_2	GSM5655441	Homo sapiens	RNA	Nucleus pulposus	degenerated	https://www.ncbi.nlm.nih.gov/sra?term=SRX12770721
NP_degenerated_3	GSM5655442	Homo sapiens	RNA	Nucleus pulposus	degenerated	https://www.ncbi.nlm.nih.gov/sra?term=SRX12770722
