# Supplementary material for: Bioinformatics analyses of a potential miRNA‒mRNA regulatory axis in lumbar degenerative disc disease
Source: BMC Med Genomics. 2026 Apr 21;19:96. doi: 10.1186/s12920-026-02372-z (PMC13244845; doi:10.1186/s12920-026-02372-z)
Supplement: Supplementary file 3 — Supplementary Material 3. [file 12920_2026_2372_MOESM3_ESM.xlsx]

## Sheet: GSE124272_sample Information
Sample	Geo accession	Organism	Sample type	Tissue	Diagnosis	Link
IDD patient-1	GSM3526782	Homo sapiens	RNA	Peripheral Blood	intervertebral disc degeneration	ftp://ftp.ncbi.nlm.nih.gov/geo/samples/GSM3526nnn/GSM3526782/suppl/GSM3526782_patient-1_257236318187_S001_GE1_1200_Jun14_1_4.txt.gz
IDD patient-2	GSM3526783	Homo sapiens	RNA	Peripheral Blood	intervertebral disc degeneration	ftp://ftp.ncbi.nlm.nih.gov/geo/samples/GSM3526nnn/GSM3526783/suppl/GSM3526783_patient-2_257236318211_S001_GE1_1200_Jun14_1_3.txt.gz
IDD patient-3	GSM3526784	Homo sapiens	RNA	Peripheral Blood	intervertebral disc degeneration	ftp://ftp.ncbi.nlm.nih.gov/geo/samples/GSM3526nnn/GSM3526784/suppl/GSM3526784_patient-3_257236318187_S001_GE1_1200_Jun14_2_1.txt.gz
IDD patient-4	GSM3526785	Homo sapiens	RNA	Peripheral Blood	intervertebral disc degeneration	ftp://ftp.ncbi.nlm.nih.gov/geo/samples/GSM3526nnn/GSM3526785/suppl/GSM3526785_patient-4_257236318211_S001_GE1_1200_Jun14_2_1.txt.gz
IDD patient-5	GSM3526786	Homo sapiens	RNA	Peripheral Blood	intervertebral disc degeneration	ftp://ftp.ncbi.nlm.nih.gov/geo/samples/GSM3526nnn/GSM3526786/suppl/GSM3526786_patient-5_257236318211_S001_GE1_1200_Jun14_1_1.txt.gz
IDD patient-6	GSM3526787	Homo sapiens	RNA	Peripheral Blood	intervertebral disc degeneration	ftp://ftp.ncbi.nlm.nih.gov/geo/samples/GSM3526nnn/GSM3526787/suppl/GSM3526787_patient-6_257236318187_S001_GE1_1200_Jun14_2_3.txt.gz
IDD patient-7	GSM3526788	Homo sapiens	RNA	Peripheral Blood	intervertebral disc degeneration	ftp://ftp.ncbi.nlm.nih.gov/geo/samples/GSM3526nnn/GSM3526788/suppl/GSM3526788_patient-7_257236318187_S001_GE1_1200_Jun14_1_1.txt.gz
IDD patient-8	GSM3526789	Homo sapiens	RNA	Peripheral Blood	intervertebral disc degeneration	ftp://ftp.ncbi.nlm.nih.gov/geo/samples/GSM3526nnn/GSM3526789/suppl/GSM3526789_patient-8_257236318211_S001_GE1_1200_Jun14_2_3.txt.gz
Healthy volunteer-1	GSM3526790	Homo sapiens	RNA	Peripheral Blood	healthy	ftp://ftp.ncbi.nlm.nih.gov/geo/samples/GSM3526nnn/GSM3526790/suppl/GSM3526790_volunteer-1_257236318210_S001_GE1_1200_Jun14_1_1.txt.gz
Healthy volunteer-2	GSM3526791	Homo sapiens	RNA	Peripheral Blood	healthy	ftp://ftp.ncbi.nlm.nih.gov/geo/samples/GSM3526nnn/GSM3526791/suppl/GSM3526791_volunteer-2_257236318210_S001_GE1_1200_Jun14_2_2.txt.gz
Healthy volunteer-3	GSM3526792	Homo sapiens	RNA	Peripheral Blood	healthy	ftp://ftp.ncbi.nlm.nih.gov/geo/samples/GSM3526nnn/GSM3526792/suppl/GSM3526792_volunteer-3_257236318210_S001_GE1_1200_Jun14_1_2.txt.gz
Healthy volunteer-4	GSM3526793	Homo sapiens	RNA	Peripheral Blood	healthy	ftp://ftp.ncbi.nlm.nih.gov/geo/samples/GSM3526nnn/GSM3526793/suppl/GSM3526793_volunteer-4_257236318210_S001_GE1_1200_Jun14_2_3.txt.gz
Healthy volunteer-5	GSM3526794	Homo sapiens	RNA	Peripheral Blood	healthy	ftp://ftp.ncbi.nlm.nih.gov/geo/samples/GSM3526nnn/GSM3526794/suppl/GSM3526794_volunteer-5_257236318210_S001_GE1_1200_Jun14_2_1.txt.gz
Healthy volunteer-6	GSM3526795	Homo sapiens	RNA	Peripheral Blood	healthy	ftp://ftp.ncbi.nlm.nih.gov/geo/samples/GSM3526nnn/GSM3526795/suppl/GSM3526795_volunteer-6_257236318210_S001_GE1_1200_Jun14_2_4.txt.gz
Healthy volunteer-7	GSM3526796	Homo sapiens	RNA	Peripheral Blood	healthy	ftp://ftp.ncbi.nlm.nih.gov/geo/samples/GSM3526nnn/GSM3526796/suppl/GSM3526796_volunteer-7_257236318210_S001_GE1_1200_Jun14_1_3.txt.gz
Healthy volunteer-8	GSM3526797	Homo sapiens	RNA	Peripheral Blood	healthy	ftp://ftp.ncbi.nlm.nih.gov/geo/samples/GSM3526nnn/GSM3526797/suppl/GSM3526797_volunteer-8_257236318210_S001_GE1_1200_Jun14_1_4.txt.gz
