# Supplementary material for: Bioinformatics analyses of a potential miRNA‒mRNA regulatory axis in lumbar degenerative disc disease
Source: BMC Med Genomics. 2026 Apr 21;19:96. doi: 10.1186/s12920-026-02372-z (PMC13244845; doi:10.1186/s12920-026-02372-z)
Supplement: Supplementary file 4 — Supplementary Material 4. [file 12920_2026_2372_MOESM4_ESM.xlsx]

## Sheet: miRNA_DEGs
microRNAID	baseMean	log2FoldChange	lfcSE	stat	pvalue	padj	IDDSHY	IDDZKP	NCZH	Target
hsa-miR-548o-5p	15.7621	6.19756	2.63571	2.35138	0.0187039	0.0370797	46	23	0	ENSG00000240097
hsa-miR-185-5p	102762	-5.72295	0.687879	-8.3197	8.82e-17	1.4e-15	11487	4906	169642	ENSG00000151532
hsa-miR-145-3p	629.192	4.2827	0.701044	6.10902	1e-09	7.62e-09	1163	1545	27	ENSG00000238271
hsa-miR-1268b	212.902	-8.03029	3.87788	-2.0708	0.0383778	0.0683713	7	0	362	ENSG00000168301
hsa-miR-6780a-5p	5.25292	-6.97459	3.32194	-2.09955	0.035768	0.0643012	0	0	9	ENSG00000241409
hsa-miR-574-5p	660.539	3.37598	0.685897	4.92199	8.57e-07	4.61e-06	1637	1129	52	ENSG00000145864
hsa-miR-224-5p	1355.2	4.83407	0.711667	6.79261	1.1e-11	1.18e-10	3840	1992	40	ENSG00000277957
hsa-miR-939-5p	28.2386	-7.94961	1.97443	-4.02629	5.67e-05	0.00020847	0	1	48	ENSG00000063015
hsa-miR-511-5p	34.7841	7.33952	2.3933	3.0667	0.00216439	0.00584313	109	43	0	ENSG00000008128
hsa-miR-548ay-5p	37.5873	7.4515	2.349	3.1722	0.00151287	0.00424354	97	68	0	ENSG00000117569
hsa-miR-561-5p	25.4272	4.41182	1.96539	2.24475	0.0247842	0.0471257	38	72	1	ENSG00000173451
hsa-miR-185-3p	407.886	-5.95464	0.703972	-8.45863	2.71e-17	4.86e-16	32	24	677	ENSG00000133393
hsa-miR-1268b	212.902	-8.03029	3.87788	-2.0708	0.0383778	0.0683713	7	0	362	ENSG00000271601
hsa-miR-504-5p	41.2707	-4.81218	1.24395	-3.86847	0.00010952	0.000386009	9	3	66	ENSG00000224940
hsa-miR-574-5p	660.539	3.37598	0.685897	4.92199	8.57e-07	4.61e-06	1637	1129	52	ENSG00000250056
hsa-miR-548am-5p	15.7621	6.19756	2.63571	2.35138	0.0187039	0.0370797	46	23	0	ENSG00000256351
hsa-miR-548o-5p	15.7621	6.19756	2.63571	2.35138	0.0187039	0.0370797	46	23	0	ENSG00000208032
hsa-miR-145-5p	3616.83	2.53545	0.600302	4.22363	2.4e-05	9.46e-05	7277	7387	492	ENSG00000258702
hsa-miR-6740-5p	6.42024	-7.2641	3.07648	-2.36117	0.0182173	0.0364806	0	0	11	ENSG00000171016
hsa-miR-7847-3p	7.58755	-7.50512	2.89406	-2.59329	0.00950633	0.0211817	0	0	13	ENSG00000197111
hsa-miR-324-3p	215.177	-5.07417	0.759288	-6.6828	2.34e-11	2.35e-10	30	23	348	ENSG00000167112
hsa-miR-324-5p	298.609	-2.24743	0.705584	-3.18521	0.0014465	0.00411575	158	233	360	ENSG00000169862
hsa-miR-4433b-3p	35.0195	-9.7116	1.9279	-5.0374	4.72e-07	2.61e-06	0	0	60	ENSG00000196659
hsa-miR-224-5p	1355.2	4.83407	0.711667	6.79261	1.1e-11	1.18e-10	3840	1992	40	ENSG00000137522
hsa-miR-6511b-3p	18.8525	-3.70428	1.58166	-2.34202	0.0191799	0.0377395	7	4	28	ENSG00000175782
hsa-miR-423-5p	42062.5	-4.64279	0.667041	-6.96028	3.4e-12	3.89e-11	9205	4440	66725	ENSG00000160949
hsa-miR-574-5p	660.539	3.37598	0.685897	4.92199	8.57e-07	4.61e-06	1637	1129	52	ENSG00000012822
hsa-miR-548ay-5p	37.5873	7.4515	2.349	3.1722	0.00151287	0.00424354	97	68	0	ENSG00000252097
hsa-miR-1277-5p	12.454	5.85811	2.7368	2.1405	0.0323144	0.0593055	23	32	0	ENSG00000151150
hsa-miR-224-5p	1355.2	4.83407	0.711667	6.79261	1.1e-11	1.18e-10	3840	1992	40	ENSG00000164304
hsa-miR-4454	329.299	-2.23511	0.738009	-3.02857	0.00245713	0.00652212	141	294	396	ENSG00000236673
hsa-miR-708-5p	538.841	5.24665	0.777943	6.74426	1.54e-11	1.58e-10	1335	1001	12	ENSG00000279078
hsa-miR-423-3p	7509.32	-4.36821	0.594846	-7.34343	2.08e-13	2.61e-12	1364	1559	11730	ENSG00000171206
hsa-miR-7847-3p	7.58755	-7.50512	2.89406	-2.59329	0.00950633	0.0211817	0	0	13	ENSG00000186472
hsa-miR-136-5p	177.577	9.69189	2.22785	4.35033	1.36e-05	5.63e-05	168	622	0	ENSG00000119862
hsa-miR-548ay-5p	37.5873	7.4515	2.349	3.1722	0.00151287	0.00424354	97	68	0	ENSG00000242574
hsa-miR-4668-5p	19.5854	-5.362	1.66563	-3.21921	0.00128544	0.00367068	2	2	32	ENSG00000166436
hsa-miR-548aa	15.6816	6.1904	2.6201	2.36266	0.0181443	0.0364806	36	33	0	ENSG00000236858
hsa-miR-576-3p	26.2053	-3.72784	1.45182	-2.5677	0.0102375	0.0224941	12	3	39	ENSG00000074356
hsa-miR-1291	86.4245	-2.14614	0.915172	-2.34506	0.0190239	0.037526	43	76	102	ENSG00000204529
hsa-miR-132-3p	368.607	4.46306	0.772364	5.77845	7.54e-09	5.23e-08	715	875	14	ENSG00000137693
hsa-miR-214-3p	4040.27	3.08181	0.641381	4.80497	1.55e-06	7.75e-06	6103	10779	386	ENSG00000143793
hsa-miR-339-5p	3623.46	-4.09314	0.598764	-6.83599	8.14e-12	8.95e-11	799	876	5557	ENSG00000132670
hsa-miR-548ay-5p	37.5873	7.4515	2.349	3.1722	0.00151287	0.00424354	97	68	0	ENSG00000102781
hsa-miR-339-5p	3623.46	-4.09314	0.598764	-6.83599	8.14e-12	8.95e-11	799	876	5557	ENSG00000096433
hsa-miR-450b-5p	347.951	10.6622	2.15576	4.94593	7.58e-07	4.11e-06	605	933	0	ENSG00000257848
hsa-miR-135b-5p	129.733	9.2387	2.22311	4.15575	3.24e-05	0.000124495	404	163	0	ENSG00000140382
hsa-miR-335-3p	35.951	7.38758	2.36085	3.1292	0.00175285	0.00481426	60	99	0	ENSG00000250917
hsa-miR-548o-5p	15.7621	6.19756	2.63571	2.35138	0.0187039	0.0370797	46	23	0	ENSG00000224897
hsa-miR-370-3p	298.422	-2.38869	0.69695	-3.42735	0.000609508	0.00189811	158	206	370	ENSG00000256453
hsa-miR-548t-3p	15.6816	6.1904	2.6201	2.36266	0.0181443	0.0364806	36	33	0	ENSG00000188039
hsa-miR-3620-5p	8.17121	-7.61203	2.81913	-2.70014	0.00693111	0.0164147	0	0	14	ENSG00000064205
hsa-miR-548c-5p	15.7621	6.19756	2.63571	2.35138	0.0187039	0.0370797	46	23	0	ENSG00000221510
hsa-miR-548am-5p	15.7621	6.19756	2.63571	2.35138	0.0187039	0.0370797	46	23	0	ENSG00000102781
hsa-miR-483-5p	535.184	-6.22269	0.777993	-7.99839	1.26e-15	1.85e-14	46	15	893	ENSG00000145779
hsa-miR-186-5p	8497.56	-1.86337	0.612903	-3.04023	0.00236394	0.00631716	7701	5533	9395	ENSG00000178295
hsa-miR-135b-5p	129.733	9.2387	2.22311	4.15575	3.24e-05	0.000124495	404	163	0	ENSG00000054690
hsa-miR-10400-5p	115.152	-7.40803	3.69838	-2.00305	0.0451724	0.0778461	0	6	195	ENSG00000062822
hsa-miR-18a-3p	71.6807	-3.8666	0.963189	-4.01438	5.96e-05	0.00021827	21	17	108	ENSG00000152439
hsa-miR-421	90.0428	6.25994	1.67982	3.72654	0.000194123	0.00065064	195	199	1	ENSG00000113456
hsa-miR-671-5p	248.957	-2.51551	0.736855	-3.41385	0.000640517	0.00198686	173	110	316	ENSG00000168495
hsa-miR-328-3p	595.595	-7.02073	0.733302	-9.57414	1.03e-21	3.25e-20	12	28	1005	ENSG00000280266
hsa-miR-296-3p	225.321	-4.07051	0.755877	-5.38515	7.24e-08	4.54e-07	39	67	345	ENSG00000167962
hsa-miR-450a-2-3p	16.8452	6.2936	2.59186	2.42821	0.0151735	0.0316457	42	32	0	ENSG00000118965
hsa-miR-548au-5p	15.7621	6.19756	2.63571	2.35138	0.0187039	0.0370797	46	23	0	ENSG00000266979
hsa-miR-3158-3p	302.508	-6.77275	0.769294	-8.80385	1.32e-18	2.97e-17	9	15	509	ENSG00000102001
hsa-miR-574-5p	660.539	3.37598	0.685897	4.92199	8.57e-07	4.61e-06	1637	1129	52	ENSG00000245532
hsa-miR-378d	841.933	-3.26427	0.669195	-4.8779	1.07e-06	5.59e-06	228	414	1194	ENSG00000101280
hsa-miR-4747-5p	7.00389	-7.38964	2.97907	-2.48051	0.0131193	0.027747	0	0	12	ENSG00000251161
hsa-miR-4747-5p	7.00389	-7.38964	2.97907	-2.48051	0.0131193	0.027747	0	0	12	ENSG00000119772
hsa-miR-4787-5p	45.9436	-5.80466	1.2198	-4.7587	1.95e-06	9.57e-06	3	4	76	ENSG00000247746
hsa-miR-181b-5p	3726.64	3.10791	0.614995	5.05356	4.34e-07	2.42e-06	8740	6735	350	ENSG00000181915
hsa-miR-3960	363.822	-9.05288	0.917977	-9.86177	6.1e-23	2.54e-21	4	2	621	ENSG00000008128
hsa-miR-574-5p	660.539	3.37598	0.685897	4.92199	8.57e-07	4.61e-06	1637	1129	52	ENSG00000188266
hsa-miR-185-3p	407.886	-5.95464	0.703972	-8.45863	2.71e-17	4.86e-16	32	24	677	ENSG00000148200
hsa-miR-3200-5p	27.5416	-6.28818	1.64624	-3.81972	0.000133604	0.000459481	3	0	46	ENSG00000155886
hsa-miR-32-5p	212.178	9.94869	2.1903	4.54217	5.57e-06	2.43e-05	282	659	0	ENSG00000154305
hsa-miR-548d-5p	37.5873	7.4515	2.349	3.1722	0.00151287	0.00424354	97	68	0	ENSG00000265144
hsa-miR-296-3p	225.321	-4.07051	0.755877	-5.38515	7.24e-08	4.54e-07	39	67	345	ENSG00000245498
hsa-miR-548c-5p	15.7621	6.19756	2.63571	2.35138	0.0187039	0.0370797	46	23	0	ENSG00000221436
hsa-miR-6734-5p	11.5356	-5.62414	2.24903	-2.5007	0.0123948	0.0265699	0	2	19	ENSG00000006116
hsa-miR-421	90.0428	6.25994	1.67982	3.72654	0.000194123	0.00065064	195	199	1	ENSG00000120675
hsa-miR-548c-5p	15.7621	6.19756	2.63571	2.35138	0.0187039	0.0370797	46	23	0	ENSG00000207704
hsa-miR-4787-5p	45.9436	-5.80466	1.2198	-4.7587	1.95e-06	9.57e-06	3	4	76	ENSG00000186174
hsa-miR-3180-3p	7.58755	-7.50512	2.89406	-2.59329	0.00950633	0.0211817	0	0	13	ENSG00000258354
hsa-miR-548au-5p	15.7621	6.19756	2.63571	2.35138	0.0187039	0.0370797	46	23	0	ENSG00000264406
hsa-miR-576-5p	63.6297	5.75503	1.73169	3.32336	0.00088939	0.0026648	156	121	1	ENSG00000061918
hsa-miR-1277-5p	12.454	5.85811	2.7368	2.1405	0.0323144	0.0593055	23	32	0	ENSG00000147202
hsa-miR-574-5p	660.539	3.37598	0.685897	4.92199	8.57e-07	4.61e-06	1637	1129	52	ENSG00000221858
hsa-miR-939-5p	28.2386	-7.94961	1.97443	-4.02629	5.67e-05	0.00020847	0	1	48	ENSG00000138622
hsa-miR-1469	12.2568	-8.19701	2.46853	-3.3206	0.000898243	0.00267109	0	0	21	ENSG00000110881
hsa-miR-4668-5p	19.5854	-5.362	1.66563	-3.21921	0.00128544	0.00367068	2	2	32	ENSG00000271009
hsa-miR-582-5p	136.641	9.31366	2.18756	4.25756	2.07e-05	8.34e-05	320	281	0	ENSG00000173209
hsa-miR-6803-3p	11.0895	-8.05262	2.54641	-3.16234	0.00156507	0.00432855	0	0	19	ENSG00000213904
hsa-miR-5189-5p	17.5097	-8.71159	2.23363	-3.90019	9.61e-05	0.000342468	0	0	30	ENSG00000167984
hsa-miR-548o-5p	15.7621	6.19756	2.63571	2.35138	0.0187039	0.0370797	46	23	0	ENSG00000221594
hsa-miR-34a-5p	2167.43	13.3012	2.12834	6.24958	4.12e-10	3.36e-09	4694	4853	0	ENSG00000265541
hsa-miR-548aa	15.6816	6.1904	2.6201	2.36266	0.0181443	0.0364806	36	33	0	ENSG00000168802
hsa-miR-6735-5p	18.9082	-7.35784	2.14379	-3.43217	0.000598774	0.00187206	1	0	32	ENSG00000211666
hsa-miR-574-5p	660.539	3.37598	0.685897	4.92199	8.57e-07	4.61e-06	1637	1129	52	ENSG00000130023
hsa-miR-10400-5p	115.152	-7.40803	3.69838	-2.00305	0.0451724	0.0778461	0	6	195	ENSG00000249992
hsa-miR-3620-5p	8.17121	-7.61203	2.81913	-2.70014	0.00693111	0.0164147	0	0	14	ENSG00000120341
hsa-miR-4488	99.8552	-6.7608	1.03187	-6.552	5.68e-11	5.41e-10	2	6	168	ENSG00000143434
hsa-miR-23a-5p	123.537	-4.64736	0.880696	-5.27691	1.31e-07	7.93e-07	27	13	196	ENSG00000120903
hsa-miR-939-5p	28.2386	-7.94961	1.97443	-4.02629	5.67e-05	0.00020847	0	1	48	ENSG00000105649
hsa-miR-574-5p	660.539	3.37598	0.685897	4.92199	8.57e-07	4.61e-06	1637	1129	52	ENSG00000176542
hsa-miR-1268b	212.902	-8.03029	3.87788	-2.0708	0.0383778	0.0683713	7	0	362	ENSG00000187902
hsa-miR-3620-5p	8.17121	-7.61203	2.81913	-2.70014	0.00693111	0.0164147	0	0	14	ENSG00000251537
hsa-miR-548am-5p	15.7621	6.19756	2.63571	2.35138	0.0187039	0.0370797	46	23	0	ENSG00000265470
hsa-miR-155-5p	2288.13	6.84302	0.697355	9.81282	9.92e-23	3.73e-21	5182	4844	17	ENSG00000200475
hsa-miR-6511b-3p	18.8525	-3.70428	1.58166	-2.34202	0.0191799	0.0377395	7	4	28	ENSG00000109475
hsa-miR-3620-5p	8.17121	-7.61203	2.81913	-2.70014	0.00693111	0.0164147	0	0	14	ENSG00000123933
hsa-miR-1268a	212.902	-8.03029	3.87788	-2.0708	0.0383778	0.0683713	7	0	362	ENSG00000162129
hsa-miR-548am-5p	15.7621	6.19756	2.63571	2.35138	0.0187039	0.0370797	46	23	0	ENSG00000128581
hsa-miR-421	90.0428	6.25994	1.67982	3.72654	0.000194123	0.00065064	195	199	1	ENSG00000253284
hsa-miR-3620-5p	8.17121	-7.61203	2.81913	-2.70014	0.00693111	0.0164147	0	0	14	ENSG00000100360
hsa-miR-454-3p	84.4687	8.61988	2.22731	3.87009	0.000108795	0.000385904	157	216	0	ENSG00000071189
hsa-miR-504-5p	41.2707	-4.81218	1.24395	-3.86847	0.00010952	0.000386009	9	3	66	ENSG00000259994
hsa-miR-548c-5p	15.7621	6.19756	2.63571	2.35138	0.0187039	0.0370797	46	23	0	ENSG00000166111
hsa-miR-3960	363.822	-9.05288	0.917977	-9.86177	6.1e-23	2.54e-21	4	2	621	ENSG00000125386
hsa-miR-4787-5p	45.9436	-5.80466	1.2198	-4.7587	1.95e-06	9.57e-06	3	4	76	ENSG00000184986
hsa-miR-6734-5p	11.5356	-5.62414	2.24903	-2.5007	0.0123948	0.0265699	0	2	19	ENSG00000100427
hsa-miR-335-3p	35.951	7.38758	2.36085	3.1292	0.00175285	0.00481426	60	99	0	ENSG00000023287
hsa-miR-324-3p	215.177	-5.07417	0.759288	-6.6828	2.34e-11	2.35e-10	30	23	348	ENSG00000231206
hsa-miR-1268a	212.902	-8.03029	3.87788	-2.0708	0.0383778	0.0683713	7	0	362	ENSG00000141349
hsa-miR-1277-5p	12.454	5.85811	2.7368	2.1405	0.0323144	0.0593055	23	32	0	ENSG00000175538
hsa-miR-769-5p	738.253	-2.71789	0.631959	-4.30074	1.7e-05	6.91e-05	375	383	970	ENSG00000167615
hsa-miR-3620-5p	8.17121	-7.61203	2.81913	-2.70014	0.00693111	0.0164147	0	0	14	ENSG00000177464
hsa-miR-378c	4988.12	-3.74057	0.60006	-6.23366	4.56e-10	3.68e-09	1284	1580	7434	ENSG00000186766
hsa-miR-548c-5p	15.7621	6.19756	2.63571	2.35138	0.0187039	0.0370797	46	23	0	ENSG00000188215
hsa-miR-1268b	212.902	-8.03029	3.87788	-2.0708	0.0383778	0.0683713	7	0	362	ENSG00000196917
hsa-miR-574-5p	660.539	3.37598	0.685897	4.92199	8.57e-07	4.61e-06	1637	1129	52	ENSG00000254741
hsa-miR-345-5p	484.814	-3.10531	0.660126	-4.70412	2.55e-06	1.22e-05	218	184	674	ENSG00000166913
hsa-miR-296-3p	225.321	-4.07051	0.755877	-5.38515	7.24e-08	4.54e-07	39	67	345	ENSG00000121060
hsa-miR-1306-5p	31.1569	-8.09244	1.9403	-4.17072	3.04e-05	0.000117161	0	1	53	ENSG00000262966
hsa-miR-340-5p	2466.86	7.23313	0.734092	9.85316	6.64e-23	2.63e-21	4270	6598	14	ENSG00000154822
hsa-miR-4668-5p	19.5854	-5.362	1.66563	-3.21921	0.00128544	0.00367068	2	2	32	ENSG00000272391
hsa-miR-339-5p	3623.46	-4.09314	0.598764	-6.83599	8.14e-12	8.95e-11	799	876	5557	ENSG00000279091
hsa-miR-3620-5p	8.17121	-7.61203	2.81913	-2.70014	0.00693111	0.0164147	0	0	14	ENSG00000254154
hsa-miR-664a-3p	124.222	9.17627	2.19373	4.18295	2.88e-05	0.000112677	246	302	0	ENSG00000228997
hsa-miR-4668-5p	19.5854	-5.362	1.66563	-3.21921	0.00128544	0.00367068	2	2	32	ENSG00000261189
hsa-miR-4433b-3p	35.0195	-9.7116	1.9279	-5.0374	4.72e-07	2.61e-06	0	0	60	ENSG00000135083
hsa-miR-361-3p	407.559	-1.8041	0.66415	-2.71641	0.00659935	0.0159149	314	340	444	ENSG00000211817
hsa-miR-548t-3p	15.6816	6.1904	2.6201	2.36266	0.0181443	0.0364806	36	33	0	ENSG00000175548
hsa-miR-939-5p	28.2386	-7.94961	1.97443	-4.02629	5.67e-05	0.00020847	0	1	48	ENSG00000088280
hsa-miR-574-5p	660.539	3.37598	0.685897	4.92199	8.57e-07	4.61e-06	1637	1129	52	ENSG00000141646
hsa-miR-365b-3p	1477.51	5.70704	0.676922	8.43087	3.43e-17	5.9e-16	3290	3152	24	ENSG00000023516
hsa-miR-4449	15.7588	-8.55959	2.29665	-3.72698	0.000193789	0.00065064	0	0	27	ENSG00000267534
hsa-miR-3620-5p	8.17121	-7.61203	2.81913	-2.70014	0.00693111	0.0164147	0	0	14	ENSG00000147234
hsa-miR-502-3p	1151.43	-2.51724	0.670692	-3.7532	0.000174592	0.000597846	844	462	1462	ENSG00000281207
hsa-miR-450b-5p	347.951	10.6622	2.15576	4.94593	7.58e-07	4.11e-06	605	933	0	ENSG00000196123
hsa-miR-574-5p	660.539	3.37598	0.685897	4.92199	8.57e-07	4.61e-06	1637	1129	52	ENSG00000261666
hsa-miR-4433b-5p	41.8419	-5.67435	1.31629	-4.31087	1.63e-05	6.66e-05	1	6	69	ENSG00000282021
hsa-miR-15b-5p	1916.87	4.98633	0.639301	7.79966	6.21e-15	8.61e-14	4343	3960	51	ENSG00000153294
hsa-miR-548au-5p	15.7621	6.19756	2.63571	2.35138	0.0187039	0.0370797	46	23	0	ENSG00000221442
hsa-let-7d-5p	2991.7	5.78698	0.668494	8.65674	4.85e-18	9.6e-17	7957	5047	46	ENSG00000279967
hsa-miR-708-5p	538.841	5.24665	0.777943	6.74426	1.54e-11	1.58e-10	1335	1001	12	ENSG00000141527
hsa-miR-4454	329.299	-2.23511	0.738009	-3.02857	0.00245713	0.00652212	141	294	396	ENSG00000285691
hsa-miR-574-5p	660.539	3.37598	0.685897	4.92199	8.57e-07	4.61e-06	1637	1129	52	ENSG00000259921
hsa-miR-548ay-5p	37.5873	7.4515	2.349	3.1722	0.00151287	0.00424354	97	68	0	ENSG00000221698
hsa-miR-548o-5p	15.7621	6.19756	2.63571	2.35138	0.0187039	0.0370797	46	23	0	ENSG00000236858
hsa-miR-7847-3p	7.58755	-7.50512	2.89406	-2.59329	0.00950633	0.0211817	0	0	13	ENSG00000197283
hsa-miR-3613-5p	1417.79	12.6889	2.14693	5.91025	3.42e-09	2.48e-08	2129	4150	0	ENSG00000229800
hsa-miR-939-5p	28.2386	-7.94961	1.97443	-4.02629	5.67e-05	0.00020847	0	1	48	ENSG00000136490
hsa-miR-939-5p	28.2386	-7.94961	1.97443	-4.02629	5.67e-05	0.00020847	0	1	48	ENSG00000177494
hsa-miR-424-5p	1632.15	6.63476	0.719061	9.22699	2.78e-20	7.86e-19	3579	3572	14	ENSG00000285532
hsa-miR-1268b	212.902	-8.03029	3.87788	-2.0708	0.0383778	0.0683713	7	0	362	ENSG00000163683
hsa-miR-4732-3p	84.6304	-10.9846	1.72806	-6.35662	2.06e-10	1.81e-09	0	0	145	ENSG00000285738
hsa-miR-6740-5p	6.42024	-7.2641	3.07648	-2.36117	0.0182173	0.0364806	0	0	11	ENSG00000280189
hsa-miR-34a-5p	2167.43	13.3012	2.12834	6.24958	4.12e-10	3.36e-09	4694	4853	0	ENSG00000117266
hsa-miR-3960	363.822	-9.05288	0.917977	-9.86177	6.1e-23	2.54e-21	4	2	621	ENSG00000188229
hsa-miR-29c-3p	1371.44	6.87018	0.80036	8.58386	9.17e-18	1.77e-16	3793	2192	10	ENSG00000166783
hsa-miR-766-3p	35.507	-2.50579	1.23759	-2.02474	0.0428944	0.074244	12	29	45	ENSG00000198826
hsa-miR-873-3p	11.6732	-8.12662	2.50594	-3.24294	0.00118301	0.0034277	0	0	20	ENSG00000165300
hsa-miR-6734-5p	11.5356	-5.62414	2.24903	-2.5007	0.0123948	0.0265699	0	2	19	ENSG00000177822
hsa-miR-145-5p	3616.83	2.53545	0.600302	4.22363	2.4e-05	9.46e-05	7277	7387	492	ENSG00000274211
hsa-miR-421	90.0428	6.25994	1.67982	3.72654	0.000194123	0.00065064	195	199	1	ENSG00000197971
hsa-miR-548c-5p	15.7621	6.19756	2.63571	2.35138	0.0187039	0.0370797	46	23	0	ENSG00000128581
hsa-miR-939-5p	28.2386	-7.94961	1.97443	-4.02629	5.67e-05	0.00020847	0	1	48	ENSG00000134201
hsa-miR-663a	11.3126	-6.61405	2.44896	-2.70076	0.00691821	0.0164147	0	1	19	ENSG00000101557
hsa-let-7d-5p	2991.7	5.78698	0.668494	8.65674	4.85e-18	9.6e-17	7957	5047	46	ENSG00000100697
hsa-miR-1268b	212.902	-8.03029	3.87788	-2.0708	0.0383778	0.0683713	7	0	362	ENSG00000133114
hsa-miR-1291	86.4245	-2.14614	0.915172	-2.34506	0.0190239	0.037526	43	76	102	ENSG00000110076
hsa-miR-574-5p	660.539	3.37598	0.685897	4.92199	8.57e-07	4.61e-06	1637	1129	52	ENSG00000081138
hsa-miR-1291	86.4245	-2.14614	0.915172	-2.34506	0.0190239	0.037526	43	76	102	ENSG00000251011
hsa-miR-548c-5p	15.7621	6.19756	2.63571	2.35138	0.0187039	0.0370797	46	23	0	ENSG00000221263
hsa-miR-195-5p	1384.42	7.20701	0.815467	8.83789	9.75e-19	2.34e-17	2364	3736	8	ENSG00000242280
hsa-miR-1277-5p	12.454	5.85811	2.7368	2.1405	0.0323144	0.0593055	23	32	0	ENSG00000171903
hsa-miR-219a-2-3p	6.42024	-7.2641	3.07648	-2.36117	0.0182173	0.0364806	0	0	11	ENSG00000267528
hsa-miR-3960	363.822	-9.05288	0.917977	-9.86177	6.1e-23	2.54e-21	4	2	621	ENSG00000170004
hsa-miR-939-5p	28.2386	-7.94961	1.97443	-4.02629	5.67e-05	0.00020847	0	1	48	ENSG00000213221
hsa-miR-4755-5p	10.7289	-6.53614	2.48697	-2.62816	0.00858483	0.019546	0	1	18	ENSG00000115267
hsa-miR-939-5p	28.2386	-7.94961	1.97443	-4.02629	5.67e-05	0.00020847	0	1	48	ENSG00000149150
hsa-miR-185-3p	407.886	-5.95464	0.703972	-8.45863	2.71e-17	4.86e-16	32	24	677	ENSG00000259912
hsa-miR-4433b-3p	35.0195	-9.7116	1.9279	-5.0374	4.72e-07	2.61e-06	0	0	60	ENSG00000283222
hsa-miR-663a	11.3126	-6.61405	2.44896	-2.70076	0.00691821	0.0164147	0	1	19	ENSG00000082556
hsa-miR-3613-5p	1417.79	12.6889	2.14693	5.91025	3.42e-09	2.48e-08	2129	4150	0	ENSG00000225719
hsa-miR-450a-5p	701.607	8.22888	1.21267	6.78577	1.15e-11	1.22e-10	1829	1245	2	ENSG00000065526
hsa-miR-574-5p	660.539	3.37598	0.685897	4.92199	8.57e-07	4.61e-06	1637	1129	52	ENSG00000243795
hsa-miR-574-5p	660.539	3.37598	0.685897	4.92199	8.57e-07	4.61e-06	1637	1129	52	ENSG00000155966
hsa-miR-191-5p	16803	-2.57808	0.598532	-4.30734	1.65e-05	6.74e-05	10143	8390	21566	ENSG00000112796
hsa-miR-23a-5p	123.537	-4.64736	0.880696	-5.27691	1.31e-07	7.93e-07	27	13	196	ENSG00000064601
hsa-miR-10400-5p	115.152	-7.40803	3.69838	-2.00305	0.0451724	0.0778461	0	6	195	ENSG00000157837
hsa-miR-6780a-5p	5.25292	-6.97459	3.32194	-2.09955	0.035768	0.0643012	0	0	9	ENSG00000143106
hsa-miR-1268b	212.902	-8.03029	3.87788	-2.0708	0.0383778	0.0683713	7	0	362	ENSG00000102302
hsa-miR-190a-5p	29.9338	7.12349	2.43612	2.92411	0.00345439	0.00898824	33	100	0	ENSG00000104093
hsa-miR-185-3p	407.886	-5.95464	0.703972	-8.45863	2.71e-17	4.86e-16	32	24	677	ENSG00000131196
hsa-miR-548au-5p	15.7621	6.19756	2.63571	2.35138	0.0187039	0.0370797	46	23	0	ENSG00000221296
hsa-miR-561-5p	25.4272	4.41182	1.96539	2.24475	0.0247842	0.0471257	38	72	1	ENSG00000163322
hsa-miR-576-3p	26.2053	-3.72784	1.45182	-2.5677	0.0102375	0.0224941	12	3	39	ENSG00000084072
hsa-miR-548t-3p	15.6816	6.1904	2.6201	2.36266	0.0181443	0.0364806	36	33	0	ENSG00000136478
hsa-miR-1268b	212.902	-8.03029	3.87788	-2.0708	0.0383778	0.0683713	7	0	362	ENSG00000238197
hsa-miR-3620-5p	8.17121	-7.61203	2.81913	-2.70014	0.00693111	0.0164147	0	0	14	ENSG00000172794
hsa-miR-589-5p	875.048	-5.39038	0.646383	-8.3393	7.47e-17	1.23e-15	99	76	1431	ENSG00000271086
hsa-miR-136-5p	177.577	9.69189	2.22785	4.35033	1.36e-05	5.63e-05	168	622	0	ENSG00000221944
hsa-miR-148a-5p	663.156	-4.50112	0.642449	-7.00619	2.45e-12	2.89e-11	118	119	1044	ENSG00000242385
hsa-miR-548au-5p	15.7621	6.19756	2.63571	2.35138	0.0187039	0.0370797	46	23	0	ENSG00000138326
hsa-miR-450a-2-3p	16.8452	6.2936	2.59186	2.42821	0.0151735	0.0316457	42	32	0	ENSG00000071246
hsa-miR-125b-2-3p	627.112	-2.10203	0.678418	-3.09843	0.0019455	0.00530653	316	566	733	ENSG00000149480
hsa-miR-4763-5p	6.42024	-7.2641	3.07648	-2.36117	0.0182173	0.0364806	0	0	11	ENSG00000131620
hsa-miR-412-5p	34.7165	2.79403	1.37456	2.03267	0.0420856	0.0733254	60	83	4	ENSG00000204351
hsa-miR-574-5p	660.539	3.37598	0.685897	4.92199	8.57e-07	4.61e-06	1637	1129	52	ENSG00000118263
hsa-miR-1277-5p	12.454	5.85811	2.7368	2.1405	0.0323144	0.0593055	23	32	0	ENSG00000075188
hsa-miR-7-5p	554.155	3.62412	0.707532	5.12219	3.02e-07	1.74e-06	1397	940	37	ENSG00000066557
hsa-miR-130a-3p	793.792	4.68113	0.686779	6.81606	9.36e-12	1.01e-10	1731	1697	26	ENSG00000100201
hsa-let-7i-5p	18058.2	5.58024	0.602431	9.26286	1.99e-20	5.83e-19	34665	44200	320	ENSG00000135108
hsa-miR-548t-3p	15.6816	6.1904	2.6201	2.36266	0.0181443	0.0364806	36	33	0	ENSG00000212017
hsa-miR-6511b-3p	18.8525	-3.70428	1.58166	-2.34202	0.0191799	0.0377395	7	4	28	ENSG00000267478
hsa-miR-486-5p	48247.7	-7.13929	0.714053	-9.99828	1.55e-23	6.81e-22	2152	796	81508	ENSG00000283450
hsa-miR-3180-3p	7.58755	-7.50512	2.89406	-2.59329	0.00950633	0.0211817	0	0	13	ENSG00000107819
hsa-miR-185-3p	407.886	-5.95464	0.703972	-8.45863	2.71e-17	4.86e-16	32	24	677	ENSG00000267261
hsa-miR-1277-5p	12.454	5.85811	2.7368	2.1405	0.0323144	0.0593055	23	32	0	ENSG00000172432
hsa-miR-3620-5p	8.17121	-7.61203	2.81913	-2.70014	0.00693111	0.0164147	0	0	14	ENSG00000131152
hsa-miR-548ay-5p	37.5873	7.4515	2.349	3.1722	0.00151287	0.00424354	97	68	0	ENSG00000281426
hsa-miR-548d-5p	37.5873	7.4515	2.349	3.1722	0.00151287	0.00424354	97	68	0	ENSG00000236858
hsa-miR-548k	17.9445	6.3849	2.56233	2.49183	0.0127086	0.0270229	40	39	0	ENSG00000105204
hsa-miR-6735-5p	18.9082	-7.35784	2.14379	-3.43217	0.000598774	0.00187206	1	0	32	ENSG00000143473
hsa-miR-548o-5p	15.7621	6.19756	2.63571	2.35138	0.0187039	0.0370797	46	23	0	ENSG00000188215
hsa-miR-548ay-5p	37.5873	7.4515	2.349	3.1722	0.00151287	0.00424354	97	68	0	ENSG00000265144
hsa-miR-4787-5p	45.9436	-5.80466	1.2198	-4.7587	1.95e-06	9.57e-06	3	4	76	ENSG00000171794
hsa-miR-939-5p	28.2386	-7.94961	1.97443	-4.02629	5.67e-05	0.00020847	0	1	48	ENSG00000162522
hsa-miR-142-5p	4512.88	2.81779	0.6062	4.64829	3.35e-06	1.55e-05	10120	8406	512	ENSG00000284353
hsa-miR-212-5p	21.1399	6.6213	2.50144	2.647	0.00812101	0.018728	49	44	0	ENSG00000248727
hsa-miR-548au-5p	15.7621	6.19756	2.63571	2.35138	0.0187039	0.0370797	46	23	0	ENSG00000261390
hsa-miR-214-5p	383.056	2.4506	0.693769	3.5323	0.000411964	0.00131928	701	847	55	ENSG00000229266
hsa-miR-598-3p	105.765	5.48552	1.31269	4.17883	2.93e-05	0.000114173	219	242	2	ENSG00000108883
hsa-miR-3960	363.822	-9.05288	0.917977	-9.86177	6.1e-23	2.54e-21	4	2	621	ENSG00000165804
hsa-miR-1268b	212.902	-8.03029	3.87788	-2.0708	0.0383778	0.0683713	7	0	362	ENSG00000240694
hsa-miR-320b	4704.93	-5.98294	0.623465	-9.59627	8.29e-22	2.73e-20	376	257	7814	ENSG00000163479
hsa-miR-574-5p	660.539	3.37598	0.685897	4.92199	8.57e-07	4.61e-06	1637	1129	52	ENSG00000007402
hsa-miR-548aa	15.6816	6.1904	2.6201	2.36266	0.0181443	0.0364806	36	33	0	ENSG00000276147
hsa-miR-18a-3p	71.6807	-3.8666	0.963189	-4.01438	5.96e-05	0.00021827	21	17	108	ENSG00000279935
hsa-miR-1277-5p	12.454	5.85811	2.7368	2.1405	0.0323144	0.0593055	23	32	0	ENSG00000067208
hsa-let-7e-3p	50.5736	7.87981	2.28903	3.44243	0.000576518	0.00180963	103	120	0	ENSG00000269959
hsa-miR-548au-5p	15.7621	6.19756	2.63571	2.35138	0.0187039	0.0370797	46	23	0	ENSG00000144061
hsa-miR-1277-5p	12.454	5.85811	2.7368	2.1405	0.0323144	0.0593055	23	32	0	ENSG00000279217
hsa-miR-574-5p	660.539	3.37598	0.685897	4.92199	8.57e-07	4.61e-06	1637	1129	52	ENSG00000166676
hsa-miR-574-5p	660.539	3.37598	0.685897	4.92199	8.57e-07	4.61e-06	1637	1129	52	ENSG00000020633
hsa-miR-324-3p	215.177	-5.07417	0.759288	-6.6828	2.34e-11	2.35e-10	30	23	348	ENSG00000163900
hsa-miR-4787-5p	45.9436	-5.80466	1.2198	-4.7587	1.95e-06	9.57e-06	3	4	76	ENSG00000183495
hsa-miR-1273c	25.8842	-5.16395	1.47773	-3.49451	0.000474925	0.00151478	4	2	42	ENSG00000268061
hsa-let-7a-2-3p	12.9967	5.91932	2.71951	2.17661	0.0295097	0.0546655	35	22	0	ENSG00000153246
hsa-miR-135b-5p	129.733	9.2387	2.22311	4.15575	3.24e-05	0.000124495	404	163	0	ENSG00000151623
hsa-miR-939-5p	28.2386	-7.94961	1.97443	-4.02629	5.67e-05	0.00020847	0	1	48	ENSG00000095370
hsa-miR-1268b	212.902	-8.03029	3.87788	-2.0708	0.0383778	0.0683713	7	0	362	ENSG00000188266
hsa-miR-1268b	212.902	-8.03029	3.87788	-2.0708	0.0383778	0.0683713	7	0	362	ENSG00000112208
hsa-miR-6740-5p	6.42024	-7.2641	3.07648	-2.36117	0.0182173	0.0364806	0	0	11	ENSG00000144583
hsa-miR-145-5p	3616.83	2.53545	0.600302	4.22363	2.4e-05	9.46e-05	7277	7387	492	ENSG00000169031
hsa-miR-17-5p	2917.25	2.91373	0.657882	4.42896	9.47e-06	4.03e-05	7704	4282	311	ENSG00000142192
hsa-miR-548au-5p	15.7621	6.19756	2.63571	2.35138	0.0187039	0.0370797	46	23	0	ENSG00000221369
hsa-miR-574-5p	660.539	3.37598	0.685897	4.92199	8.57e-07	4.61e-06	1637	1129	52	ENSG00000274893
hsa-miR-6859-5p	8.97793	-6.27343	2.62493	-2.38994	0.016851	0.034802	0	1	15	ENSG00000166323
hsa-miR-548am-5p	15.7621	6.19756	2.63571	2.35138	0.0187039	0.0370797	46	23	0	ENSG00000100714
hsa-miR-3960	363.822	-9.05288	0.917977	-9.86177	6.1e-23	2.54e-21	4	2	621	ENSG00000170500
hsa-miR-548au-5p	15.7621	6.19756	2.63571	2.35138	0.0187039	0.0370797	46	23	0	ENSG00000102781
hsa-miR-214-5p	383.056	2.4506	0.693769	3.5323	0.000411964	0.00131928	701	847	55	ENSG00000251158
hsa-miR-320b	4704.93	-5.98294	0.623465	-9.59627	8.29e-22	2.73e-20	376	257	7814	ENSG00000228526
hsa-miR-548au-5p	15.7621	6.19756	2.63571	2.35138	0.0187039	0.0370797	46	23	0	ENSG00000183908
hsa-miR-671-5p	248.957	-2.51551	0.736855	-3.41385	0.000640517	0.00198686	173	110	316	ENSG00000266968
hsa-miR-548d-5p	37.5873	7.4515	2.349	3.1722	0.00151287	0.00424354	97	68	0	ENSG00000188215
hsa-miR-361-3p	407.559	-1.8041	0.66415	-2.71641	0.00659935	0.0159149	314	340	444	ENSG00000279953
hsa-miR-548o-5p	15.7621	6.19756	2.63571	2.35138	0.0187039	0.0370797	46	23	0	ENSG00000265841
hsa-miR-1268b	212.902	-8.03029	3.87788	-2.0708	0.0383778	0.0683713	7	0	362	ENSG00000180979
hsa-miR-1277-5p	12.454	5.85811	2.7368	2.1405	0.0323144	0.0593055	23	32	0	ENSG00000123411
hsa-miR-548o-5p	15.7621	6.19756	2.63571	2.35138	0.0187039	0.0370797	46	23	0	ENSG00000138326
hsa-miR-548am-5p	15.7621	6.19756	2.63571	2.35138	0.0187039	0.0370797	46	23	0	ENSG00000263652
hsa-miR-365b-3p	1477.51	5.70704	0.676922	8.43087	3.43e-17	5.9e-16	3290	3152	24	ENSG00000187742
hsa-miR-1268a	212.902	-8.03029	3.87788	-2.0708	0.0383778	0.0683713	7	0	362	ENSG00000177150
hsa-miR-127-3p	15362.3	-2.12389	0.640377	-3.31662	0.000911131	0.0026892	7454	13938	18042	ENSG00000254656
hsa-miR-370-3p	298.422	-2.38869	0.69695	-3.42735	0.000609508	0.00189811	158	206	370	ENSG00000166860
hsa-miR-548t-3p	15.6816	6.1904	2.6201	2.36266	0.0181443	0.0364806	36	33	0	ENSG00000146205
hsa-miR-199b-5p	13081.2	7.72067	0.644485	11.9796	4.54e-33	5.99e-31	22897	34780	53	ENSG00000151834
hsa-miR-1268b	212.902	-8.03029	3.87788	-2.0708	0.0383778	0.0683713	7	0	362	ENSG00000140470
hsa-miR-548d-5p	37.5873	7.4515	2.349	3.1722	0.00151287	0.00424354	97	68	0	ENSG00000207546
hsa-miR-6735-5p	18.9082	-7.35784	2.14379	-3.43217	0.000598774	0.00187206	1	0	32	ENSG00000279712
hsa-miR-15a-3p	15.0124	6.12744	2.64139	2.31978	0.020353	0.0397511	36	30	0	ENSG00000279159
hsa-miR-548am-5p	15.7621	6.19756	2.63571	2.35138	0.0187039	0.0370797	46	23	0	ENSG00000144061
hsa-miR-1277-5p	12.454	5.85811	2.7368	2.1405	0.0323144	0.0593055	23	32	0	ENSG00000133858
hsa-miR-20a-5p	4391.09	4.95934	0.629867	7.87364	3.44e-15	4.95e-14	11042	7933	119	ENSG00000214772
hsa-miR-214-5p	383.056	2.4506	0.693769	3.5323	0.000411964	0.00131928	701	847	55	ENSG00000266921
hsa-miR-548au-5p	15.7621	6.19756	2.63571	2.35138	0.0187039	0.0370797	46	23	0	ENSG00000283682
hsa-miR-10400-5p	115.152	-7.40803	3.69838	-2.00305	0.0451724	0.0778461	0	6	195	ENSG00000058404
hsa-miR-548d-5p	37.5873	7.4515	2.349	3.1722	0.00151287	0.00424354	97	68	0	ENSG00000234323
hsa-miR-671-5p	248.957	-2.51551	0.736855	-3.41385	0.000640517	0.00198686	173	110	316	ENSG00000224647
hsa-miR-3960	363.822	-9.05288	0.917977	-9.86177	6.1e-23	2.54e-21	4	2	621	ENSG00000162923
hsa-miR-3200-5p	27.5416	-6.28818	1.64624	-3.81972	0.000133604	0.000459481	3	0	46	ENSG00000241839
hsa-miR-6511b-3p	18.8525	-3.70428	1.58166	-2.34202	0.0191799	0.0377395	7	4	28	ENSG00000072958
hsa-miR-548am-5p	15.7621	6.19756	2.63571	2.35138	0.0187039	0.0370797	46	23	0	ENSG00000221436
hsa-miR-6859-5p	8.97793	-6.27343	2.62493	-2.38994	0.016851	0.034802	0	1	15	ENSG00000254748
hsa-miR-548o-5p	15.7621	6.19756	2.63571	2.35138	0.0187039	0.0370797	46	23	0	ENSG00000221782
hsa-miR-4685-3p	48.7603	-6.72512	1.31266	-5.12329	3e-07	1.74e-06	1	3	82	ENSG00000273032
hsa-miR-324-3p	215.177	-5.07417	0.759288	-6.6828	2.34e-11	2.35e-10	30	23	348	ENSG00000128482
hsa-miR-1277-5p	12.454	5.85811	2.7368	2.1405	0.0323144	0.0593055	23	32	0	ENSG00000169213
hsa-miR-6780a-5p	5.25292	-6.97459	3.32194	-2.09955	0.035768	0.0643012	0	0	9	ENSG00000140795
hsa-miR-2277-5p	30.8562	-2.95003	1.26937	-2.32401	0.0201252	0.0394035	12	16	42	ENSG00000157150
hsa-miR-6780a-5p	5.25292	-6.97459	3.32194	-2.09955	0.035768	0.0643012	0	0	9	ENSG00000275120
hsa-miR-3940-3p	22.7627	-9.09011	2.09735	-4.3341	1.46e-05	6.03e-05	0	0	39	ENSG00000242078
hsa-miR-548aa	15.6816	6.1904	2.6201	2.36266	0.0181443	0.0364806	36	33	0	ENSG00000078142
hsa-miR-548o-5p	15.7621	6.19756	2.63571	2.35138	0.0187039	0.0370797	46	23	0	ENSG00000221296
hsa-let-7i-5p	18058.2	5.58024	0.602431	9.26286	1.99e-20	5.83e-19	34665	44200	320	ENSG00000125247
hsa-miR-224-3p	45.5534	7.72901	2.30745	3.34959	0.000809318	0.00246219	89	112	0	ENSG00000041357
hsa-miR-20a-5p	4391.09	4.95934	0.629867	7.87364	3.44e-15	4.95e-14	11042	7933	119	ENSG00000285979
hsa-miR-574-5p	660.539	3.37598	0.685897	4.92199	8.57e-07	4.61e-06	1637	1129	52	ENSG00000226348
hsa-miR-493-3p	145.618	6.95708	1.63701	4.24987	2.14e-05	8.55e-05	282	358	1	ENSG00000182256
hsa-miR-6735-5p	18.9082	-7.35784	2.14379	-3.43217	0.000598774	0.00187206	1	0	32	ENSG00000188167
hsa-miR-145-3p	629.192	4.2827	0.701044	6.10902	1e-09	7.62e-09	1163	1545	27	ENSG00000079263
hsa-miR-146b-5p	10833.4	5.8275	0.648364	8.988	2.52e-19	6.64e-18	29707	17362	162	ENSG00000189241
hsa-miR-15b-5p	1916.87	4.98633	0.639301	7.79966	6.21e-15	8.61e-14	4343	3960	51	ENSG00000197818
hsa-miR-28-3p	2659.28	-1.50135	0.611545	-2.45501	0.0140882	0.029559	2696	2142	2670	ENSG00000113360
hsa-let-7f-1-3p	26.7327	6.96008	2.4287	2.86576	0.00416009	0.0105469	51	67	0	ENSG00000199072
hsa-miR-548o-3p	16.3105	6.24729	2.60448	2.39867	0.0164545	0.0340721	31	41	0	ENSG00000155016
hsa-miR-381-3p	1005.43	5.27245	0.755792	6.97606	3.04e-12	3.53e-11	1377	3023	22	ENSG00000135373
hsa-miR-3960	363.822	-9.05288	0.917977	-9.86177	6.1e-23	2.54e-21	4	2	621	ENSG00000274712
hsa-miR-365a-3p	1477.51	5.70704	0.676922	8.43087	3.43e-17	5.9e-16	3290	3152	24	ENSG00000215251
hsa-miR-574-5p	660.539	3.37598	0.685897	4.92199	8.57e-07	4.61e-06	1637	1129	52	ENSG00000182742
hsa-miR-548am-5p	15.7621	6.19756	2.63571	2.35138	0.0187039	0.0370797	46	23	0	ENSG00000221510
hsa-miR-378a-3p	31659.4	-2.47919	0.603434	-4.10846	3.98e-05	0.000150026	15411	21501	39923	ENSG00000076826
hsa-miR-4747-5p	7.00389	-7.38964	2.97907	-2.48051	0.0131193	0.027747	0	0	12	ENSG00000120925
hsa-miR-511-5p	34.7841	7.33952	2.3933	3.0667	0.00216439	0.00584313	109	43	0	ENSG00000105379
hsa-miR-7847-3p	7.58755	-7.50512	2.89406	-2.59329	0.00950633	0.0211817	0	0	13	ENSG00000268189
hsa-miR-548c-5p	15.7621	6.19756	2.63571	2.35138	0.0187039	0.0370797	46	23	0	ENSG00000221616
hsa-miR-424-5p	1632.15	6.63476	0.719061	9.22699	2.78e-20	7.86e-19	3579	3572	14	ENSG00000028839
hsa-miR-3620-5p	8.17121	-7.61203	2.81913	-2.70014	0.00693111	0.0164147	0	0	14	ENSG00000171311
hsa-miR-548au-5p	15.7621	6.19756	2.63571	2.35138	0.0187039	0.0370797	46	23	0	ENSG00000264419
hsa-miR-450a-2-3p	16.8452	6.2936	2.59186	2.42821	0.0151735	0.0316457	42	32	0	ENSG00000213047
hsa-miR-3620-5p	8.17121	-7.61203	2.81913	-2.70014	0.00693111	0.0164147	0	0	14	ENSG00000142798
hsa-miR-2355-3p	37.4001	3.95586	1.53544	2.57636	0.0099846	0.022061	95	64	2	ENSG00000150361
hsa-miR-4668-5p	19.5854	-5.362	1.66563	-3.21921	0.00128544	0.00367068	2	2	32	ENSG00000227082
hsa-miR-548ay-5p	37.5873	7.4515	2.349	3.1722	0.00151287	0.00424354	97	68	0	ENSG00000221782
hsa-miR-10400-5p	115.152	-7.40803	3.69838	-2.00305	0.0451724	0.0778461	0	6	195	ENSG00000116903
hsa-miR-185-3p	407.886	-5.95464	0.703972	-8.45863	2.71e-17	4.86e-16	32	24	677	ENSG00000085644
hsa-miR-576-3p	26.2053	-3.72784	1.45182	-2.5677	0.0102375	0.0224941	12	3	39	ENSG00000275895
hsa-miR-10400-5p	115.152	-7.40803	3.69838	-2.00305	0.0451724	0.0778461	0	6	195	ENSG00000273805
hsa-miR-6511b-3p	18.8525	-3.70428	1.58166	-2.34202	0.0191799	0.0377395	7	4	28	ENSG00000279039
hsa-miR-574-5p	660.539	3.37598	0.685897	4.92199	8.57e-07	4.61e-06	1637	1129	52	ENSG00000165246
hsa-miR-4433b-3p	35.0195	-9.7116	1.9279	-5.0374	4.72e-07	2.61e-06	0	0	60	ENSG00000140545
hsa-miR-7847-3p	7.58755	-7.50512	2.89406	-2.59329	0.00950633	0.0211817	0	0	13	ENSG00000028277
hsa-miR-3620-5p	8.17121	-7.61203	2.81913	-2.70014	0.00693111	0.0164147	0	0	14	ENSG00000108387
hsa-miR-574-5p	660.539	3.37598	0.685897	4.92199	8.57e-07	4.61e-06	1637	1129	52	ENSG00000261675
hsa-miR-378a-3p	31659.4	-2.47919	0.603434	-4.10846	3.98e-05	0.000150026	15411	21501	39923	ENSG00000162878
hsa-miR-4668-5p	19.5854	-5.362	1.66563	-3.21921	0.00128544	0.00367068	2	2	32	ENSG00000182667
hsa-miR-7847-3p	7.58755	-7.50512	2.89406	-2.59329	0.00950633	0.0211817	0	0	13	ENSG00000109920
hsa-miR-548ap-3p	13.6418	5.98934	2.68715	2.22889	0.0258215	0.048515	32	28	0	ENSG00000265699
hsa-miR-592	21.0433	6.61489	2.50776	2.63777	0.00834534	0.0191894	37	56	0	ENSG00000240225
hsa-miR-574-5p	660.539	3.37598	0.685897	4.92199	8.57e-07	4.61e-06	1637	1129	52	ENSG00000237975
hsa-miR-574-3p	3226.85	-1.48322	0.598555	-2.478	0.0132123	0.0278691	2875	3054	3223	ENSG00000218672
hsa-miR-15b-3p	229.913	2.14528	0.75948	2.82467	0.00473299	0.011961	527	380	40	ENSG00000124882
hsa-miR-769-5p	738.253	-2.71789	0.631959	-4.30074	1.7e-05	6.91e-05	375	383	970	ENSG00000184156
hsa-miR-548ay-5p	37.5873	7.4515	2.349	3.1722	0.00151287	0.00424354	97	68	0	ENSG00000283682
hsa-miR-183-5p	213.309	-3.06527	0.759749	-4.03458	5.47e-05	0.000202188	66	116	295	ENSG00000103723
hsa-miR-548au-5p	15.7621	6.19756	2.63571	2.35138	0.0187039	0.0370797	46	23	0	ENSG00000224897
hsa-miR-101-5p	24.3551	3.31202	1.67889	1.97275	0.0485246	0.082544	54	48	2	ENSG00000137075
hsa-miR-548am-5p	15.7621	6.19756	2.63571	2.35138	0.0187039	0.0370797	46	23	0	ENSG00000117569
hsa-miR-3620-5p	8.17121	-7.61203	2.81913	-2.70014	0.00693111	0.0164147	0	0	14	ENSG00000140451
hsa-miR-548ap-3p	13.6418	5.98934	2.68715	2.22889	0.0258215	0.048515	32	28	0	ENSG00000179626
hsa-miR-10400-5p	115.152	-7.40803	3.69838	-2.00305	0.0451724	0.0778461	0	6	195	ENSG00000187017
hsa-miR-3620-5p	8.17121	-7.61203	2.81913	-2.70014	0.00693111	0.0164147	0	0	14	ENSG00000100884
hsa-miR-561-5p	25.4272	4.41182	1.96539	2.24475	0.0247842	0.0471257	38	72	1	ENSG00000279712
hsa-miR-3620-5p	8.17121	-7.61203	2.81913	-2.70014	0.00693111	0.0164147	0	0	14	ENSG00000260542
hsa-miR-574-5p	660.539	3.37598	0.685897	4.92199	8.57e-07	4.61e-06	1637	1129	52	ENSG00000184988
hsa-miR-1268a	212.902	-8.03029	3.87788	-2.0708	0.0383778	0.0683713	7	0	362	ENSG00000198393
hsa-miR-450a-2-3p	16.8452	6.2936	2.59186	2.42821	0.0151735	0.0316457	42	32	0	ENSG00000184515
hsa-miR-214-3p	4040.27	3.08181	0.641381	4.80497	1.55e-06	7.75e-06	6103	10779	386	ENSG00000125962
hsa-miR-939-5p	28.2386	-7.94961	1.97443	-4.02629	5.67e-05	0.00020847	0	1	48	ENSG00000197136
hsa-miR-142-3p	399.129	6.4091	1.01056	6.34213	2.27e-10	1.95e-09	604	1153	4	ENSG00000080345
hsa-miR-339-5p	3623.46	-4.09314	0.598764	-6.83599	8.14e-12	8.95e-11	799	876	5557	ENSG00000268230
hsa-miR-1268b	212.902	-8.03029	3.87788	-2.0708	0.0383778	0.0683713	7	0	362	ENSG00000203364
hsa-miR-548ay-5p	37.5873	7.4515	2.349	3.1722	0.00151287	0.00424354	97	68	0	ENSG00000266808
hsa-miR-20a-5p	4391.09	4.95934	0.629867	7.87364	3.44e-15	4.95e-14	11042	7933	119	ENSG00000180917
hsa-miR-145-3p	629.192	4.2827	0.701044	6.10902	1e-09	7.62e-09	1163	1545	27	ENSG00000155330
hsa-miR-548o-5p	15.7621	6.19756	2.63571	2.35138	0.0187039	0.0370797	46	23	0	ENSG00000261390
hsa-miR-548c-5p	15.7621	6.19756	2.63571	2.35138	0.0187039	0.0370797	46	23	0	ENSG00000263581
hsa-miR-548au-5p	15.7621	6.19756	2.63571	2.35138	0.0187039	0.0370797	46	23	0	ENSG00000004897
hsa-miR-548ay-5p	37.5873	7.4515	2.349	3.1722	0.00151287	0.00424354	97	68	0	ENSG00000221296
hsa-miR-548ay-5p	37.5873	7.4515	2.349	3.1722	0.00151287	0.00424354	97	68	0	ENSG00000144061
hsa-miR-561-5p	25.4272	4.41182	1.96539	2.24475	0.0247842	0.0471257	38	72	1	ENSG00000227312
hsa-miR-378a-3p	31659.4	-2.47919	0.603434	-4.10846	3.98e-05	0.000150026	15411	21501	39923	ENSG00000254153
hsa-miR-3960	363.822	-9.05288	0.917977	-9.86177	6.1e-23	2.54e-21	4	2	621	ENSG00000187257
hsa-miR-574-5p	660.539	3.37598	0.685897	4.92199	8.57e-07	4.61e-06	1637	1129	52	ENSG00000067842
hsa-miR-939-5p	28.2386	-7.94961	1.97443	-4.02629	5.67e-05	0.00020847	0	1	48	ENSG00000131095
hsa-miR-574-5p	660.539	3.37598	0.685897	4.92199	8.57e-07	4.61e-06	1637	1129	52	ENSG00000112139
hsa-miR-6780a-5p	5.25292	-6.97459	3.32194	-2.09955	0.035768	0.0643012	0	0	9	ENSG00000172273
hsa-miR-3620-5p	8.17121	-7.61203	2.81913	-2.70014	0.00693111	0.0164147	0	0	14	ENSG00000128564
hsa-miR-3928-3p	122.711	-6.59558	0.957503	-6.88832	5.65e-12	6.38e-11	3	8	206	ENSG00000114450
hsa-miR-671-5p	248.957	-2.51551	0.736855	-3.41385	0.000640517	0.00198686	173	110	316	ENSG00000235643
hsa-miR-939-5p	28.2386	-7.94961	1.97443	-4.02629	5.67e-05	0.00020847	0	1	48	ENSG00000106261
hsa-miR-10400-5p	115.152	-7.40803	3.69838	-2.00305	0.0451724	0.0778461	0	6	195	ENSG00000139800
hsa-miR-1277-5p	12.454	5.85811	2.7368	2.1405	0.0323144	0.0593055	23	32	0	ENSG00000265439
hsa-miR-548am-5p	15.7621	6.19756	2.63571	2.35138	0.0187039	0.0370797	46	23	0	ENSG00000275139
hsa-miR-548t-3p	15.6816	6.1904	2.6201	2.36266	0.0181443	0.0364806	36	33	0	ENSG00000078142
hsa-miR-1268b	212.902	-8.03029	3.87788	-2.0708	0.0383778	0.0683713	7	0	362	ENSG00000141349
hsa-miR-548d-5p	37.5873	7.4515	2.349	3.1722	0.00151287	0.00424354	97	68	0	ENSG00000221331
hsa-miR-1277-5p	12.454	5.85811	2.7368	2.1405	0.0323144	0.0593055	23	32	0	ENSG00000180530
hsa-miR-21-5p	1.07991e+06	9.34243	0.597709	15.6304	4.52e-55	1.79e-52	2594418	2149351	1424	ENSG00000258740
hsa-miR-548o-5p	15.7621	6.19756	2.63571	2.35138	0.0187039	0.0370797	46	23	0	ENSG00000175548
hsa-miR-19a-3p	1180.42	4.42511	0.714744	6.19119	5.97e-10	4.72e-09	3363	1687	46	ENSG00000140937
hsa-miR-145-3p	629.192	4.2827	0.701044	6.10902	1e-09	7.62e-09	1163	1545	27	ENSG00000185404
hsa-miR-548ay-5p	37.5873	7.4515	2.349	3.1722	0.00151287	0.00424354	97	68	0	ENSG00000139133
hsa-miR-1277-5p	12.454	5.85811	2.7368	2.1405	0.0323144	0.0593055	23	32	0	ENSG00000139726
hsa-miR-3129-5p	12.9001	5.90891	2.7193	2.17295	0.0297839	0.0549773	23	34	0	ENSG00000251359
hsa-miR-548ay-5p	37.5873	7.4515	2.349	3.1722	0.00151287	0.00424354	97	68	0	ENSG00000265470
hsa-miR-1277-5p	12.454	5.85811	2.7368	2.1405	0.0323144	0.0593055	23	32	0	ENSG00000125657
hsa-miR-17-5p	2917.25	2.91373	0.657882	4.42896	9.47e-06	4.03e-05	7704	4282	311	ENSG00000285979
hsa-miR-182-5p	693.396	-2.65707	0.640643	-4.14751	3.36e-05	0.000127819	398	336	902	ENSG00000174233
hsa-miR-1277-5p	12.454	5.85811	2.7368	2.1405	0.0323144	0.0593055	23	32	0	ENSG00000143315
hsa-miR-548d-5p	37.5873	7.4515	2.349	3.1722	0.00151287	0.00424354	97	68	0	ENSG00000265226
hsa-miR-548d-5p	37.5873	7.4515	2.349	3.1722	0.00151287	0.00424354	97	68	0	ENSG00000207704
hsa-miR-3960	363.822	-9.05288	0.917977	-9.86177	6.1e-23	2.54e-21	4	2	621	ENSG00000259993
hsa-miR-3180-3p	7.58755	-7.50512	2.89406	-2.59329	0.00950633	0.0211817	0	0	13	ENSG00000257563
hsa-miR-539-5p	18.5171	6.43048	2.56382	2.50816	0.012136	0.0260859	28	54	0	ENSG00000254101
hsa-miR-939-5p	28.2386	-7.94961	1.97443	-4.02629	5.67e-05	0.00020847	0	1	48	ENSG00000188626
hsa-miR-6780a-5p	5.25292	-6.97459	3.32194	-2.09955	0.035768	0.0643012	0	0	9	ENSG00000130684
hsa-miR-548o-5p	15.7621	6.19756	2.63571	2.35138	0.0187039	0.0370797	46	23	0	ENSG00000207546
hsa-miR-296-3p	225.321	-4.07051	0.755877	-5.38515	7.24e-08	4.54e-07	39	67	345	ENSG00000196169
hsa-miR-1277-5p	12.454	5.85811	2.7368	2.1405	0.0323144	0.0593055	23	32	0	ENSG00000147789
hsa-miR-136-5p	177.577	9.69189	2.22785	4.35033	1.36e-05	5.63e-05	168	622	0	ENSG00000090661
hsa-miR-2277-5p	30.8562	-2.95003	1.26937	-2.32401	0.0201252	0.0394035	12	16	42	ENSG00000011083
hsa-miR-328-3p	595.595	-7.02073	0.733302	-9.57414	1.03e-21	3.25e-20	12	28	1005	ENSG00000237212
hsa-miR-1268a	212.902	-8.03029	3.87788	-2.0708	0.0383778	0.0683713	7	0	362	ENSG00000180979
hsa-miR-339-3p	656.79	-4.15905	0.64277	-6.47052	9.77e-11	8.98e-10	151	140	1012	ENSG00000180758
hsa-miR-939-5p	28.2386	-7.94961	1.97443	-4.02629	5.67e-05	0.00020847	0	1	48	ENSG00000064393
hsa-miR-92b-3p	444.17	3.21049	0.69639	4.61019	4.02e-06	1.8e-05	835	1024	39	ENSG00000116017
hsa-miR-548d-5p	37.5873	7.4515	2.349	3.1722	0.00151287	0.00424354	97	68	0	ENSG00000265520
hsa-miR-574-5p	660.539	3.37598	0.685897	4.92199	8.57e-07	4.61e-06	1637	1129	52	ENSG00000229619
hsa-miR-548au-5p	15.7621	6.19756	2.63571	2.35138	0.0187039	0.0370797	46	23	0	ENSG00000117569
hsa-miR-1277-5p	12.454	5.85811	2.7368	2.1405	0.0323144	0.0593055	23	32	0	ENSG00000198010
hsa-miR-4454	329.299	-2.23511	0.738009	-3.02857	0.00245713	0.00652212	141	294	396	ENSG00000254339
hsa-miR-1291	86.4245	-2.14614	0.915172	-2.34506	0.0190239	0.037526	43	76	102	ENSG00000101890
hsa-miR-146b-5p	10833.4	5.8275	0.648364	8.988	2.52e-19	6.64e-18	29707	17362	162	ENSG00000224247
hsa-miR-3180-3p	7.58755	-7.50512	2.89406	-2.59329	0.00950633	0.0211817	0	0	13	ENSG00000198561
hsa-miR-3620-5p	8.17121	-7.61203	2.81913	-2.70014	0.00693111	0.0164147	0	0	14	ENSG00000164627
hsa-miR-3620-5p	8.17121	-7.61203	2.81913	-2.70014	0.00693111	0.0164147	0	0	14	ENSG00000161944
hsa-miR-1268a	212.902	-8.03029	3.87788	-2.0708	0.0383778	0.0683713	7	0	362	ENSG00000178802
hsa-miR-1268a	212.902	-8.03029	3.87788	-2.0708	0.0383778	0.0683713	7	0	362	ENSG00000131899
hsa-miR-511-5p	34.7841	7.33952	2.3933	3.0667	0.00216439	0.00584313	109	43	0	ENSG00000248333
hsa-miR-574-5p	660.539	3.37598	0.685897	4.92199	8.57e-07	4.61e-06	1637	1129	52	ENSG00000136944
hsa-miR-33a-5p	26.9558	6.97208	2.42663	2.87316	0.00406394	0.0103696	51	68	0	ENSG00000227502
hsa-miR-548ar-3p	28.5173	7.05335	2.41338	2.9226	0.00347125	0.00900249	51	75	0	ENSG00000144455
hsa-miR-548t-3p	15.6816	6.1904	2.6201	2.36266	0.0181443	0.0364806	36	33	0	ENSG00000224897
hsa-miR-6735-5p	18.9082	-7.35784	2.14379	-3.43217	0.000598774	0.00187206	1	0	32	ENSG00000268818
hsa-miR-4787-5p	45.9436	-5.80466	1.2198	-4.7587	1.95e-06	9.57e-06	3	4	76	ENSG00000185863
hsa-miR-663a	11.3126	-6.61405	2.44896	-2.70076	0.00691821	0.0164147	0	1	19	ENSG00000169213
hsa-miR-548ap-3p	13.6418	5.98934	2.68715	2.22889	0.0258215	0.048515	32	28	0	ENSG00000132623
hsa-miR-1469	12.2568	-8.19701	2.46853	-3.3206	0.000898243	0.00267109	0	0	21	ENSG00000277837
hsa-miR-29c-3p	1371.44	6.87018	0.80036	8.58386	9.17e-18	1.77e-16	3793	2192	10	ENSG00000269190
hsa-miR-548o-5p	15.7621	6.19756	2.63571	2.35138	0.0187039	0.0370797	46	23	0	ENSG00000265699
hsa-miR-576-3p	26.2053	-3.72784	1.45182	-2.5677	0.0102375	0.0224941	12	3	39	ENSG00000125818
hsa-miR-2277-5p	30.8562	-2.95003	1.26937	-2.32401	0.0201252	0.0394035	12	16	42	ENSG00000119574
hsa-miR-574-5p	660.539	3.37598	0.685897	4.92199	8.57e-07	4.61e-06	1637	1129	52	ENSG00000152784
hsa-miR-4668-5p	19.5854	-5.362	1.66563	-3.21921	0.00128544	0.00367068	2	2	32	ENSG00000114127
hsa-let-7b-3p	93.7572	2.63083	0.976238	2.69487	0.00704166	0.0165772	136	248	12	ENSG00000197182
hsa-miR-29b-3p	641.015	11.5436	2.13999	5.39426	6.88e-08	4.39e-07	1541	1277	0	ENSG00000285382
hsa-miR-3180-3p	7.58755	-7.50512	2.89406	-2.59329	0.00950633	0.0211817	0	0	13	ENSG00000257366
hsa-miR-3620-5p	8.17121	-7.61203	2.81913	-2.70014	0.00693111	0.0164147	0	0	14	ENSG00000169926
hsa-miR-590-5p	23.3867	6.76707	2.46686	2.74319	0.00608459	0.0147635	51	52	0	ENSG00000198670
hsa-miR-362-3p	128.926	5.77399	1.29831	4.44731	8.7e-06	3.72e-05	325	236	2	ENSG00000219274
hsa-miR-10401-3p	50.1946	-10.231	1.82705	-5.59973	2.15e-08	1.44e-07	0	0	86	ENSG00000198752
hsa-miR-624-5p	15.2677	6.15169	2.63834	2.33165	0.0197189	0.0387038	40	27	0	ENSG00000226049
hsa-miR-6511b-3p	18.8525	-3.70428	1.58166	-2.34202	0.0191799	0.0377395	7	4	28	ENSG00000280163
hsa-miR-548aa	15.6816	6.1904	2.6201	2.36266	0.0181443	0.0364806	36	33	0	ENSG00000276479
hsa-miR-6735-5p	18.9082	-7.35784	2.14379	-3.43217	0.000598774	0.00187206	1	0	32	ENSG00000267478
hsa-miR-548am-5p	15.7621	6.19756	2.63571	2.35138	0.0187039	0.0370797	46	23	0	ENSG00000221801
hsa-miR-548c-5p	15.7621	6.19756	2.63571	2.35138	0.0187039	0.0370797	46	23	0	ENSG00000264419
hsa-miR-548d-5p	37.5873	7.4515	2.349	3.1722	0.00151287	0.00424354	97	68	0	ENSG00000222035
hsa-miR-1268b	212.902	-8.03029	3.87788	-2.0708	0.0383778	0.0683713	7	0	362	ENSG00000255559
hsa-miR-185-3p	407.886	-5.95464	0.703972	-8.45863	2.71e-17	4.86e-16	32	24	677	ENSG00000108774
hsa-miR-3620-5p	8.17121	-7.61203	2.81913	-2.70014	0.00693111	0.0164147	0	0	14	ENSG00000169302
hsa-miR-548c-5p	15.7621	6.19756	2.63571	2.35138	0.0187039	0.0370797	46	23	0	ENSG00000221537
hsa-miR-6775-3p	6.42024	-7.2641	3.07648	-2.36117	0.0182173	0.0364806	0	0	11	ENSG00000099968
hsa-miR-548aa	15.6816	6.1904	2.6201	2.36266	0.0181443	0.0364806	36	33	0	ENSG00000132623
hsa-miR-7-5p	554.155	3.62412	0.707532	5.12219	3.02e-07	1.74e-06	1397	940	37	ENSG00000283484
hsa-miR-181b-5p	3726.64	3.10791	0.614995	5.05356	4.34e-07	2.42e-06	8740	6735	350	ENSG00000166147
hsa-miR-6735-5p	18.9082	-7.35784	2.14379	-3.43217	0.000598774	0.00187206	1	0	32	ENSG00000197457
hsa-miR-873-3p	11.6732	-8.12662	2.50594	-3.24294	0.00118301	0.0034277	0	0	20	ENSG00000224280
hsa-miR-939-5p	28.2386	-7.94961	1.97443	-4.02629	5.67e-05	0.00020847	0	1	48	ENSG00000254920
hsa-miR-708-5p	538.841	5.24665	0.777943	6.74426	1.54e-11	1.58e-10	1335	1001	12	ENSG00000067369
hsa-miR-4755-5p	10.7289	-6.53614	2.48697	-2.62816	0.00858483	0.019546	0	1	18	ENSG00000124181
hsa-miR-224-5p	1355.2	4.83407	0.711667	6.79261	1.1e-11	1.18e-10	3840	1992	40	ENSG00000173905
hsa-miR-1268b	212.902	-8.03029	3.87788	-2.0708	0.0383778	0.0683713	7	0	362	ENSG00000177150
hsa-miR-548o-5p	15.7621	6.19756	2.63571	2.35138	0.0187039	0.0370797	46	23	0	ENSG00000221698
hsa-miR-548c-5p	15.7621	6.19756	2.63571	2.35138	0.0187039	0.0370797	46	23	0	ENSG00000083799
hsa-miR-1277-5p	12.454	5.85811	2.7368	2.1405	0.0323144	0.0593055	23	32	0	ENSG00000158270
hsa-miR-3688-3p	23.0398	-3.6361	1.45748	-2.49479	0.0126032	0.0269437	9	5	34	ENSG00000132849
hsa-miR-361-3p	407.559	-1.8041	0.66415	-2.71641	0.00659935	0.0159149	314	340	444	ENSG00000204839
hsa-miR-1277-5p	12.454	5.85811	2.7368	2.1405	0.0323144	0.0593055	23	32	0	ENSG00000114757
hsa-miR-214-3p	4040.27	3.08181	0.641381	4.80497	1.55e-06	7.75e-06	6103	10779	386	ENSG00000279255
hsa-miR-548t-3p	15.6816	6.1904	2.6201	2.36266	0.0181443	0.0364806	36	33	0	ENSG00000153294
hsa-miR-548o-5p	15.7621	6.19756	2.63571	2.35138	0.0187039	0.0370797	46	23	0	ENSG00000117569
hsa-miR-548d-5p	37.5873	7.4515	2.349	3.1722	0.00151287	0.00424354	97	68	0	ENSG00000265669
hsa-miR-940	11.7668	-5.03023	2.04544	-2.45924	0.0139231	0.0292904	1	2	19	ENSG00000183837
hsa-miR-6735-5p	18.9082	-7.35784	2.14379	-3.43217	0.000598774	0.00187206	1	0	32	ENSG00000121068
hsa-miR-377-3p	487.184	6.37457	0.947484	6.72789	1.72e-11	1.75e-10	746	1398	5	ENSG00000270788
hsa-miR-939-5p	28.2386	-7.94961	1.97443	-4.02629	5.67e-05	0.00020847	0	1	48	ENSG00000100226
hsa-miR-548am-5p	15.7621	6.19756	2.63571	2.35138	0.0187039	0.0370797	46	23	0	ENSG00000265699
hsa-let-7d-5p	2991.7	5.78698	0.668494	8.65674	4.85e-18	9.6e-17	7957	5047	46	ENSG00000205060
hsa-miR-378d	841.933	-3.26427	0.669195	-4.8779	1.07e-06	5.59e-06	228	414	1194	ENSG00000106771
hsa-miR-503-5p	262.267	7.80846	1.60128	4.8764	1.08e-06	5.59e-06	557	596	1	ENSG00000213420
hsa-miR-1277-5p	12.454	5.85811	2.7368	2.1405	0.0323144	0.0593055	23	32	0	ENSG00000271533
hsa-miR-361-5p	1334.02	6.69196	0.760168	8.80327	1.33e-18	2.97e-17	3284	2549	11	ENSG00000218793
hsa-miR-548am-5p	15.7621	6.19756	2.63571	2.35138	0.0187039	0.0370797	46	23	0	ENSG00000207704
hsa-miR-1268b	212.902	-8.03029	3.87788	-2.0708	0.0383778	0.0683713	7	0	362	ENSG00000273329
hsa-miR-3620-5p	8.17121	-7.61203	2.81913	-2.70014	0.00693111	0.0164147	0	0	14	ENSG00000206203
hsa-miR-130a-5p	14.2627	6.05376	2.66768	2.2693	0.0232501	0.0443152	26	37	0	ENSG00000260412
hsa-miR-574-5p	660.539	3.37598	0.685897	4.92199	8.57e-07	4.61e-06	1637	1129	52	ENSG00000187984
hsa-miR-1268a	212.902	-8.03029	3.87788	-2.0708	0.0383778	0.0683713	7	0	362	ENSG00000176723
hsa-miR-3960	363.822	-9.05288	0.917977	-9.86177	6.1e-23	2.54e-21	4	2	621	ENSG00000101098
hsa-miR-345-5p	484.814	-3.10531	0.660126	-4.70412	2.55e-06	1.22e-05	218	184	674	ENSG00000260288
hsa-miR-450b-5p	347.951	10.6622	2.15576	4.94593	7.58e-07	4.11e-06	605	933	0	ENSG00000134007
hsa-miR-548am-5p	15.7621	6.19756	2.63571	2.35138	0.0187039	0.0370797	46	23	0	ENSG00000221263
hsa-miR-1268b	212.902	-8.03029	3.87788	-2.0708	0.0383778	0.0683713	7	0	362	ENSG00000254337
hsa-miR-3960	363.822	-9.05288	0.917977	-9.86177	6.1e-23	2.54e-21	4	2	621	ENSG00000136026
hsa-miR-939-5p	28.2386	-7.94961	1.97443	-4.02629	5.67e-05	0.00020847	0	1	48	ENSG00000224582
hsa-miR-146b-5p	10833.4	5.8275	0.648364	8.988	2.52e-19	6.64e-18	29707	17362	162	ENSG00000117713
hsa-miR-1247-3p	61.7104	-6.23928	1.13424	-5.50083	3.78e-08	2.43e-07	4	3	103	ENSG00000274228
hsa-miR-574-5p	660.539	3.37598	0.685897	4.92199	8.57e-07	4.61e-06	1637	1129	52	ENSG00000276128
hsa-miR-378a-3p	31659.4	-2.47919	0.603434	-4.10846	3.98e-05	0.000150026	15411	21501	39923	ENSG00000271897
hsa-miR-7847-3p	7.58755	-7.50512	2.89406	-2.59329	0.00950633	0.0211817	0	0	13	ENSG00000140015
hsa-miR-1469	12.2568	-8.19701	2.46853	-3.3206	0.000898243	0.00267109	0	0	21	ENSG00000183873
hsa-miR-299-5p	164.893	5.54196	1.20186	4.61117	4e-06	1.8e-05	176	549	3	ENSG00000207749
hsa-miR-548am-5p	15.7621	6.19756	2.63571	2.35138	0.0187039	0.0370797	46	23	0	ENSG00000212017
hsa-miR-574-5p	660.539	3.37598	0.685897	4.92199	8.57e-07	4.61e-06	1637	1129	52	ENSG00000169764
hsa-miR-432-5p	213.4	7.5103	1.61644	4.64619	3.38e-06	1.55e-05	389	551	1	ENSG00000250561
hsa-miR-6859-5p	8.97793	-6.27343	2.62493	-2.38994	0.016851	0.034802	0	1	15	ENSG00000213057
hsa-miR-548ay-5p	37.5873	7.4515	2.349	3.1722	0.00151287	0.00424354	97	68	0	ENSG00000236268
hsa-miR-574-5p	660.539	3.37598	0.685897	4.92199	8.57e-07	4.61e-06	1637	1129	52	ENSG00000279273
hsa-miR-15b-5p	1916.87	4.98633	0.639301	7.79966	6.21e-15	8.61e-14	4343	3960	51	ENSG00000144746
hsa-miR-27b-3p	37658	4.37419	0.602706	7.25759	3.94e-13	4.87e-12	68525	93845	1519	ENSG00000264364
hsa-miR-939-5p	28.2386	-7.94961	1.97443	-4.02629	5.67e-05	0.00020847	0	1	48	ENSG00000167323
hsa-miR-26a-5p	42947.6	6.53729	0.595721	10.9737	5.11e-28	2.89e-26	97746	90226	394	ENSG00000110514
hsa-miR-3960	363.822	-9.05288	0.917977	-9.86177	6.1e-23	2.54e-21	4	2	621	ENSG00000143153
hsa-miR-10400-5p	115.152	-7.40803	3.69838	-2.00305	0.0451724	0.0778461	0	6	195	ENSG00000171540
hsa-miR-378a-3p	31659.4	-2.47919	0.603434	-4.10846	3.98e-05	0.000150026	15411	21501	39923	ENSG00000198984
hsa-miR-6735-5p	18.9082	-7.35784	2.14379	-3.43217	0.000598774	0.00187206	1	0	32	ENSG00000285868
hsa-miR-185-5p	102762	-5.72295	0.687879	-8.3197	8.82e-17	1.4e-15	11487	4906	169642	ENSG00000251018
hsa-miR-1268a	212.902	-8.03029	3.87788	-2.0708	0.0383778	0.0683713	7	0	362	ENSG00000243568
hsa-miR-548au-5p	15.7621	6.19756	2.63571	2.35138	0.0187039	0.0370797	46	23	0	ENSG00000265144
hsa-miR-654-5p	73.5134	2.7	1.05036	2.57055	0.0101536	0.0223719	111	191	9	ENSG00000260610
hsa-miR-708-5p	538.841	5.24665	0.777943	6.74426	1.54e-11	1.58e-10	1335	1001	12	ENSG00000272871
hsa-miR-224-5p	1355.2	4.83407	0.711667	6.79261	1.1e-11	1.18e-10	3840	1992	40	ENSG00000225231
hsa-miR-361-5p	1334.02	6.69196	0.760168	8.80327	1.33e-18	2.97e-17	3284	2549	11	ENSG00000280200
hsa-miR-423-3p	7509.32	-4.36821	0.594846	-7.34343	2.08e-13	2.61e-12	1364	1559	11730	ENSG00000166368
hsa-miR-181a-5p	13066.7	1.65742	0.624698	2.65315	0.00797442	0.0184438	30052	19426	3063	ENSG00000148200
hsa-miR-939-5p	28.2386	-7.94961	1.97443	-4.02629	5.67e-05	0.00020847	0	1	48	ENSG00000127838
hsa-miR-584-5p	82.5305	2.43059	1.00402	2.42085	0.0154841	0.0321467	210	121	12	ENSG00000117682
hsa-miR-3960	363.822	-9.05288	0.917977	-9.86177	6.1e-23	2.54e-21	4	2	621	ENSG00000150275
hsa-miR-1268a	212.902	-8.03029	3.87788	-2.0708	0.0383778	0.0683713	7	0	362	ENSG00000063245
hsa-miR-136-5p	177.577	9.69189	2.22785	4.35033	1.36e-05	5.63e-05	168	622	0	ENSG00000114204
hsa-miR-450b-5p	347.951	10.6622	2.15576	4.94593	7.58e-07	4.11e-06	605	933	0	ENSG00000164609
hsa-miR-3187-3p	17.8264	-5.22779	1.74438	-2.99693	0.00272711	0.00721452	1	3	29	ENSG00000129951
hsa-miR-1291	86.4245	-2.14614	0.915172	-2.34506	0.0190239	0.037526	43	76	102	ENSG00000185838
hsa-miR-329-3p	149.094	2.14163	0.820067	2.61152	0.00901394	0.0203715	259	332	26	ENSG00000134330
hsa-miR-548au-5p	15.7621	6.19756	2.63571	2.35138	0.0187039	0.0370797	46	23	0	ENSG00000252097
hsa-miR-548d-5p	37.5873	7.4515	2.349	3.1722	0.00151287	0.00424354	97	68	0	ENSG00000181652
hsa-miR-548am-5p	15.7621	6.19756	2.63571	2.35138	0.0187039	0.0370797	46	23	0	ENSG00000222035
hsa-miR-328-3p	595.595	-7.02073	0.733302	-9.57414	1.03e-21	3.25e-20	12	28	1005	ENSG00000187922
hsa-miR-4449	15.7588	-8.55959	2.29665	-3.72698	0.000193789	0.00065064	0	0	27	ENSG00000226321
hsa-miR-651-5p	43.5055	7.66266	2.31612	3.3084	0.000938314	0.00274891	84	108	0	ENSG00000079332
hsa-miR-548d-5p	37.5873	7.4515	2.349	3.1722	0.00151287	0.00424354	97	68	0	ENSG00000175548
hsa-miR-708-5p	538.841	5.24665	0.777943	6.74426	1.54e-11	1.58e-10	1335	1001	12	ENSG00000053438
hsa-miR-758-3p	228.144	2.09328	0.781707	2.67783	0.00741005	0.0172901	318	586	41	ENSG00000196712
hsa-miR-6780a-5p	5.25292	-6.97459	3.32194	-2.09955	0.035768	0.0643012	0	0	9	ENSG00000280070
hsa-miR-33a-5p	26.9558	6.97208	2.42663	2.87316	0.00406394	0.0103696	51	68	0	ENSG00000145241
hsa-miR-708-5p	538.841	5.24665	0.777943	6.74426	1.54e-11	1.58e-10	1335	1001	12	ENSG00000260495
hsa-miR-17-5p	2917.25	2.91373	0.657882	4.42896	9.47e-06	4.03e-05	7704	4282	311	ENSG00000143149
hsa-miR-4668-5p	19.5854	-5.362	1.66563	-3.21921	0.00128544	0.00367068	2	2	32	ENSG00000224165
hsa-miR-548ar-3p	28.5173	7.05335	2.41338	2.9226	0.00347125	0.00900249	51	75	0	ENSG00000242574
hsa-miR-574-5p	660.539	3.37598	0.685897	4.92199	8.57e-07	4.61e-06	1637	1129	52	ENSG00000127585
hsa-miR-450a-2-3p	16.8452	6.2936	2.59186	2.42821	0.0151735	0.0316457	42	32	0	ENSG00000188938
hsa-miR-16-5p	20459.4	6.96222	0.644975	10.7946	3.65e-27	1.81e-25	32356	57828	140	ENSG00000017427
hsa-miR-345-5p	484.814	-3.10531	0.660126	-4.70412	2.55e-06	1.22e-05	218	184	674	ENSG00000155265
hsa-miR-548t-3p	15.6816	6.1904	2.6201	2.36266	0.0181443	0.0364806	36	33	0	ENSG00000250954
hsa-miR-4787-5p	45.9436	-5.80466	1.2198	-4.7587	1.95e-06	9.57e-06	3	4	76	ENSG00000155897
hsa-miR-548au-5p	15.7621	6.19756	2.63571	2.35138	0.0187039	0.0370797	46	23	0	ENSG00000100714
hsa-miR-6735-5p	18.9082	-7.35784	2.14379	-3.43217	0.000598774	0.00187206	1	0	32	ENSG00000279328
hsa-miR-548au-5p	15.7621	6.19756	2.63571	2.35138	0.0187039	0.0370797	46	23	0	ENSG00000221466
hsa-miR-1291	86.4245	-2.14614	0.915172	-2.34506	0.0190239	0.037526	43	76	102	ENSG00000260653
hsa-miR-185-3p	407.886	-5.95464	0.703972	-8.45863	2.71e-17	4.86e-16	32	24	677	ENSG00000267898
hsa-miR-548d-5p	37.5873	7.4515	2.349	3.1722	0.00151287	0.00424354	97	68	0	ENSG00000207688
hsa-miR-10400-5p	115.152	-7.40803	3.69838	-2.00305	0.0451724	0.0778461	0	6	195	ENSG00000081913
hsa-miR-1268a	212.902	-8.03029	3.87788	-2.0708	0.0383778	0.0683713	7	0	362	ENSG00000196917
hsa-miR-511-5p	34.7841	7.33952	2.3933	3.0667	0.00216439	0.00584313	109	43	0	ENSG00000268575
hsa-miR-378c	4988.12	-3.74057	0.60006	-6.23366	4.56e-10	3.68e-09	1284	1580	7434	ENSG00000163820
hsa-miR-324-3p	215.177	-5.07417	0.759288	-6.6828	2.34e-11	2.35e-10	30	23	348	ENSG00000172000
hsa-miR-7706	63.1629	-4.60694	1.04805	-4.39572	1.1e-05	4.65e-05	14	7	100	ENSG00000226450
hsa-miR-548ay-5p	37.5873	7.4515	2.349	3.1722	0.00151287	0.00424354	97	68	0	ENSG00000265520
hsa-miR-3620-5p	8.17121	-7.61203	2.81913	-2.70014	0.00693111	0.0164147	0	0	14	ENSG00000081791
hsa-miR-5189-5p	17.5097	-8.71159	2.23363	-3.90019	9.61e-05	0.000342468	0	0	30	ENSG00000280180
hsa-miR-548d-5p	37.5873	7.4515	2.349	3.1722	0.00151287	0.00424354	97	68	0	ENSG00000108576
hsa-miR-10400-5p	115.152	-7.40803	3.69838	-2.00305	0.0451724	0.0778461	0	6	195	ENSG00000148219
hsa-miR-3620-5p	8.17121	-7.61203	2.81913	-2.70014	0.00693111	0.0164147	0	0	14	ENSG00000099991
hsa-miR-499a-5p	138.186	9.33009	2.24636	4.15343	3.28e-05	0.000125158	124	491	0	ENSG00000283441
hsa-miR-4668-5p	19.5854	-5.362	1.66563	-3.21921	0.00128544	0.00367068	2	2	32	ENSG00000008853
hsa-miR-26a-5p	42947.6	6.53729	0.595721	10.9737	5.11e-28	2.89e-26	97746	90226	394	ENSG00000119820
hsa-miR-10400-5p	115.152	-7.40803	3.69838	-2.00305	0.0451724	0.0778461	0	6	195	ENSG00000176165
hsa-miR-10400-5p	115.152	-7.40803	3.69838	-2.00305	0.0451724	0.0778461	0	6	195	ENSG00000176160
hsa-miR-6511b-3p	18.8525	-3.70428	1.58166	-2.34202	0.0191799	0.0377395	7	4	28	ENSG00000256229
hsa-miR-139-5p	493.717	4.52338	0.731454	6.18409	6.25e-10	4.89e-09	1086	1041	18	ENSG00000285976
hsa-miR-6511b-3p	18.8525	-3.70428	1.58166	-2.34202	0.0191799	0.0377395	7	4	28	ENSG00000279160
hsa-miR-1268a	212.902	-8.03029	3.87788	-2.0708	0.0383778	0.0683713	7	0	362	ENSG00000238197
hsa-miR-30b-5p	3300.1	4.78088	0.641173	7.45646	8.89e-14	1.17e-12	5536	8794	101	ENSG00000238797
hsa-miR-3960	363.822	-9.05288	0.917977	-9.86177	6.1e-23	2.54e-21	4	2	621	ENSG00000107854
hsa-miR-548am-5p	15.7621	6.19756	2.63571	2.35138	0.0187039	0.0370797	46	23	0	ENSG00000223756
hsa-miR-548am-5p	15.7621	6.19756	2.63571	2.35138	0.0187039	0.0370797	46	23	0	ENSG00000128463
hsa-miR-1268b	212.902	-8.03029	3.87788	-2.0708	0.0383778	0.0683713	7	0	362	ENSG00000196208
hsa-miR-548au-5p	15.7621	6.19756	2.63571	2.35138	0.0187039	0.0370797	46	23	0	ENSG00000185231
hsa-miR-1268b	212.902	-8.03029	3.87788	-2.0708	0.0383778	0.0683713	7	0	362	ENSG00000198393
hsa-miR-4685-3p	48.7603	-6.72512	1.31266	-5.12329	3e-07	1.74e-06	1	3	82	ENSG00000254433
hsa-miR-6780a-5p	5.25292	-6.97459	3.32194	-2.09955	0.035768	0.0643012	0	0	9	ENSG00000267724
hsa-miR-6735-5p	18.9082	-7.35784	2.14379	-3.43217	0.000598774	0.00187206	1	0	32	ENSG00000234420
hsa-miR-939-5p	28.2386	-7.94961	1.97443	-4.02629	5.67e-05	0.00020847	0	1	48	ENSG00000261801
hsa-miR-671-5p	248.957	-2.51551	0.736855	-3.41385	0.000640517	0.00198686	173	110	316	ENSG00000161202
hsa-miR-1268b	212.902	-8.03029	3.87788	-2.0708	0.0383778	0.0683713	7	0	362	ENSG00000203711
hsa-miR-574-5p	660.539	3.37598	0.685897	4.92199	8.57e-07	4.61e-06	1637	1129	52	ENSG00000126950
hsa-miR-421	90.0428	6.25994	1.67982	3.72654	0.000194123	0.00065064	195	199	1	ENSG00000213547
hsa-miR-324-3p	215.177	-5.07417	0.759288	-6.6828	2.34e-11	2.35e-10	30	23	348	ENSG00000171603
hsa-miR-574-5p	660.539	3.37598	0.685897	4.92199	8.57e-07	4.61e-06	1637	1129	52	ENSG00000070367
hsa-miR-939-5p	28.2386	-7.94961	1.97443	-4.02629	5.67e-05	0.00020847	0	1	48	ENSG00000132612
hsa-miR-4668-5p	19.5854	-5.362	1.66563	-3.21921	0.00128544	0.00367068	2	2	32	ENSG00000163412
hsa-miR-548ar-3p	28.5173	7.05335	2.41338	2.9226	0.00347125	0.00900249	51	75	0	ENSG00000265056
hsa-miR-663a	11.3126	-6.61405	2.44896	-2.70076	0.00691821	0.0164147	0	1	19	ENSG00000254109
hsa-miR-6511b-3p	18.8525	-3.70428	1.58166	-2.34202	0.0191799	0.0377395	7	4	28	ENSG00000267632
hsa-miR-6859-5p	8.97793	-6.27343	2.62493	-2.38994	0.016851	0.034802	0	1	15	ENSG00000214860
hsa-miR-4747-5p	7.00389	-7.38964	2.97907	-2.48051	0.0131193	0.027747	0	0	12	ENSG00000284691
hsa-miR-34a-5p	2167.43	13.3012	2.12834	6.24958	4.12e-10	3.36e-09	4694	4853	0	ENSG00000067182
hsa-miR-6735-5p	18.9082	-7.35784	2.14379	-3.43217	0.000598774	0.00187206	1	0	32	ENSG00000163050
hsa-miR-182-5p	693.396	-2.65707	0.640643	-4.14751	3.36e-05	0.000127819	398	336	902	ENSG00000184517
hsa-miR-6511b-3p	18.8525	-3.70428	1.58166	-2.34202	0.0191799	0.0377395	7	4	28	ENSG00000167523
hsa-miR-3960	363.822	-9.05288	0.917977	-9.86177	6.1e-23	2.54e-21	4	2	621	ENSG00000108578
hsa-miR-4668-5p	19.5854	-5.362	1.66563	-3.21921	0.00128544	0.00367068	2	2	32	ENSG00000152620
hsa-miR-574-5p	660.539	3.37598	0.685897	4.92199	8.57e-07	4.61e-06	1637	1129	52	ENSG00000205302
hsa-miR-185-3p	407.886	-5.95464	0.703972	-8.45863	2.71e-17	4.86e-16	32	24	677	ENSG00000249695
hsa-miR-1247-5p	362.004	-7.22005	0.793785	-9.09573	9.4e-20	2.56e-18	15	6	612	ENSG00000031823
hsa-miR-365a-3p	1477.51	5.70704	0.676922	8.43087	3.43e-17	5.9e-16	3290	3152	24	ENSG00000123908
hsa-miR-939-5p	28.2386	-7.94961	1.97443	-4.02629	5.67e-05	0.00020847	0	1	48	ENSG00000103319
hsa-miR-574-5p	660.539	3.37598	0.685897	4.92199	8.57e-07	4.61e-06	1637	1129	52	ENSG00000154162
hsa-miR-23b-3p	6931.66	2.17482	0.611743	3.55512	0.0003778	0.00121975	11254	16316	1184	ENSG00000125257
hsa-miR-766-3p	35.507	-2.50579	1.23759	-2.02474	0.0428944	0.074244	12	29	45	ENSG00000101076
hsa-miR-4284	39.8099	2.66022	1.2904	2.06155	0.0392509	0.0693024	66	97	5	ENSG00000163009
hsa-miR-135b-5p	129.733	9.2387	2.22311	4.15575	3.24e-05	0.000124495	404	163	0	ENSG00000155545
hsa-miR-766-3p	35.507	-2.50579	1.23759	-2.02474	0.0428944	0.074244	12	29	45	ENSG00000161509
hsa-miR-409-5p	514.609	1.82561	0.68424	2.66808	0.00762855	0.0177476	769	1225	109	ENSG00000154319
hsa-miR-548am-5p	15.7621	6.19756	2.63571	2.35138	0.0187039	0.0370797	46	23	0	ENSG00000166111
hsa-miR-185-3p	407.886	-5.95464	0.703972	-8.45863	2.71e-17	4.86e-16	32	24	677	ENSG00000154274
hsa-miR-1268b	212.902	-8.03029	3.87788	-2.0708	0.0383778	0.0683713	7	0	362	ENSG00000134539
hsa-miR-548aa	15.6816	6.1904	2.6201	2.36266	0.0181443	0.0364806	36	33	0	ENSG00000144061
hsa-miR-1277-5p	12.454	5.85811	2.7368	2.1405	0.0323144	0.0593055	23	32	0	ENSG00000280399
hsa-miR-345-5p	484.814	-3.10531	0.660126	-4.70412	2.55e-06	1.22e-05	218	184	674	ENSG00000148429
hsa-miR-196b-5p	268.113	10.2862	2.17567	4.72783	2.27e-06	1.11e-05	386	802	0	ENSG00000157796
hsa-miR-1277-5p	12.454	5.85811	2.7368	2.1405	0.0323144	0.0593055	23	32	0	ENSG00000235066
hsa-miR-1268a	212.902	-8.03029	3.87788	-2.0708	0.0383778	0.0683713	7	0	362	ENSG00000273329
hsa-miR-3620-5p	8.17121	-7.61203	2.81913	-2.70014	0.00693111	0.0164147	0	0	14	ENSG00000164048
hsa-miR-5189-5p	17.5097	-8.71159	2.23363	-3.90019	9.61e-05	0.000342468	0	0	30	ENSG00000157540
hsa-miR-574-5p	660.539	3.37598	0.685897	4.92199	8.57e-07	4.61e-06	1637	1129	52	ENSG00000121871
hsa-miR-939-5p	28.2386	-7.94961	1.97443	-4.02629	5.67e-05	0.00020847	0	1	48	ENSG00000142661
hsa-miR-3620-5p	8.17121	-7.61203	2.81913	-2.70014	0.00693111	0.0164147	0	0	14	ENSG00000166793
hsa-miR-361-5p	1334.02	6.69196	0.760168	8.80327	1.33e-18	2.97e-17	3284	2549	11	ENSG00000168454
hsa-miR-199b-3p	192281	6.66704	0.592383	11.2546	2.2e-29	1.74e-27	387118	456669	1613	ENSG00000107815
hsa-miR-6859-5p	8.97793	-6.27343	2.62493	-2.38994	0.016851	0.034802	0	1	15	ENSG00000203527
hsa-miR-6775-3p	6.42024	-7.2641	3.07648	-2.36117	0.0182173	0.0364806	0	0	11	ENSG00000103381
hsa-miR-548aa	15.6816	6.1904	2.6201	2.36266	0.0181443	0.0364806	36	33	0	ENSG00000221296
hsa-miR-370-3p	298.422	-2.38869	0.69695	-3.42735	0.000609508	0.00189811	158	206	370	ENSG00000226332
hsa-miR-421	90.0428	6.25994	1.67982	3.72654	0.000194123	0.00065064	195	199	1	ENSG00000207807
hsa-miR-20a-5p	4391.09	4.95934	0.629867	7.87364	3.44e-15	4.95e-14	11042	7933	119	ENSG00000213064
hsa-miR-378c	4988.12	-3.74057	0.60006	-6.23366	4.56e-10	3.68e-09	1284	1580	7434	ENSG00000226288
hsa-miR-145-5p	3616.83	2.53545	0.600302	4.22363	2.4e-05	9.46e-05	7277	7387	492	ENSG00000155974
hsa-miR-1273h-3p	9.44018	-4.67825	2.21222	-2.11474	0.0344524	0.0625086	2	1	15	ENSG00000213066
hsa-miR-939-5p	28.2386	-7.94961	1.97443	-4.02629	5.67e-05	0.00020847	0	1	48	ENSG00000279825
hsa-miR-548d-5p	37.5873	7.4515	2.349	3.1722	0.00151287	0.00424354	97	68	0	ENSG00000234602
hsa-miR-548au-5p	15.7621	6.19756	2.63571	2.35138	0.0187039	0.0370797	46	23	0	ENSG00000166111
hsa-miR-154-5p	230.586	10.0687	2.16421	4.65234	3.28e-06	1.53e-05	435	583	0	ENSG00000101438
hsa-miR-939-5p	28.2386	-7.94961	1.97443	-4.02629	5.67e-05	0.00020847	0	1	48	ENSG00000103043
hsa-miR-17-5p	2917.25	2.91373	0.657882	4.42896	9.47e-06	4.03e-05	7704	4282	311	ENSG00000265656
hsa-miR-671-5p	248.957	-2.51551	0.736855	-3.41385	0.000640517	0.00198686	173	110	316	ENSG00000082293
hsa-miR-1291	86.4245	-2.14614	0.915172	-2.34506	0.0190239	0.037526	43	76	102	ENSG00000127920
hsa-miR-127-3p	15362.3	-2.12389	0.640377	-3.31662	0.000911131	0.0026892	7454	13938	18042	ENSG00000137203
hsa-miR-1268a	212.902	-8.03029	3.87788	-2.0708	0.0383778	0.0683713	7	0	362	ENSG00000050393
hsa-miR-30e-5p	12656.5	5.0934	0.597107	8.53014	1.46e-17	2.75e-16	26080	28898	313	ENSG00000232034
hsa-miR-378c	4988.12	-3.74057	0.60006	-6.23366	4.56e-10	3.68e-09	1284	1580	7434	ENSG00000280347
hsa-miR-301a-3p	79.7222	8.53635	2.22978	3.82833	0.000129016	0.000445639	177	174	0	ENSG00000168843
hsa-miR-548c-5p	15.7621	6.19756	2.63571	2.35138	0.0187039	0.0370797	46	23	0	ENSG00000180190
hsa-miR-130b-3p	280.666	3.86064	0.794768	4.85756	1.19e-06	6.1e-06	702	489	16	ENSG00000158417
hsa-miR-1268b	212.902	-8.03029	3.87788	-2.0708	0.0383778	0.0683713	7	0	362	ENSG00000162129
hsa-let-7d-5p	2991.7	5.78698	0.668494	8.65674	4.85e-18	9.6e-17	7957	5047	46	ENSG00000279303
hsa-miR-1277-5p	12.454	5.85811	2.7368	2.1405	0.0323144	0.0593055	23	32	0	ENSG00000196220
hsa-miR-548am-5p	15.7621	6.19756	2.63571	2.35138	0.0187039	0.0370797	46	23	0	ENSG00000188215
hsa-miR-548ay-5p	37.5873	7.4515	2.349	3.1722	0.00151287	0.00424354	97	68	0	ENSG00000139505
hsa-miR-939-5p	28.2386	-7.94961	1.97443	-4.02629	5.67e-05	0.00020847	0	1	48	ENSG00000261126
hsa-miR-3620-5p	8.17121	-7.61203	2.81913	-2.70014	0.00693111	0.0164147	0	0	14	ENSG00000155111
hsa-miR-548c-5p	15.7621	6.19756	2.63571	2.35138	0.0187039	0.0370797	46	23	0	ENSG00000264406
hsa-miR-6511b-3p	18.8525	-3.70428	1.58166	-2.34202	0.0191799	0.0377395	7	4	28	ENSG00000255394
hsa-miR-214-3p	4040.27	3.08181	0.641381	4.80497	1.55e-06	7.75e-06	6103	10779	386	ENSG00000271147
hsa-miR-1268b	212.902	-8.03029	3.87788	-2.0708	0.0383778	0.0683713	7	0	362	ENSG00000285967
hsa-miR-6735-5p	18.9082	-7.35784	2.14379	-3.43217	0.000598774	0.00187206	1	0	32	ENSG00000204460
hsa-miR-574-5p	660.539	3.37598	0.685897	4.92199	8.57e-07	4.61e-06	1637	1129	52	ENSG00000285402
hsa-miR-17-5p	2917.25	2.91373	0.657882	4.42896	9.47e-06	4.03e-05	7704	4282	311	ENSG00000273382
hsa-miR-590-5p	23.3867	6.76707	2.46686	2.74319	0.00608459	0.0147635	51	52	0	ENSG00000159445
hsa-miR-664a-3p	124.222	9.17627	2.19373	4.18295	2.88e-05	0.000112677	246	302	0	ENSG00000153292
hsa-miR-22-5p	758.781	2.749	0.648365	4.23989	2.24e-05	8.84e-05	1415	1700	90	ENSG00000237014
hsa-miR-548d-5p	37.5873	7.4515	2.349	3.1722	0.00151287	0.00424354	97	68	0	ENSG00000242574
hsa-miR-548am-5p	15.7621	6.19756	2.63571	2.35138	0.0187039	0.0370797	46	23	0	ENSG00000264406
hsa-miR-2277-5p	30.8562	-2.95003	1.26937	-2.32401	0.0201252	0.0394035	12	16	42	ENSG00000163545
hsa-miR-1277-5p	12.454	5.85811	2.7368	2.1405	0.0323144	0.0593055	23	32	0	ENSG00000146247
hsa-miR-548a-3p	14.6927	6.09668	2.65853	2.29325	0.0218336	0.0420204	24	41	0	ENSG00000185634
hsa-miR-185-3p	407.886	-5.95464	0.703972	-8.45863	2.71e-17	4.86e-16	32	24	677	ENSG00000105851
hsa-miR-6740-5p	6.42024	-7.2641	3.07648	-2.36117	0.0182173	0.0364806	0	0	11	ENSG00000160683
hsa-miR-4707-3p	43.7743	-10.0335	1.86168	-5.38949	7.07e-08	4.47e-07	0	0	75	ENSG00000237190
hsa-miR-548a-3p	14.6927	6.09668	2.65853	2.29325	0.0218336	0.0420204	24	41	0	ENSG00000221369
hsa-miR-296-3p	225.321	-4.07051	0.755877	-5.38515	7.24e-08	4.54e-07	39	67	345	ENSG00000196576
hsa-miR-548am-5p	15.7621	6.19756	2.63571	2.35138	0.0187039	0.0370797	46	23	0	ENSG00000179626
hsa-miR-17-5p	2917.25	2.91373	0.657882	4.42896	9.47e-06	4.03e-05	7704	4282	311	ENSG00000225190
hsa-miR-939-5p	28.2386	-7.94961	1.97443	-4.02629	5.67e-05	0.00020847	0	1	48	ENSG00000174429
hsa-miR-6859-5p	8.97793	-6.27343	2.62493	-2.38994	0.016851	0.034802	0	1	15	ENSG00000121775
hsa-miR-4433b-5p	41.8419	-5.67435	1.31629	-4.31087	1.63e-05	6.66e-05	1	6	69	ENSG00000120314
hsa-miR-548c-5p	15.7621	6.19756	2.63571	2.35138	0.0187039	0.0370797	46	23	0	ENSG00000221760
hsa-miR-1277-5p	12.454	5.85811	2.7368	2.1405	0.0323144	0.0593055	23	32	0	ENSG00000155313
hsa-miR-548c-5p	15.7621	6.19756	2.63571	2.35138	0.0187039	0.0370797	46	23	0	ENSG00000100360
hsa-miR-574-5p	660.539	3.37598	0.685897	4.92199	8.57e-07	4.61e-06	1637	1129	52	ENSG00000115488
hsa-miR-1843	18.8287	6.45435	2.54351	2.53757	0.0111624	0.0241903	39	44	0	ENSG00000136002
hsa-miR-10400-5p	115.152	-7.40803	3.69838	-2.00305	0.0451724	0.0778461	0	6	195	ENSG00000196428
hsa-miR-28-3p	2659.28	-1.50135	0.611545	-2.45501	0.0140882	0.029559	2696	2142	2670	ENSG00000111877
hsa-miR-1277-5p	12.454	5.85811	2.7368	2.1405	0.0323144	0.0593055	23	32	0	ENSG00000173559
hsa-miR-548o-5p	15.7621	6.19756	2.63571	2.35138	0.0187039	0.0370797	46	23	0	ENSG00000265144
hsa-miR-7847-3p	7.58755	-7.50512	2.89406	-2.59329	0.00950633	0.0211817	0	0	13	ENSG00000104427
hsa-miR-548c-5p	15.7621	6.19756	2.63571	2.35138	0.0187039	0.0370797	46	23	0	ENSG00000234323
hsa-miR-3150b-3p	8.40233	-6.16208	2.68034	-2.29899	0.0215055	0.0415914	1	0	14	ENSG00000283522
hsa-miR-345-5p	484.814	-3.10531	0.660126	-4.70412	2.55e-06	1.22e-05	218	184	674	ENSG00000273899
hsa-miR-548au-5p	15.7621	6.19756	2.63571	2.35138	0.0187039	0.0370797	46	23	0	ENSG00000207688
hsa-miR-30d-3p	65.6644	2.91377	1.08743	2.67949	0.00737335	0.0172554	140	131	7	ENSG00000186594
hsa-miR-29c-3p	1371.44	6.87018	0.80036	8.58386	9.17e-18	1.77e-16	3793	2192	10	ENSG00000234352
hsa-miR-376a-3p	211.782	9.94593	2.16751	4.58865	4.46e-06	1.97e-05	399	536	0	ENSG00000172738
hsa-miR-1247-5p	362.004	-7.22005	0.793785	-9.09573	9.4e-20	2.56e-18	15	6	612	ENSG00000074855
hsa-miR-574-5p	660.539	3.37598	0.685897	4.92199	8.57e-07	4.61e-06	1637	1129	52	ENSG00000126785
hsa-miR-574-5p	660.539	3.37598	0.685897	4.92199	8.57e-07	4.61e-06	1637	1129	52	ENSG00000136100
hsa-miR-766-3p	35.507	-2.50579	1.23759	-2.02474	0.0428944	0.074244	12	29	45	ENSG00000205220
hsa-miR-548t-3p	15.6816	6.1904	2.6201	2.36266	0.0181443	0.0364806	36	33	0	ENSG00000222035
hsa-miR-6511b-3p	18.8525	-3.70428	1.58166	-2.34202	0.0191799	0.0377395	7	4	28	ENSG00000197497
hsa-miR-574-5p	660.539	3.37598	0.685897	4.92199	8.57e-07	4.61e-06	1637	1129	52	ENSG00000180660
hsa-miR-574-5p	660.539	3.37598	0.685897	4.92199	8.57e-07	4.61e-06	1637	1129	52	ENSG00000254377
hsa-miR-511-5p	34.7841	7.33952	2.3933	3.0667	0.00216439	0.00584313	109	43	0	ENSG00000251209
hsa-miR-939-5p	28.2386	-7.94961	1.97443	-4.02629	5.67e-05	0.00020847	0	1	48	ENSG00000189221
hsa-miR-424-5p	1632.15	6.63476	0.719061	9.22699	2.78e-20	7.86e-19	3579	3572	14	ENSG00000204634
hsa-miR-6511b-3p	18.8525	-3.70428	1.58166	-2.34202	0.0191799	0.0377395	7	4	28	ENSG00000164070
hsa-miR-487a-3p	97.3873	8.82512	2.21089	3.99167	6.56e-05	0.000238065	210	219	0	ENSG00000216624
hsa-miR-3620-5p	8.17121	-7.61203	2.81913	-2.70014	0.00693111	0.0164147	0	0	14	ENSG00000129968
hsa-miR-574-5p	660.539	3.37598	0.685897	4.92199	8.57e-07	4.61e-06	1637	1129	52	ENSG00000166159
hsa-miR-7847-3p	7.58755	-7.50512	2.89406	-2.59329	0.00950633	0.0211817	0	0	13	ENSG00000182095
hsa-miR-374a-3p	471.762	11.1014	2.17116	5.11313	3.17e-07	1.82e-06	606	1487	0	ENSG00000196295
hsa-miR-1277-5p	12.454	5.85811	2.7368	2.1405	0.0323144	0.0593055	23	32	0	ENSG00000139800
hsa-miR-548ay-5p	37.5873	7.4515	2.349	3.1722	0.00151287	0.00424354	97	68	0	ENSG00000185231
hsa-miR-136-5p	177.577	9.69189	2.22785	4.35033	1.36e-05	5.63e-05	168	622	0	ENSG00000239653
hsa-miR-421	90.0428	6.25994	1.67982	3.72654	0.000194123	0.00065064	195	199	1	ENSG00000180663
hsa-miR-548aa	15.6816	6.1904	2.6201	2.36266	0.0181443	0.0364806	36	33	0	ENSG00000221187
hsa-miR-548ay-5p	37.5873	7.4515	2.349	3.1722	0.00151287	0.00424354	97	68	0	ENSG00000222035
hsa-miR-20a-3p	15.585	6.18177	2.63499	2.34603	0.0189746	0.0375222	24	45	0	ENSG00000102908
hsa-miR-1277-5p	12.454	5.85811	2.7368	2.1405	0.0323144	0.0593055	23	32	0	ENSG00000146352
hsa-miR-4668-5p	19.5854	-5.362	1.66563	-3.21921	0.00128544	0.00367068	2	2	32	ENSG00000166532
hsa-miR-1268b	212.902	-8.03029	3.87788	-2.0708	0.0383778	0.0683713	7	0	362	ENSG00000167112
hsa-miR-1268a	212.902	-8.03029	3.87788	-2.0708	0.0383778	0.0683713	7	0	362	ENSG00000112208
hsa-miR-3620-5p	8.17121	-7.61203	2.81913	-2.70014	0.00693111	0.0164147	0	0	14	ENSG00000037965
hsa-miR-576-3p	26.2053	-3.72784	1.45182	-2.5677	0.0102375	0.0224941	12	3	39	ENSG00000088205
hsa-miR-4763-5p	6.42024	-7.2641	3.07648	-2.36117	0.0182173	0.0364806	0	0	11	ENSG00000147799
hsa-miR-324-3p	215.177	-5.07417	0.759288	-6.6828	2.34e-11	2.35e-10	30	23	348	ENSG00000213049
hsa-miR-503-5p	262.267	7.80846	1.60128	4.8764	1.08e-06	5.59e-06	557	596	1	ENSG00000257009
hsa-miR-3180	7.58755	-7.50512	2.89406	-2.59329	0.00950633	0.0211817	0	0	13	ENSG00000167110
hsa-miR-3620-5p	8.17121	-7.61203	2.81913	-2.70014	0.00693111	0.0164147	0	0	14	ENSG00000069702
hsa-miR-183-5p	213.309	-3.06527	0.759749	-4.03458	5.47e-05	0.000202188	66	116	295	ENSG00000133657
hsa-miR-15b-5p	1916.87	4.98633	0.639301	7.79966	6.21e-15	8.61e-14	4343	3960	51	ENSG00000196954
hsa-miR-34c-5p	321.159	10.5466	2.16225	4.87762	1.07e-06	5.59e-06	519	902	0	ENSG00000177731
hsa-miR-548o-5p	15.7621	6.19756	2.63571	2.35138	0.0187039	0.0370797	46	23	0	ENSG00000256351
hsa-miR-22-3p	41849.1	-1.84137	0.601491	-3.06134	0.00220352	0.00592851	36914	28954	46018	ENSG00000165699
hsa-miR-182-5p	693.396	-2.65707	0.640643	-4.14751	3.36e-05	0.000127819	398	336	902	ENSG00000223976
hsa-miR-6511b-3p	18.8525	-3.70428	1.58166	-2.34202	0.0191799	0.0377395	7	4	28	ENSG00000124201
hsa-miR-10400-5p	115.152	-7.40803	3.69838	-2.00305	0.0451724	0.0778461	0	6	195	ENSG00000180592
hsa-miR-224-3p	45.5534	7.72901	2.30745	3.34959	0.000809318	0.00246219	89	112	0	ENSG00000235180
hsa-miR-548au-5p	15.7621	6.19756	2.63571	2.35138	0.0187039	0.0370797	46	23	0	ENSG00000221698
hsa-miR-1268b	212.902	-8.03029	3.87788	-2.0708	0.0383778	0.0683713	7	0	362	ENSG00000214381
hsa-miR-219a-2-3p	6.42024	-7.2641	3.07648	-2.36117	0.0182173	0.0364806	0	0	11	ENSG00000283335
hsa-miR-561-5p	25.4272	4.41182	1.96539	2.24475	0.0247842	0.0471257	38	72	1	ENSG00000173080
hsa-miR-500a-3p	955.538	-2.89903	0.624602	-4.6414	3.46e-06	1.57e-05	463	426	1291	ENSG00000254728
hsa-miR-548aa	15.6816	6.1904	2.6201	2.36266	0.0181443	0.0364806	36	33	0	ENSG00000225986
hsa-miR-335-5p	200.946	2.14354	0.764925	2.80229	0.0050742	0.0126364	367	429	35	ENSG00000281852
hsa-miR-136-5p	177.577	9.69189	2.22785	4.35033	1.36e-05	5.63e-05	168	622	0	ENSG00000154380
hsa-miR-10400-5p	115.152	-7.40803	3.69838	-2.00305	0.0451724	0.0778461	0	6	195	ENSG00000127528
hsa-miR-3620-5p	8.17121	-7.61203	2.81913	-2.70014	0.00693111	0.0164147	0	0	14	ENSG00000103264
hsa-miR-1277-5p	12.454	5.85811	2.7368	2.1405	0.0323144	0.0593055	23	32	0	ENSG00000178567
hsa-miR-423-5p	42062.5	-4.64279	0.667041	-6.96028	3.4e-12	3.89e-11	9205	4440	66725	ENSG00000107404
hsa-miR-487a-3p	97.3873	8.82512	2.21089	3.99167	6.56e-05	0.000238065	210	219	0	ENSG00000250933
hsa-miR-328-3p	595.595	-7.02073	0.733302	-9.57414	1.03e-21	3.25e-20	12	28	1005	ENSG00000266962
hsa-miR-548aa	15.6816	6.1904	2.6201	2.36266	0.0181443	0.0364806	36	33	0	ENSG00000139133
hsa-miR-548am-5p	15.7621	6.19756	2.63571	2.35138	0.0187039	0.0370797	46	23	0	ENSG00000250049
hsa-miR-3620-5p	8.17121	-7.61203	2.81913	-2.70014	0.00693111	0.0164147	0	0	14	ENSG00000173786
hsa-miR-6780a-5p	5.25292	-6.97459	3.32194	-2.09955	0.035768	0.0643012	0	0	9	ENSG00000249207
hsa-let-7i-5p	18058.2	5.58024	0.602431	9.26286	1.99e-20	5.83e-19	34665	44200	320	ENSG00000121904
hsa-miR-574-5p	660.539	3.37598	0.685897	4.92199	8.57e-07	4.61e-06	1637	1129	52	ENSG00000257254
hsa-miR-576-3p	26.2053	-3.72784	1.45182	-2.5677	0.0102375	0.0224941	12	3	39	ENSG00000236866
hsa-miR-155-5p	2288.13	6.84302	0.697355	9.81282	9.92e-23	3.73e-21	5182	4844	17	ENSG00000285773
hsa-miR-378c	4988.12	-3.74057	0.60006	-6.23366	4.56e-10	3.68e-09	1284	1580	7434	ENSG00000173218
hsa-miR-4668-5p	19.5854	-5.362	1.66563	-3.21921	0.00128544	0.00367068	2	2	32	ENSG00000119401
hsa-miR-548ay-5p	37.5873	7.4515	2.349	3.1722	0.00151287	0.00424354	97	68	0	ENSG00000212036
hsa-miR-504-5p	41.2707	-4.81218	1.24395	-3.86847	0.00010952	0.000386009	9	3	66	ENSG00000169914
hsa-miR-224-5p	1355.2	4.83407	0.711667	6.79261	1.1e-11	1.18e-10	3840	1992	40	ENSG00000138303
hsa-miR-548c-5p	15.7621	6.19756	2.63571	2.35138	0.0187039	0.0370797	46	23	0	ENSG00000004897
hsa-miR-10400-5p	115.152	-7.40803	3.69838	-2.00305	0.0451724	0.0778461	0	6	195	ENSG00000065054
hsa-miR-3180	7.58755	-7.50512	2.89406	-2.59329	0.00950633	0.0211817	0	0	13	ENSG00000257563
hsa-miR-301a-3p	79.7222	8.53635	2.22978	3.82833	0.000129016	0.000445639	177	174	0	ENSG00000186908
hsa-miR-548o-5p	15.7621	6.19756	2.63571	2.35138	0.0187039	0.0370797	46	23	0	ENSG00000242574
hsa-miR-130b-3p	280.666	3.86064	0.794768	4.85756	1.19e-06	6.1e-06	702	489	16	ENSG00000238164
hsa-miR-574-5p	660.539	3.37598	0.685897	4.92199	8.57e-07	4.61e-06	1637	1129	52	ENSG00000187079
hsa-miR-574-5p	660.539	3.37598	0.685897	4.92199	8.57e-07	4.61e-06	1637	1129	52	ENSG00000177369
hsa-miR-3960	363.822	-9.05288	0.917977	-9.86177	6.1e-23	2.54e-21	4	2	621	ENSG00000082175
hsa-miR-345-5p	484.814	-3.10531	0.660126	-4.70412	2.55e-06	1.22e-05	218	184	674	ENSG00000148362
hsa-miR-320a-3p	219311	-6.3025	0.7102	-8.87425	7.04e-19	1.8e-17	17192	6484	366466	ENSG00000267879
hsa-miR-345-5p	484.814	-3.10531	0.660126	-4.70412	2.55e-06	1.22e-05	218	184	674	ENSG00000164970
hsa-miR-10400-5p	115.152	-7.40803	3.69838	-2.00305	0.0451724	0.0778461	0	6	195	ENSG00000107036
hsa-let-7f-5p	41549.1	8.01852	0.629557	12.7368	3.69e-37	7.31e-35	70676	112676	137	ENSG00000279967
hsa-miR-500a-5p	56.2792	8.034	2.27238	3.5355	0.000407006	0.00130871	119	129	0	ENSG00000224897
hsa-miR-590-5p	23.3867	6.76707	2.46686	2.74319	0.00608459	0.0147635	51	52	0	ENSG00000207741
hsa-miR-10400-5p	115.152	-7.40803	3.69838	-2.00305	0.0451724	0.0778461	0	6	195	ENSG00000196277
hsa-miR-2277-5p	30.8562	-2.95003	1.26937	-2.32401	0.0201252	0.0394035	12	16	42	ENSG00000021574
hsa-miR-3688-3p	23.0398	-3.6361	1.45748	-2.49479	0.0126032	0.0269437	9	5	34	ENSG00000283379
hsa-miR-548o-5p	15.7621	6.19756	2.63571	2.35138	0.0187039	0.0370797	46	23	0	ENSG00000263750
hsa-miR-548aa	15.6816	6.1904	2.6201	2.36266	0.0181443	0.0364806	36	33	0	ENSG00000094661
hsa-miR-193b-5p	474.023	-3.82998	0.712365	-5.37643	7.6e-08	4.73e-07	168	88	712	ENSG00000167822
hsa-miR-6735-5p	18.9082	-7.35784	2.14379	-3.43217	0.000598774	0.00187206	1	0	32	ENSG00000141668
hsa-miR-493-3p	145.618	6.95708	1.63701	4.24987	2.14e-05	8.55e-05	282	358	1	ENSG00000234663
hsa-miR-136-5p	177.577	9.69189	2.22785	4.35033	1.36e-05	5.63e-05	168	622	0	ENSG00000139547
hsa-let-7b-5p	32768	5.21643	0.597747	8.72682	2.62e-18	5.31e-17	76694	65485	745	ENSG00000224735
hsa-miR-1268a	212.902	-8.03029	3.87788	-2.0708	0.0383778	0.0683713	7	0	362	ENSG00000255559
hsa-miR-146a-5p	5422.22	2.36289	0.645873	3.65845	0.000253749	0.000839815	13770	7887	823	ENSG00000228198
hsa-miR-1277-5p	12.454	5.85811	2.7368	2.1405	0.0323144	0.0593055	23	32	0	ENSG00000143622
hsa-miR-939-5p	28.2386	-7.94961	1.97443	-4.02629	5.67e-05	0.00020847	0	1	48	ENSG00000177576
hsa-miR-548o-5p	15.7621	6.19756	2.63571	2.35138	0.0187039	0.0370797	46	23	0	ENSG00000285717
hsa-miR-7847-3p	7.58755	-7.50512	2.89406	-2.59329	0.00950633	0.0211817	0	0	13	ENSG00000184221
hsa-miR-1277-5p	12.454	5.85811	2.7368	2.1405	0.0323144	0.0593055	23	32	0	ENSG00000157193
hsa-miR-1268b	212.902	-8.03029	3.87788	-2.0708	0.0383778	0.0683713	7	0	362	ENSG00000137817
hsa-miR-378a-3p	31659.4	-2.47919	0.603434	-4.10846	3.98e-05	0.000150026	15411	21501	39923	ENSG00000075340
hsa-miR-548ay-5p	37.5873	7.4515	2.349	3.1722	0.00151287	0.00424354	97	68	0	ENSG00000221669
hsa-miR-539-5p	18.5171	6.43048	2.56382	2.50816	0.012136	0.0260859	28	54	0	ENSG00000281344
hsa-miR-939-5p	28.2386	-7.94961	1.97443	-4.02629	5.67e-05	0.00020847	0	1	48	ENSG00000274897
hsa-miR-4785	8.39428	-6.17402	2.68123	-2.30268	0.0212968	0.0412887	0	1	14	ENSG00000170370
hsa-miR-22-5p	758.781	2.749	0.648365	4.23989	2.24e-05	8.84e-05	1415	1700	90	ENSG00000176700
hsa-miR-548c-5p	15.7621	6.19756	2.63571	2.35138	0.0187039	0.0370797	46	23	0	ENSG00000263750
hsa-miR-574-5p	660.539	3.37598	0.685897	4.92199	8.57e-07	4.61e-06	1637	1129	52	ENSG00000236064
hsa-miR-548c-5p	15.7621	6.19756	2.63571	2.35138	0.0187039	0.0370797	46	23	0	ENSG00000265669
hsa-miR-17-3p	240.028	-3.25424	0.746175	-4.36123	1.29e-05	5.38e-05	67	117	340	ENSG00000071127
hsa-miR-135b-5p	129.733	9.2387	2.22311	4.15575	3.24e-05	0.000124495	404	163	0	ENSG00000285773
hsa-miR-145-5p	3616.83	2.53545	0.600302	4.22363	2.4e-05	9.46e-05	7277	7387	492	ENSG00000233850
hsa-miR-324-3p	215.177	-5.07417	0.759288	-6.6828	2.34e-11	2.35e-10	30	23	348	ENSG00000181215
hsa-miR-4763-5p	6.42024	-7.2641	3.07648	-2.36117	0.0182173	0.0364806	0	0	11	ENSG00000119383
hsa-miR-455-3p	1247.92	3.80186	0.661961	5.74332	9.28e-09	6.39e-08	2042	3285	74	ENSG00000145675
hsa-miR-3940-3p	22.7627	-9.09011	2.09735	-4.3341	1.46e-05	6.03e-05	0	0	39	ENSG00000141933
hsa-miR-4763-5p	6.42024	-7.2641	3.07648	-2.36117	0.0182173	0.0364806	0	0	11	ENSG00000182218
hsa-miR-130a-5p	14.2627	6.05376	2.66768	2.2693	0.0232501	0.0443152	26	37	0	ENSG00000080493
hsa-miR-548am-5p	15.7621	6.19756	2.63571	2.35138	0.0187039	0.0370797	46	23	0	ENSG00000175548
hsa-miR-548am-5p	15.7621	6.19756	2.63571	2.35138	0.0187039	0.0370797	46	23	0	ENSG00000264419
hsa-miR-378a-3p	31659.4	-2.47919	0.603434	-4.10846	3.98e-05	0.000150026	15411	21501	39923	ENSG00000157837
hsa-miR-548am-5p	15.7621	6.19756	2.63571	2.35138	0.0187039	0.0370797	46	23	0	ENSG00000224897
hsa-miR-3960	363.822	-9.05288	0.917977	-9.86177	6.1e-23	2.54e-21	4	2	621	ENSG00000139515
hsa-miR-324-3p	215.177	-5.07417	0.759288	-6.6828	2.34e-11	2.35e-10	30	23	348	ENSG00000179632
hsa-miR-548ay-5p	37.5873	7.4515	2.349	3.1722	0.00151287	0.00424354	97	68	0	ENSG00000221801
hsa-miR-7976	141.435	-5.10534	0.87702	-5.82123	5.84e-09	4.13e-08	24	10	229	ENSG00000022567
hsa-miR-671-5p	248.957	-2.51551	0.736855	-3.41385	0.000640517	0.00198686	173	110	316	ENSG00000227117
hsa-miR-548ay-5p	37.5873	7.4515	2.349	3.1722	0.00151287	0.00424354	97	68	0	ENSG00000263945
hsa-miR-4747-5p	7.00389	-7.38964	2.97907	-2.48051	0.0131193	0.027747	0	0	12	ENSG00000172379
hsa-miR-34c-5p	321.159	10.5466	2.16225	4.87762	1.07e-06	5.59e-06	519	902	0	ENSG00000278690
hsa-miR-766-3p	35.507	-2.50579	1.23759	-2.02474	0.0428944	0.074244	12	29	45	ENSG00000119772
hsa-miR-3620-5p	8.17121	-7.61203	2.81913	-2.70014	0.00693111	0.0164147	0	0	14	ENSG00000163346
hsa-miR-335-5p	200.946	2.14354	0.764925	2.80229	0.0050742	0.0126364	367	429	35	ENSG00000065809
hsa-miR-1268b	212.902	-8.03029	3.87788	-2.0708	0.0383778	0.0683713	7	0	362	ENSG00000143751
hsa-miR-3620-5p	8.17121	-7.61203	2.81913	-2.70014	0.00693111	0.0164147	0	0	14	ENSG00000269543
hsa-miR-548o-5p	15.7621	6.19756	2.63571	2.35138	0.0187039	0.0370797	46	23	0	ENSG00000183908
hsa-miR-548t-3p	15.6816	6.1904	2.6201	2.36266	0.0181443	0.0364806	36	33	0	ENSG00000281426
hsa-miR-1277-5p	12.454	5.85811	2.7368	2.1405	0.0323144	0.0593055	23	32	0	ENSG00000196323
hsa-miR-4668-5p	19.5854	-5.362	1.66563	-3.21921	0.00128544	0.00367068	2	2	32	ENSG00000159873
hsa-miR-939-5p	28.2386	-7.94961	1.97443	-4.02629	5.67e-05	0.00020847	0	1	48	ENSG00000161714
hsa-miR-3613-5p	1417.79	12.6889	2.14693	5.91025	3.42e-09	2.48e-08	2129	4150	0	ENSG00000107372
hsa-miR-26b-5p	12408.8	7.41746	0.622343	11.9186	9.47e-33	1.07e-30	28849	25575	62	ENSG00000144815
hsa-miR-487a-3p	97.3873	8.82512	2.21089	3.99167	6.56e-05	0.000238065	210	219	0	ENSG00000248415
hsa-miR-17-5p	2917.25	2.91373	0.657882	4.42896	9.47e-06	4.03e-05	7704	4282	311	ENSG00000175782
hsa-miR-324-5p	298.609	-2.24743	0.705584	-3.18521	0.0014465	0.00411575	158	233	360	ENSG00000102265
hsa-miR-939-5p	28.2386	-7.94961	1.97443	-4.02629	5.67e-05	0.00020847	0	1	48	ENSG00000177096
hsa-miR-548c-5p	15.7621	6.19756	2.63571	2.35138	0.0187039	0.0370797	46	23	0	ENSG00000207546
hsa-miR-495-3p	310.711	6.04538	0.99927	6.0498	1.45e-09	1.06e-08	566	796	4	ENSG00000285752
hsa-miR-2355-3p	37.4001	3.95586	1.53544	2.57636	0.0099846	0.022061	95	64	2	ENSG00000008300
hsa-miR-548am-5p	15.7621	6.19756	2.63571	2.35138	0.0187039	0.0370797	46	23	0	ENSG00000236858
hsa-miR-1277-5p	12.454	5.85811	2.7368	2.1405	0.0323144	0.0593055	23	32	0	ENSG00000151650
hsa-miR-10400-5p	115.152	-7.40803	3.69838	-2.00305	0.0451724	0.0778461	0	6	195	ENSG00000119669
hsa-miR-548aa	15.6816	6.1904	2.6201	2.36266	0.0181443	0.0364806	36	33	0	ENSG00000188039
hsa-miR-324-3p	215.177	-5.07417	0.759288	-6.6828	2.34e-11	2.35e-10	30	23	348	ENSG00000223784
hsa-miR-18a-3p	71.6807	-3.8666	0.963189	-4.01438	5.96e-05	0.00021827	21	17	108	ENSG00000135045
hsa-miR-574-5p	660.539	3.37598	0.685897	4.92199	8.57e-07	4.61e-06	1637	1129	52	ENSG00000150672
hsa-miR-101-5p	24.3551	3.31202	1.67889	1.97275	0.0485246	0.082544	54	48	2	ENSG00000199065
hsa-miR-574-5p	660.539	3.37598	0.685897	4.92199	8.57e-07	4.61e-06	1637	1129	52	ENSG00000133019
hsa-miR-548ay-5p	37.5873	7.4515	2.349	3.1722	0.00151287	0.00424354	97	68	0	ENSG00000207688
hsa-let-7g-5p	19126.5	5.24994	0.600405	8.74398	2.25e-18	4.68e-17	44874	38137	425	ENSG00000196227
hsa-miR-548o-5p	15.7621	6.19756	2.63571	2.35138	0.0187039	0.0370797	46	23	0	ENSG00000221348
hsa-miR-3620-5p	8.17121	-7.61203	2.81913	-2.70014	0.00693111	0.0164147	0	0	14	ENSG00000144476
hsa-miR-548aa	15.6816	6.1904	2.6201	2.36266	0.0181443	0.0364806	36	33	0	ENSG00000197085
hsa-miR-548au-5p	15.7621	6.19756	2.63571	2.35138	0.0187039	0.0370797	46	23	0	ENSG00000221616
hsa-miR-1180-3p	208.21	-3.59292	0.751075	-4.7837	1.72e-06	8.51e-06	76	54	306	ENSG00000162241
hsa-miR-548c-5p	15.7621	6.19756	2.63571	2.35138	0.0187039	0.0370797	46	23	0	ENSG00000100714
hsa-miR-191-5p	16803	-2.57808	0.598532	-4.30734	1.65e-05	6.74e-05	10143	8390	21566	ENSG00000170500
hsa-miR-1268b	212.902	-8.03029	3.87788	-2.0708	0.0383778	0.0683713	7	0	362	ENSG00000110723
hsa-miR-1268b	212.902	-8.03029	3.87788	-2.0708	0.0383778	0.0683713	7	0	362	ENSG00000267519
hsa-miR-939-5p	28.2386	-7.94961	1.97443	-4.02629	5.67e-05	0.00020847	0	1	48	ENSG00000198113
hsa-miR-483-5p	535.184	-6.22269	0.777993	-7.99839	1.26e-15	1.85e-14	46	15	893	ENSG00000146950
hsa-miR-6740-5p	6.42024	-7.2641	3.07648	-2.36117	0.0182173	0.0364806	0	0	11	ENSG00000107186
hsa-miR-548au-5p	15.7621	6.19756	2.63571	2.35138	0.0187039	0.0370797	46	23	0	ENSG00000212017
hsa-miR-361-3p	407.559	-1.8041	0.66415	-2.71641	0.00659935	0.0159149	314	340	444	ENSG00000180769
hsa-miR-5189-5p	17.5097	-8.71159	2.23363	-3.90019	9.61e-05	0.000342468	0	0	30	ENSG00000126461
hsa-miR-6735-5p	18.9082	-7.35784	2.14379	-3.43217	0.000598774	0.00187206	1	0	32	ENSG00000069206
hsa-miR-1268b	212.902	-8.03029	3.87788	-2.0708	0.0383778	0.0683713	7	0	362	ENSG00000145604
hsa-miR-766-3p	35.507	-2.50579	1.23759	-2.02474	0.0428944	0.074244	12	29	45	ENSG00000178028
hsa-miR-199b-5p	13081.2	7.72067	0.644485	11.9796	4.54e-33	5.99e-31	22897	34780	53	ENSG00000173230
hsa-miR-1268b	212.902	-8.03029	3.87788	-2.0708	0.0383778	0.0683713	7	0	362	ENSG00000063245
hsa-miR-185-3p	407.886	-5.95464	0.703972	-8.45863	2.71e-17	4.86e-16	32	24	677	ENSG00000196547
hsa-miR-548o-5p	15.7621	6.19756	2.63571	2.35138	0.0187039	0.0370797	46	23	0	ENSG00000266808
hsa-miR-495-3p	310.711	6.04538	0.99927	6.0498	1.45e-09	1.06e-08	566	796	4	ENSG00000232983
hsa-miR-196b-5p	268.113	10.2862	2.17567	4.72783	2.27e-06	1.11e-05	386	802	0	ENSG00000196712
hsa-miR-6734-5p	11.5356	-5.62414	2.24903	-2.5007	0.0123948	0.0265699	0	2	19	ENSG00000214198
hsa-miR-185-3p	407.886	-5.95464	0.703972	-8.45863	2.71e-17	4.86e-16	32	24	677	ENSG00000166326
hsa-miR-574-5p	660.539	3.37598	0.685897	4.92199	8.57e-07	4.61e-06	1637	1129	52	ENSG00000119227
hsa-miR-548ap-3p	13.6418	5.98934	2.68715	2.22889	0.0258215	0.048515	32	28	0	ENSG00000116205
hsa-miR-4433b-3p	35.0195	-9.7116	1.9279	-5.0374	4.72e-07	2.61e-06	0	0	60	ENSG00000227964
hsa-miR-574-5p	660.539	3.37598	0.685897	4.92199	8.57e-07	4.61e-06	1637	1129	52	ENSG00000270571
hsa-miR-10400-5p	115.152	-7.40803	3.69838	-2.00305	0.0451724	0.0778461	0	6	195	ENSG00000138439
hsa-miR-574-5p	660.539	3.37598	0.685897	4.92199	8.57e-07	4.61e-06	1637	1129	52	ENSG00000102781
hsa-miR-6735-5p	18.9082	-7.35784	2.14379	-3.43217	0.000598774	0.00187206	1	0	32	ENSG00000124203
hsa-miR-548t-3p	15.6816	6.1904	2.6201	2.36266	0.0181443	0.0364806	36	33	0	ENSG00000094661
hsa-miR-2277-5p	30.8562	-2.95003	1.26937	-2.32401	0.0201252	0.0394035	12	16	42	ENSG00000159216
hsa-miR-374b-3p	46.6848	7.7644	2.30335	3.37092	0.000749181	0.00229691	91	115	0	ENSG00000283534
hsa-miR-6511b-3p	18.8525	-3.70428	1.58166	-2.34202	0.0191799	0.0377395	7	4	28	ENSG00000168259
hsa-miR-548aa	15.6816	6.1904	2.6201	2.36266	0.0181443	0.0364806	36	33	0	ENSG00000153294
hsa-miR-574-5p	660.539	3.37598	0.685897	4.92199	8.57e-07	4.61e-06	1637	1129	52	ENSG00000146352
hsa-miR-548ap-3p	13.6418	5.98934	2.68715	2.22889	0.0258215	0.048515	32	28	0	ENSG00000276147
hsa-miR-3620-5p	8.17121	-7.61203	2.81913	-2.70014	0.00693111	0.0164147	0	0	14	ENSG00000234770
hsa-miR-22-3p	41849.1	-1.84137	0.601491	-3.06134	0.00220352	0.00592851	36914	28954	46018	ENSG00000205181
hsa-miR-136-5p	177.577	9.69189	2.22785	4.35033	1.36e-05	5.63e-05	168	622	0	ENSG00000100395
hsa-miR-500a-3p	955.538	-2.89903	0.624602	-4.6414	3.46e-06	1.57e-05	463	426	1291	ENSG00000105053
hsa-miR-4668-5p	19.5854	-5.362	1.66563	-3.21921	0.00128544	0.00367068	2	2	32	ENSG00000167332
hsa-miR-23b-3p	6931.66	2.17482	0.611743	3.55512	0.0003778	0.00121975	11254	16316	1184	ENSG00000139767
hsa-miR-574-5p	660.539	3.37598	0.685897	4.92199	8.57e-07	4.61e-06	1637	1129	52	ENSG00000157542
hsa-miR-5189-5p	17.5097	-8.71159	2.23363	-3.90019	9.61e-05	0.000342468	0	0	30	ENSG00000281344
hsa-miR-548o-5p	15.7621	6.19756	2.63571	2.35138	0.0187039	0.0370797	46	23	0	ENSG00000083799
hsa-miR-423-5p	42062.5	-4.64279	0.667041	-6.96028	3.4e-12	3.89e-11	9205	4440	66725	ENSG00000130600
hsa-miR-210-5p	53.3125	-5.33074	1.25242	-4.25636	2.08e-05	8.34e-05	10	1	87	ENSG00000151006
hsa-miR-486-3p	204.725	-4.65783	0.765576	-6.08409	1.17e-09	8.66e-09	39	27	325	ENSG00000274705
hsa-miR-671-5p	248.957	-2.51551	0.736855	-3.41385	0.000640517	0.00198686	173	110	316	ENSG00000203930
hsa-miR-483-5p	535.184	-6.22269	0.777993	-7.99839	1.26e-15	1.85e-14	46	15	893	ENSG00000108797
hsa-miR-10400-5p	115.152	-7.40803	3.69838	-2.00305	0.0451724	0.0778461	0	6	195	ENSG00000095951
hsa-miR-101-3p	11212	3.98757	0.600716	6.63802	3.18e-11	3.1e-10	25894	21898	587	ENSG00000228165
hsa-miR-339-5p	3623.46	-4.09314	0.598764	-6.83599	8.14e-12	8.95e-11	799	876	5557	ENSG00000063587
hsa-miR-7847-3p	7.58755	-7.50512	2.89406	-2.59329	0.00950633	0.0211817	0	0	13	ENSG00000147202
hsa-miR-378d	841.933	-3.26427	0.669195	-4.8779	1.07e-06	5.59e-06	228	414	1194	ENSG00000187144
hsa-miR-378c	4988.12	-3.74057	0.60006	-6.23366	4.56e-10	3.68e-09	1284	1580	7434	ENSG00000151062
hsa-miR-574-5p	660.539	3.37598	0.685897	4.92199	8.57e-07	4.61e-06	1637	1129	52	ENSG00000177409
hsa-miR-10400-5p	115.152	-7.40803	3.69838	-2.00305	0.0451724	0.0778461	0	6	195	ENSG00000168724
hsa-miR-939-5p	28.2386	-7.94961	1.97443	-4.02629	5.67e-05	0.00020847	0	1	48	ENSG00000102302
hsa-miR-3620-5p	8.17121	-7.61203	2.81913	-2.70014	0.00693111	0.0164147	0	0	14	ENSG00000135472
hsa-miR-483-5p	535.184	-6.22269	0.777993	-7.99839	1.26e-15	1.85e-14	46	15	893	ENSG00000179915
hsa-miR-548d-5p	37.5873	7.4515	2.349	3.1722	0.00151287	0.00424354	97	68	0	ENSG00000281426
hsa-miR-548aa	15.6816	6.1904	2.6201	2.36266	0.0181443	0.0364806	36	33	0	ENSG00000264419
hsa-miR-548t-3p	15.6816	6.1904	2.6201	2.36266	0.0181443	0.0364806	36	33	0	ENSG00000179909
hsa-miR-548au-5p	15.7621	6.19756	2.63571	2.35138	0.0187039	0.0370797	46	23	0	ENSG00000221510
hsa-miR-939-5p	28.2386	-7.94961	1.97443	-4.02629	5.67e-05	0.00020847	0	1	48	ENSG00000188263
hsa-miR-377-3p	487.184	6.37457	0.947484	6.72789	1.72e-11	1.75e-10	746	1398	5	ENSG00000107438
hsa-miR-3180	7.58755	-7.50512	2.89406	-2.59329	0.00950633	0.0211817	0	0	13	ENSG00000257391
hsa-miR-939-5p	28.2386	-7.94961	1.97443	-4.02629	5.67e-05	0.00020847	0	1	48	ENSG00000283765
hsa-miR-4433b-3p	35.0195	-9.7116	1.9279	-5.0374	4.72e-07	2.61e-06	0	0	60	ENSG00000283692
hsa-miR-873-3p	11.6732	-8.12662	2.50594	-3.24294	0.00118301	0.0034277	0	0	20	ENSG00000269821
hsa-miR-939-5p	28.2386	-7.94961	1.97443	-4.02629	5.67e-05	0.00020847	0	1	48	ENSG00000079689
hsa-miR-6734-5p	11.5356	-5.62414	2.24903	-2.5007	0.0123948	0.0265699	0	2	19	ENSG00000109929
hsa-miR-548ar-3p	28.5173	7.05335	2.41338	2.9226	0.00347125	0.00900249	51	75	0	ENSG00000270179
hsa-miR-3960	363.822	-9.05288	0.917977	-9.86177	6.1e-23	2.54e-21	4	2	621	ENSG00000171680
hsa-miR-769-5p	738.253	-2.71789	0.631959	-4.30074	1.7e-05	6.91e-05	375	383	970	ENSG00000279429
hsa-miR-548d-5p	37.5873	7.4515	2.349	3.1722	0.00151287	0.00424354	97	68	0	ENSG00000164603
hsa-miR-1469	12.2568	-8.19701	2.46853	-3.3206	0.000898243	0.00267109	0	0	21	ENSG00000155034
hsa-miR-10400-5p	115.152	-7.40803	3.69838	-2.00305	0.0451724	0.0778461	0	6	195	ENSG00000104967
hsa-miR-3960	363.822	-9.05288	0.917977	-9.86177	6.1e-23	2.54e-21	4	2	621	ENSG00000007402
hsa-miR-1268a	212.902	-8.03029	3.87788	-2.0708	0.0383778	0.0683713	7	0	362	ENSG00000141194
hsa-miR-939-5p	28.2386	-7.94961	1.97443	-4.02629	5.67e-05	0.00020847	0	1	48	ENSG00000135519
hsa-miR-548t-3p	15.6816	6.1904	2.6201	2.36266	0.0181443	0.0364806	36	33	0	ENSG00000168802
hsa-miR-324-3p	215.177	-5.07417	0.759288	-6.6828	2.34e-11	2.35e-10	30	23	348	ENSG00000171867
hsa-miR-320d	274.932	-3.69461	0.769579	-4.80082	1.58e-06	7.86e-06	110	51	408	ENSG00000267879
hsa-miR-320a-3p	219311	-6.3025	0.7102	-8.87425	7.04e-19	1.8e-17	17192	6484	366466	ENSG00000163479
hsa-miR-574-5p	660.539	3.37598	0.685897	4.92199	8.57e-07	4.61e-06	1637	1129	52	ENSG00000234428
hsa-miR-146b-5p	10833.4	5.8275	0.648364	8.988	2.52e-19	6.64e-18	29707	17362	162	ENSG00000279668
hsa-let-7b-5p	32768	5.21643	0.597747	8.72682	2.62e-18	5.31e-17	76694	65485	745	ENSG00000158571
hsa-miR-663a	11.3126	-6.61405	2.44896	-2.70076	0.00691821	0.0164147	0	1	19	ENSG00000105329
hsa-miR-34a-3p	47.2034	7.78029	2.29986	3.38294	0.00071714	0.00221585	100	108	0	ENSG00000175548
hsa-miR-10400-5p	115.152	-7.40803	3.69838	-2.00305	0.0451724	0.0778461	0	6	195	ENSG00000083168
hsa-miR-1273h-3p	9.44018	-4.67825	2.21222	-2.11474	0.0344524	0.0625086	2	1	15	ENSG00000267393
hsa-miR-671-5p	248.957	-2.51551	0.736855	-3.41385	0.000640517	0.00198686	173	110	316	ENSG00000091536
hsa-miR-4454	329.299	-2.23511	0.738009	-3.02857	0.00245713	0.00652212	141	294	396	ENSG00000242759
hsa-miR-548aa	15.6816	6.1904	2.6201	2.36266	0.0181443	0.0364806	36	33	0	ENSG00000112182
hsa-miR-3620-5p	8.17121	-7.61203	2.81913	-2.70014	0.00693111	0.0164147	0	0	14	ENSG00000129682
hsa-miR-1277-5p	12.454	5.85811	2.7368	2.1405	0.0323144	0.0593055	23	32	0	ENSG00000168779
hsa-miR-3960	363.822	-9.05288	0.917977	-9.86177	6.1e-23	2.54e-21	4	2	621	ENSG00000135127
hsa-miR-576-3p	26.2053	-3.72784	1.45182	-2.5677	0.0102375	0.0224941	12	3	39	ENSG00000281196
hsa-miR-548o-3p	16.3105	6.24729	2.60448	2.39867	0.0164545	0.0340721	31	41	0	ENSG00000111490
hsa-miR-708-5p	538.841	5.24665	0.777943	6.74426	1.54e-11	1.58e-10	1335	1001	12	ENSG00000234570
hsa-miR-548a-3p	14.6927	6.09668	2.65853	2.29325	0.0218336	0.0420204	24	41	0	ENSG00000153246
hsa-miR-1268b	212.902	-8.03029	3.87788	-2.0708	0.0383778	0.0683713	7	0	362	ENSG00000158122
hsa-miR-499a-5p	138.186	9.33009	2.24636	4.15343	3.28e-05	0.000125158	124	491	0	ENSG00000164440
hsa-miR-345-5p	484.814	-3.10531	0.660126	-4.70412	2.55e-06	1.22e-05	218	184	674	ENSG00000178796
hsa-miR-130a-5p	14.2627	6.05376	2.66768	2.2693	0.0232501	0.0443152	26	37	0	ENSG00000042317
hsa-miR-548c-5p	15.7621	6.19756	2.63571	2.35138	0.0187039	0.0370797	46	23	0	ENSG00000132623
hsa-miR-10400-5p	115.152	-7.40803	3.69838	-2.00305	0.0451724	0.0778461	0	6	195	ENSG00000102181
hsa-miR-214-3p	4040.27	3.08181	0.641381	4.80497	1.55e-06	7.75e-06	6103	10779	386	ENSG00000135835
hsa-miR-196a-5p	2295.51	13.384	2.12837	6.28841	3.21e-10	2.67e-09	4782	5336	0	ENSG00000176659
hsa-miR-576-3p	26.2053	-3.72784	1.45182	-2.5677	0.0102375	0.0224941	12	3	39	ENSG00000273381
hsa-miR-651-5p	43.5055	7.66266	2.31612	3.3084	0.000938314	0.00274891	84	108	0	ENSG00000182836
hsa-miR-10526-3p	6.65136	-5.81299	2.89556	-2.00756	0.0446904	0.0771837	1	0	11	ENSG00000272502
hsa-miR-548o-5p	15.7621	6.19756	2.63571	2.35138	0.0187039	0.0370797	46	23	0	ENSG00000234323
hsa-miR-574-5p	660.539	3.37598	0.685897	4.92199	8.57e-07	4.61e-06	1637	1129	52	ENSG00000141519
hsa-miR-708-5p	538.841	5.24665	0.777943	6.74426	1.54e-11	1.58e-10	1335	1001	12	ENSG00000284988
hsa-miR-7847-3p	7.58755	-7.50512	2.89406	-2.59329	0.00950633	0.0211817	0	0	13	ENSG00000121297
hsa-miR-548d-5p	37.5873	7.4515	2.349	3.1722	0.00151287	0.00424354	97	68	0	ENSG00000258949
hsa-miR-6511b-3p	18.8525	-3.70428	1.58166	-2.34202	0.0191799	0.0377395	7	4	28	ENSG00000266527
hsa-miR-485-3p	60.823	4.07646	1.31676	3.09583	0.0019626	0.00531682	78	184	3	ENSG00000136279
hsa-miR-3688-3p	23.0398	-3.6361	1.45748	-2.49479	0.0126032	0.0269437	9	5	34	ENSG00000284602
hsa-miR-548o-5p	15.7621	6.19756	2.63571	2.35138	0.0187039	0.0370797	46	23	0	ENSG00000128463
hsa-miR-6775-3p	6.42024	-7.2641	3.07648	-2.36117	0.0182173	0.0364806	0	0	11	ENSG00000184867
hsa-miR-10400-5p	115.152	-7.40803	3.69838	-2.00305	0.0451724	0.0778461	0	6	195	ENSG00000107341
hsa-miR-548a-3p	14.6927	6.09668	2.65853	2.29325	0.0218336	0.0420204	24	41	0	ENSG00000171121
hsa-miR-663a	11.3126	-6.61405	2.44896	-2.70076	0.00691821	0.0164147	0	1	19	ENSG00000152503
hsa-miR-296-3p	225.321	-4.07051	0.755877	-5.38515	7.24e-08	4.54e-07	39	67	345	ENSG00000163378
hsa-miR-132-3p	368.607	4.46306	0.772364	5.77845	7.54e-09	5.23e-08	715	875	14	ENSG00000137221
hsa-miR-22-5p	758.781	2.749	0.648365	4.23989	2.24e-05	8.84e-05	1415	1700	90	ENSG00000266876
hsa-miR-483-5p	535.184	-6.22269	0.777993	-7.99839	1.26e-15	1.85e-14	46	15	893	ENSG00000254038
hsa-miR-3960	363.822	-9.05288	0.917977	-9.86177	6.1e-23	2.54e-21	4	2	621	ENSG00000104517
hsa-miR-5189-5p	17.5097	-8.71159	2.23363	-3.90019	9.61e-05	0.000342468	0	0	30	ENSG00000279811
hsa-miR-939-5p	28.2386	-7.94961	1.97443	-4.02629	5.67e-05	0.00020847	0	1	48	ENSG00000123143
hsa-miR-3620-5p	8.17121	-7.61203	2.81913	-2.70014	0.00693111	0.0164147	0	0	14	ENSG00000170485
hsa-miR-548au-5p	15.7621	6.19756	2.63571	2.35138	0.0187039	0.0370797	46	23	0	ENSG00000263581
hsa-miR-185-3p	407.886	-5.95464	0.703972	-8.45863	2.71e-17	4.86e-16	32	24	677	ENSG00000133027
hsa-miR-185-3p	407.886	-5.95464	0.703972	-8.45863	2.71e-17	4.86e-16	32	24	677	ENSG00000119487
hsa-miR-17-5p	2917.25	2.91373	0.657882	4.42896	9.47e-06	4.03e-05	7704	4282	311	ENSG00000228739
hsa-miR-548d-5p	37.5873	7.4515	2.349	3.1722	0.00151287	0.00424354	97	68	0	ENSG00000266979
hsa-miR-548ar-3p	28.5173	7.05335	2.41338	2.9226	0.00347125	0.00900249	51	75	0	ENSG00000221466
hsa-miR-30e-5p	12656.5	5.0934	0.597107	8.53014	1.46e-17	2.75e-16	26080	28898	313	ENSG00000146247
hsa-miR-6740-5p	6.42024	-7.2641	3.07648	-2.36117	0.0182173	0.0364806	0	0	11	ENSG00000280778
hsa-miR-1469	12.2568	-8.19701	2.46853	-3.3206	0.000898243	0.00267109	0	0	21	ENSG00000198598
hsa-miR-4433b-3p	35.0195	-9.7116	1.9279	-5.0374	4.72e-07	2.61e-06	0	0	60	ENSG00000175787
hsa-miR-3960	363.822	-9.05288	0.917977	-9.86177	6.1e-23	2.54e-21	4	2	621	ENSG00000184144
hsa-miR-548t-3p	15.6816	6.1904	2.6201	2.36266	0.0181443	0.0364806	36	33	0	ENSG00000100784
hsa-miR-6780a-5p	5.25292	-6.97459	3.32194	-2.09955	0.035768	0.0643012	0	0	9	ENSG00000188042
hsa-miR-6511b-3p	18.8525	-3.70428	1.58166	-2.34202	0.0191799	0.0377395	7	4	28	ENSG00000213694
hsa-miR-23b-3p	6931.66	2.17482	0.611743	3.55512	0.0003778	0.00121975	11254	16316	1184	ENSG00000285778
hsa-miR-370-3p	298.422	-2.38869	0.69695	-3.42735	0.000609508	0.00189811	158	206	370	ENSG00000158545
hsa-miR-708-5p	538.841	5.24665	0.777943	6.74426	1.54e-11	1.58e-10	1335	1001	12	ENSG00000004866
hsa-miR-766-3p	35.507	-2.50579	1.23759	-2.02474	0.0428944	0.074244	12	29	45	ENSG00000183628
hsa-miR-494-3p	903.692	5.4931	0.713835	7.6952	1.41e-14	1.93e-13	1848	2092	17	ENSG00000100227
hsa-miR-378c	4988.12	-3.74057	0.60006	-6.23366	4.56e-10	3.68e-09	1284	1580	7434	ENSG00000165409
hsa-miR-1277-5p	12.454	5.85811	2.7368	2.1405	0.0323144	0.0593055	23	32	0	ENSG00000205363
hsa-miR-10400-5p	115.152	-7.40803	3.69838	-2.00305	0.0451724	0.0778461	0	6	195	ENSG00000143032
hsa-miR-1277-5p	12.454	5.85811	2.7368	2.1405	0.0323144	0.0593055	23	32	0	ENSG00000106688
hsa-miR-548o-5p	15.7621	6.19756	2.63571	2.35138	0.0187039	0.0370797	46	23	0	ENSG00000263945
hsa-miR-6877-5p	25.6809	-9.26414	2.04365	-4.53313	5.81e-06	2.51e-05	0	0	44	ENSG00000151503
hsa-miR-1268b	212.902	-8.03029	3.87788	-2.0708	0.0383778	0.0683713	7	0	362	ENSG00000115486
hsa-let-7e-5p	3164.83	7.70081	0.733225	10.5027	8.4e-26	3.91e-24	5726	8221	13	ENSG00000269959
hsa-miR-7847-3p	7.58755	-7.50512	2.89406	-2.59329	0.00950633	0.0211817	0	0	13	ENSG00000160741
hsa-miR-939-5p	28.2386	-7.94961	1.97443	-4.02629	5.67e-05	0.00020847	0	1	48	ENSG00000136378
hsa-miR-5189-5p	17.5097	-8.71159	2.23363	-3.90019	9.61e-05	0.000342468	0	0	30	ENSG00000128815
hsa-miR-3960	363.822	-9.05288	0.917977	-9.86177	6.1e-23	2.54e-21	4	2	621	ENSG00000077044
hsa-miR-548a-3p	14.6927	6.09668	2.65853	2.29325	0.0218336	0.0420204	24	41	0	ENSG00000135919
hsa-miR-574-5p	660.539	3.37598	0.685897	4.92199	8.57e-07	4.61e-06	1637	1129	52	ENSG00000165300
hsa-miR-193b-5p	474.023	-3.82998	0.712365	-5.37643	7.6e-08	4.73e-07	168	88	712	ENSG00000167791
hsa-miR-548d-5p	37.5873	7.4515	2.349	3.1722	0.00151287	0.00424354	97	68	0	ENSG00000179909
hsa-miR-132-3p	368.607	4.46306	0.772364	5.77845	7.54e-09	5.23e-08	715	875	14	ENSG00000259075
hsa-miR-548ay-5p	37.5873	7.4515	2.349	3.1722	0.00151287	0.00424354	97	68	0	ENSG00000275139
hsa-miR-1291	86.4245	-2.14614	0.915172	-2.34506	0.0190239	0.037526	43	76	102	ENSG00000265688
hsa-miR-29c-3p	1371.44	6.87018	0.80036	8.58386	9.17e-18	1.77e-16	3793	2192	10	ENSG00000184305
hsa-miR-4747-5p	7.00389	-7.38964	2.97907	-2.48051	0.0131193	0.027747	0	0	12	ENSG00000260105
hsa-miR-421	90.0428	6.25994	1.67982	3.72654	0.000194123	0.00065064	195	199	1	ENSG00000285608
hsa-miR-17-5p	2917.25	2.91373	0.657882	4.42896	9.47e-06	4.03e-05	7704	4282	311	ENSG00000135720
hsa-miR-671-5p	248.957	-2.51551	0.736855	-3.41385	0.000640517	0.00198686	173	110	316	ENSG00000143171
hsa-miR-376b-5p	106.595	8.95553	2.20891	4.05427	5.03e-05	0.000186763	190	281	0	ENSG00000284624
hsa-miR-214-5p	383.056	2.4506	0.693769	3.5323	0.000411964	0.00131928	701	847	55	ENSG00000250138
hsa-miR-7847-3p	7.58755	-7.50512	2.89406	-2.59329	0.00950633	0.0211817	0	0	13	ENSG00000238241
hsa-miR-3960	363.822	-9.05288	0.917977	-9.86177	6.1e-23	2.54e-21	4	2	621	ENSG00000198586
hsa-miR-4685-3p	48.7603	-6.72512	1.31266	-5.12329	3e-07	1.74e-06	1	3	82	ENSG00000130950
hsa-miR-3180-3p	7.58755	-7.50512	2.89406	-2.59329	0.00950633	0.0211817	0	0	13	ENSG00000165182
hsa-miR-6511b-3p	18.8525	-3.70428	1.58166	-2.34202	0.0191799	0.0377395	7	4	28	ENSG00000174576
hsa-miR-106b-5p	2256.44	5.50856	0.648841	8.48984	2.07e-17	3.81e-16	5363	4449	42	ENSG00000225190
hsa-miR-1180-3p	208.21	-3.59292	0.751075	-4.7837	1.72e-06	8.51e-06	76	54	306	ENSG00000063438
hsa-miR-185-3p	407.886	-5.95464	0.703972	-8.45863	2.71e-17	4.86e-16	32	24	677	ENSG00000166856
hsa-miR-5100	68.4729	-4.90663	1.0788	-4.54823	5.41e-06	2.38e-05	4	15	110	ENSG00000135253
hsa-miR-3620-5p	8.17121	-7.61203	2.81913	-2.70014	0.00693111	0.0164147	0	0	14	ENSG00000159713
hsa-miR-328-3p	595.595	-7.02073	0.733302	-9.57414	1.03e-21	3.25e-20	12	28	1005	ENSG00000157322
hsa-miR-548o-5p	15.7621	6.19756	2.63571	2.35138	0.0187039	0.0370797	46	23	0	ENSG00000250049
hsa-miR-1268a	212.902	-8.03029	3.87788	-2.0708	0.0383778	0.0683713	7	0	362	ENSG00000171148
hsa-miR-548au-5p	15.7621	6.19756	2.63571	2.35138	0.0187039	0.0370797	46	23	0	ENSG00000221263
hsa-miR-574-5p	660.539	3.37598	0.685897	4.92199	8.57e-07	4.61e-06	1637	1129	52	ENSG00000197753
hsa-miR-3620-5p	8.17121	-7.61203	2.81913	-2.70014	0.00693111	0.0164147	0	0	14	ENSG00000161888
hsa-miR-324-3p	215.177	-5.07417	0.759288	-6.6828	2.34e-11	2.35e-10	30	23	348	ENSG00000102879
hsa-miR-199a-3p	192281	6.66704	0.592383	11.2546	2.2e-29	1.74e-27	387118	456669	1613	ENSG00000107815
hsa-miR-548ar-3p	28.5173	7.05335	2.41338	2.9226	0.00347125	0.00900249	51	75	0	ENSG00000005812
hsa-miR-511-5p	34.7841	7.33952	2.3933	3.0667	0.00216439	0.00584313	109	43	0	ENSG00000100523
hsa-miR-6734-5p	11.5356	-5.62414	2.24903	-2.5007	0.0123948	0.0265699	0	2	19	ENSG00000102962
hsa-miR-548a-3p	14.6927	6.09668	2.65853	2.29325	0.0218336	0.0420204	24	41	0	ENSG00000169446
hsa-miR-10400-5p	115.152	-7.40803	3.69838	-2.00305	0.0451724	0.0778461	0	6	195	ENSG00000228835
hsa-miR-186-5p	8497.56	-1.86337	0.612903	-3.04023	0.00236394	0.00631716	7701	5533	9395	ENSG00000214018
hsa-miR-423-5p	42062.5	-4.64279	0.667041	-6.96028	3.4e-12	3.89e-11	9205	4440	66725	ENSG00000165915
hsa-miR-574-5p	660.539	3.37598	0.685897	4.92199	8.57e-07	4.61e-06	1637	1129	52	ENSG00000174353
hsa-miR-6735-5p	18.9082	-7.35784	2.14379	-3.43217	0.000598774	0.00187206	1	0	32	ENSG00000223705
hsa-miR-7847-3p	7.58755	-7.50512	2.89406	-2.59329	0.00950633	0.0211817	0	0	13	ENSG00000013588
hsa-miR-548ay-5p	37.5873	7.4515	2.349	3.1722	0.00151287	0.00424354	97	68	0	ENSG00000265699
hsa-miR-576-3p	26.2053	-3.72784	1.45182	-2.5677	0.0102375	0.0224941	12	3	39	ENSG00000165566
hsa-miR-574-5p	660.539	3.37598	0.685897	4.92199	8.57e-07	4.61e-06	1637	1129	52	ENSG00000105983
hsa-miR-135b-5p	129.733	9.2387	2.22311	4.15575	3.24e-05	0.000124495	404	163	0	ENSG00000144488
hsa-miR-224-5p	1355.2	4.83407	0.711667	6.79261	1.1e-11	1.18e-10	3840	1992	40	ENSG00000115232
hsa-miR-324-3p	215.177	-5.07417	0.759288	-6.6828	2.34e-11	2.35e-10	30	23	348	ENSG00000171161
hsa-miR-548ay-5p	37.5873	7.4515	2.349	3.1722	0.00151287	0.00424354	97	68	0	ENSG00000175548
hsa-miR-549a-5p	12.4298	5.8554	2.74409	2.13382	0.0328577	0.060163	20	35	0	ENSG00000208003
hsa-miR-503-5p	262.267	7.80846	1.60128	4.8764	1.08e-06	5.59e-06	557	596	1	ENSG00000172578
hsa-miR-6780a-5p	5.25292	-6.97459	3.32194	-2.09955	0.035768	0.0643012	0	0	9	ENSG00000260737
hsa-miR-455-5p	3179.67	3.89621	0.60787	6.4096	1.46e-10	1.31e-09	6513	7043	177	ENSG00000186204
hsa-miR-574-5p	660.539	3.37598	0.685897	4.92199	8.57e-07	4.61e-06	1637	1129	52	ENSG00000235143
hsa-miR-3960	363.822	-9.05288	0.917977	-9.86177	6.1e-23	2.54e-21	4	2	621	ENSG00000101350
hsa-miR-3620-5p	8.17121	-7.61203	2.81913	-2.70014	0.00693111	0.0164147	0	0	14	ENSG00000215612
hsa-miR-1268b	212.902	-8.03029	3.87788	-2.0708	0.0383778	0.0683713	7	0	362	ENSG00000242925
hsa-miR-134-5p	639.91	2.09318	0.649141	3.22454	0.00126175	0.00361611	1185	1340	115	ENSG00000156687
hsa-miR-299-3p	429.32	10.9654	2.1701	5.05296	4.35e-07	2.42e-06	571	1333	0	ENSG00000230698
hsa-miR-548au-5p	15.7621	6.19756	2.63571	2.35138	0.0187039	0.0370797	46	23	0	ENSG00000175548
hsa-miR-1277-5p	12.454	5.85811	2.7368	2.1405	0.0323144	0.0593055	23	32	0	ENSG00000107560
hsa-miR-1268b	212.902	-8.03029	3.87788	-2.0708	0.0383778	0.0683713	7	0	362	ENSG00000285784
hsa-miR-335-5p	200.946	2.14354	0.764925	2.80229	0.0050742	0.0126364	367	429	35	ENSG00000270823
hsa-miR-3940-3p	22.7627	-9.09011	2.09735	-4.3341	1.46e-05	6.03e-05	0	0	39	ENSG00000229809
hsa-miR-146b-5p	10833.4	5.8275	0.648364	8.988	2.52e-19	6.64e-18	29707	17362	162	ENSG00000265356
hsa-miR-1268a	212.902	-8.03029	3.87788	-2.0708	0.0383778	0.0683713	7	0	362	ENSG00000282997
hsa-miR-3960	363.822	-9.05288	0.917977	-9.86177	6.1e-23	2.54e-21	4	2	621	ENSG00000104967
hsa-miR-574-5p	660.539	3.37598	0.685897	4.92199	8.57e-07	4.61e-06	1637	1129	52	ENSG00000277363
hsa-miR-4454	329.299	-2.23511	0.738009	-3.02857	0.00245713	0.00652212	141	294	396	ENSG00000256288
hsa-miR-339-5p	3623.46	-4.09314	0.598764	-6.83599	8.14e-12	8.95e-11	799	876	5557	ENSG00000138741
hsa-miR-3620-5p	8.17121	-7.61203	2.81913	-2.70014	0.00693111	0.0164147	0	0	14	ENSG00000145113
hsa-miR-339-5p	3623.46	-4.09314	0.598764	-6.83599	8.14e-12	8.95e-11	799	876	5557	ENSG00000267072
hsa-miR-3620-5p	8.17121	-7.61203	2.81913	-2.70014	0.00693111	0.0164147	0	0	14	ENSG00000120896
hsa-miR-576-3p	26.2053	-3.72784	1.45182	-2.5677	0.0102375	0.0224941	12	3	39	ENSG00000167461
hsa-miR-548t-3p	15.6816	6.1904	2.6201	2.36266	0.0181443	0.0364806	36	33	0	ENSG00000148584
hsa-miR-548t-3p	15.6816	6.1904	2.6201	2.36266	0.0181443	0.0364806	36	33	0	ENSG00000221187
hsa-miR-1268a	212.902	-8.03029	3.87788	-2.0708	0.0383778	0.0683713	7	0	362	ENSG00000090263
hsa-miR-3180-3p	7.58755	-7.50512	2.89406	-2.59329	0.00950633	0.0211817	0	0	13	ENSG00000257391
hsa-miR-3960	363.822	-9.05288	0.917977	-9.86177	6.1e-23	2.54e-21	4	2	621	ENSG00000183153
hsa-miR-20a-5p	4391.09	4.95934	0.629867	7.87364	3.44e-15	4.95e-14	11042	7933	119	ENSG00000183808
hsa-miR-574-5p	660.539	3.37598	0.685897	4.92199	8.57e-07	4.61e-06	1637	1129	52	ENSG00000198673
hsa-miR-1273h-3p	9.44018	-4.67825	2.21222	-2.11474	0.0344524	0.0625086	2	1	15	ENSG00000143340
hsa-miR-3960	363.822	-9.05288	0.917977	-9.86177	6.1e-23	2.54e-21	4	2	621	ENSG00000169181
hsa-miR-6877-5p	25.6809	-9.26414	2.04365	-4.53313	5.81e-06	2.51e-05	0	0	44	ENSG00000204356
hsa-miR-378c	4988.12	-3.74057	0.60006	-6.23366	4.56e-10	3.68e-09	1284	1580	7434	ENSG00000166428
hsa-miR-132-5p	56.8095	4.57489	1.41711	3.22833	0.00124515	0.00359457	123	122	2	ENSG00000182742
hsa-miR-574-5p	660.539	3.37598	0.685897	4.92199	8.57e-07	4.61e-06	1637	1129	52	ENSG00000259527
hsa-miR-548aa	15.6816	6.1904	2.6201	2.36266	0.0181443	0.0364806	36	33	0	ENSG00000281426
hsa-miR-214-3p	4040.27	3.08181	0.641381	4.80497	1.55e-06	7.75e-06	6103	10779	386	ENSG00000283152
hsa-miR-574-5p	660.539	3.37598	0.685897	4.92199	8.57e-07	4.61e-06	1637	1129	52	ENSG00000006116
hsa-miR-3180-3p	7.58755	-7.50512	2.89406	-2.59329	0.00950633	0.0211817	0	0	13	ENSG00000119537
hsa-miR-1469	12.2568	-8.19701	2.46853	-3.3206	0.000898243	0.00267109	0	0	21	ENSG00000116990
hsa-miR-548t-3p	15.6816	6.1904	2.6201	2.36266	0.0181443	0.0364806	36	33	0	ENSG00000132640
hsa-miR-548ay-5p	37.5873	7.4515	2.349	3.1722	0.00151287	0.00424354	97	68	0	ENSG00000263652
hsa-miR-939-5p	28.2386	-7.94961	1.97443	-4.02629	5.67e-05	0.00020847	0	1	48	ENSG00000004142
hsa-miR-671-5p	248.957	-2.51551	0.736855	-3.41385	0.000640517	0.00198686	173	110	316	ENSG00000127564
hsa-miR-3960	363.822	-9.05288	0.917977	-9.86177	6.1e-23	2.54e-21	4	2	621	ENSG00000112941
hsa-miR-3620-5p	8.17121	-7.61203	2.81913	-2.70014	0.00693111	0.0164147	0	0	14	ENSG00000280424
hsa-miR-1277-5p	12.454	5.85811	2.7368	2.1405	0.0323144	0.0593055	23	32	0	ENSG00000105738
hsa-miR-324-3p	215.177	-5.07417	0.759288	-6.6828	2.34e-11	2.35e-10	30	23	348	ENSG00000116260
hsa-miR-4747-5p	7.00389	-7.38964	2.97907	-2.48051	0.0131193	0.027747	0	0	12	ENSG00000279945
hsa-miR-548ay-5p	37.5873	7.4515	2.349	3.1722	0.00151287	0.00424354	97	68	0	ENSG00000128581
hsa-miR-548am-5p	15.7621	6.19756	2.63571	2.35138	0.0187039	0.0370797	46	23	0	ENSG00000221466
hsa-miR-939-5p	28.2386	-7.94961	1.97443	-4.02629	5.67e-05	0.00020847	0	1	48	ENSG00000218052
hsa-miR-708-5p	538.841	5.24665	0.777943	6.74426	1.54e-11	1.58e-10	1335	1001	12	ENSG00000157483
hsa-miR-548t-3p	15.6816	6.1904	2.6201	2.36266	0.0181443	0.0364806	36	33	0	ENSG00000174123
hsa-miR-140-5p	7678.28	5.09252	0.707765	7.19521	6.24e-13	7.59e-12	23522	9553	190	ENSG00000169379
hsa-miR-181a-5p	13066.7	1.65742	0.624698	2.65315	0.00797442	0.0184438	30052	19426	3063	ENSG00000128731
hsa-miR-22-5p	758.781	2.749	0.648365	4.23989	2.24e-05	8.84e-05	1415	1700	90	ENSG00000047457
hsa-miR-345-5p	484.814	-3.10531	0.660126	-4.70412	2.55e-06	1.22e-05	218	184	674	ENSG00000159958
hsa-miR-3620-5p	8.17121	-7.61203	2.81913	-2.70014	0.00693111	0.0164147	0	0	14	ENSG00000166833
hsa-miR-3960	363.822	-9.05288	0.917977	-9.86177	6.1e-23	2.54e-21	4	2	621	ENSG00000147724
hsa-miR-487b-3p	468.608	7.64546	1.21814	6.27634	3.47e-10	2.86e-09	845	1220	2	ENSG00000124920
hsa-miR-378c	4988.12	-3.74057	0.60006	-6.23366	4.56e-10	3.68e-09	1284	1580	7434	ENSG00000271897
hsa-miR-6780a-5p	5.25292	-6.97459	3.32194	-2.09955	0.035768	0.0643012	0	0	9	ENSG00000254087
hsa-miR-3620-5p	8.17121	-7.61203	2.81913	-2.70014	0.00693111	0.0164147	0	0	14	ENSG00000285880
hsa-miR-6511b-3p	18.8525	-3.70428	1.58166	-2.34202	0.0191799	0.0377395	7	4	28	ENSG00000269947
hsa-miR-378c	4988.12	-3.74057	0.60006	-6.23366	4.56e-10	3.68e-09	1284	1580	7434	ENSG00000187144
hsa-miR-145-5p	3616.83	2.53545	0.600302	4.22363	2.4e-05	9.46e-05	7277	7387	492	ENSG00000186153
hsa-miR-136-5p	177.577	9.69189	2.22785	4.35033	1.36e-05	5.63e-05	168	622	0	ENSG00000144668
hsa-miR-22-5p	758.781	2.749	0.648365	4.23989	2.24e-05	8.84e-05	1415	1700	90	ENSG00000153922
hsa-miR-3960	363.822	-9.05288	0.917977	-9.86177	6.1e-23	2.54e-21	4	2	621	ENSG00000136156
hsa-miR-6511b-3p	18.8525	-3.70428	1.58166	-2.34202	0.0191799	0.0377395	7	4	28	ENSG00000233723
hsa-miR-10400-5p	115.152	-7.40803	3.69838	-2.00305	0.0451724	0.0778461	0	6	195	ENSG00000159086
hsa-miR-4668-5p	19.5854	-5.362	1.66563	-3.21921	0.00128544	0.00367068	2	2	32	ENSG00000023608
hsa-miR-628-5p	29.2428	7.08953	2.40294	2.95036	0.00317408	0.00828613	58	71	0	ENSG00000120675
hsa-miR-548t-3p	15.6816	6.1904	2.6201	2.36266	0.0181443	0.0364806	36	33	0	ENSG00000087510
hsa-miR-939-5p	28.2386	-7.94961	1.97443	-4.02629	5.67e-05	0.00020847	0	1	48	ENSG00000176956
hsa-miR-10400-5p	115.152	-7.40803	3.69838	-2.00305	0.0451724	0.0778461	0	6	195	ENSG00000205937
hsa-miR-296-3p	225.321	-4.07051	0.755877	-5.38515	7.24e-08	4.54e-07	39	67	345	ENSG00000276929
hsa-miR-7-5p	554.155	3.62412	0.707532	5.12219	3.02e-07	1.74e-06	1397	940	37	ENSG00000123473
hsa-miR-939-5p	28.2386	-7.94961	1.97443	-4.02629	5.67e-05	0.00020847	0	1	48	ENSG00000133612
hsa-miR-484	3970.43	-4.46557	0.602681	-7.40951	1.27e-13	1.64e-12	650	804	6238	ENSG00000179094
hsa-miR-17-5p	2917.25	2.91373	0.657882	4.42896	9.47e-06	4.03e-05	7704	4282	311	ENSG00000251562
hsa-miR-142-5p	4512.88	2.81779	0.6062	4.64829	3.35e-06	1.55e-05	10120	8406	512	ENSG00000258563
hsa-miR-200c-3p	24.3142	4.34523	1.98008	2.19447	0.0282013	0.0527357	66	38	1	ENSG00000173451
hsa-miR-939-5p	28.2386	-7.94961	1.97443	-4.02629	5.67e-05	0.00020847	0	1	48	ENSG00000284310
hsa-miR-10400-5p	115.152	-7.40803	3.69838	-2.00305	0.0451724	0.0778461	0	6	195	ENSG00000120705
hsa-miR-574-5p	660.539	3.37598	0.685897	4.92199	8.57e-07	4.61e-06	1637	1129	52	ENSG00000274080
hsa-miR-511-5p	34.7841	7.33952	2.3933	3.0667	0.00216439	0.00584313	109	43	0	ENSG00000138696
hsa-miR-379-3p	61.3775	8.15918	2.2634	3.60483	0.000312356	0.00101676	115	156	0	ENSG00000135365
hsa-miR-548aa	15.6816	6.1904	2.6201	2.36266	0.0181443	0.0364806	36	33	0	ENSG00000207688
hsa-miR-10400-5p	115.152	-7.40803	3.69838	-2.00305	0.0451724	0.0778461	0	6	195	ENSG00000225614
hsa-miR-6735-5p	18.9082	-7.35784	2.14379	-3.43217	0.000598774	0.00187206	1	0	32	ENSG00000269821
hsa-miR-18a-3p	71.6807	-3.8666	0.963189	-4.01438	5.96e-05	0.00021827	21	17	108	ENSG00000013588
hsa-miR-324-3p	215.177	-5.07417	0.759288	-6.6828	2.34e-11	2.35e-10	30	23	348	ENSG00000105357
hsa-miR-23a-5p	123.537	-4.64736	0.880696	-5.27691	1.31e-07	7.93e-07	27	13	196	ENSG00000171435
hsa-miR-1277-5p	12.454	5.85811	2.7368	2.1405	0.0323144	0.0593055	23	32	0	ENSG00000169410
hsa-miR-15b-5p	1916.87	4.98633	0.639301	7.79966	6.21e-15	8.61e-14	4343	3960	51	ENSG00000139304
hsa-miR-548o-5p	15.7621	6.19756	2.63571	2.35138	0.0187039	0.0370797	46	23	0	ENSG00000221263
hsa-miR-548d-5p	37.5873	7.4515	2.349	3.1722	0.00151287	0.00424354	97	68	0	ENSG00000224897
hsa-miR-939-5p	28.2386	-7.94961	1.97443	-4.02629	5.67e-05	0.00020847	0	1	48	ENSG00000251196
hsa-miR-1291	86.4245	-2.14614	0.915172	-2.34506	0.0190239	0.037526	43	76	102	ENSG00000142082
hsa-miR-490-3p	43.8599	-6.9968	1.45347	-4.81386	1.48e-06	7.46e-06	0	3	74	ENSG00000226455
hsa-miR-1268a	212.902	-8.03029	3.87788	-2.0708	0.0383778	0.0683713	7	0	362	ENSG00000281333
hsa-miR-1268a	212.902	-8.03029	3.87788	-2.0708	0.0383778	0.0683713	7	0	362	ENSG00000133114
hsa-miR-425-5p	2201.96	-2.43678	0.623424	-3.9087	9.28e-05	0.000332132	1518	1090	2755	ENSG00000086544
hsa-miR-3960	363.822	-9.05288	0.917977	-9.86177	6.1e-23	2.54e-21	4	2	621	ENSG00000188613
hsa-miR-655-3p	262.252	10.2543	2.17101	4.72329	2.32e-06	1.12e-05	406	755	0	ENSG00000066422
hsa-miR-181b-5p	3726.64	3.10791	0.614995	5.05356	4.34e-07	2.42e-06	8740	6735	350	ENSG00000258692
hsa-let-7f-1-3p	26.7327	6.96008	2.4287	2.86576	0.00416009	0.0105469	51	67	0	ENSG00000155111
hsa-miR-378c	4988.12	-3.74057	0.60006	-6.23366	4.56e-10	3.68e-09	1284	1580	7434	ENSG00000075340
hsa-miR-548au-5p	15.7621	6.19756	2.63571	2.35138	0.0187039	0.0370797	46	23	0	ENSG00000263750
hsa-miR-6740-5p	6.42024	-7.2641	3.07648	-2.36117	0.0182173	0.0364806	0	0	11	ENSG00000285940
hsa-miR-574-5p	660.539	3.37598	0.685897	4.92199	8.57e-07	4.61e-06	1637	1129	52	ENSG00000143520
hsa-miR-548au-5p	15.7621	6.19756	2.63571	2.35138	0.0187039	0.0370797	46	23	0	ENSG00000275453
hsa-miR-548aa	15.6816	6.1904	2.6201	2.36266	0.0181443	0.0364806	36	33	0	ENSG00000264431
hsa-miR-873-3p	11.6732	-8.12662	2.50594	-3.24294	0.00118301	0.0034277	0	0	20	ENSG00000130950
hsa-miR-345-5p	484.814	-3.10531	0.660126	-4.70412	2.55e-06	1.22e-05	218	184	674	ENSG00000153086
hsa-miR-548c-5p	15.7621	6.19756	2.63571	2.35138	0.0187039	0.0370797	46	23	0	ENSG00000263652
hsa-miR-500a-5p	56.2792	8.034	2.27238	3.5355	0.000407006	0.00130871	119	129	0	ENSG00000280277
hsa-miR-3620-5p	8.17121	-7.61203	2.81913	-2.70014	0.00693111	0.0164147	0	0	14	ENSG00000156873
hsa-miR-10400-5p	115.152	-7.40803	3.69838	-2.00305	0.0451724	0.0778461	0	6	195	ENSG00000164853
hsa-miR-376a-5p	84.5444	8.62128	2.25035	3.83108	0.000127581	0.000442617	111	264	0	ENSG00000183114
hsa-miR-185-3p	407.886	-5.95464	0.703972	-8.45863	2.71e-17	4.86e-16	32	24	677	ENSG00000048140
hsa-miR-130a-3p	793.792	4.68113	0.686779	6.81606	9.36e-12	1.01e-10	1731	1697	26	ENSG00000196628
hsa-miR-10400-5p	115.152	-7.40803	3.69838	-2.00305	0.0451724	0.0778461	0	6	195	ENSG00000258738
hsa-miR-548ap-3p	13.6418	5.98934	2.68715	2.22889	0.0258215	0.048515	32	28	0	ENSG00000102781
hsa-miR-3620-5p	8.17121	-7.61203	2.81913	-2.70014	0.00693111	0.0164147	0	0	14	ENSG00000135835
hsa-miR-939-5p	28.2386	-7.94961	1.97443	-4.02629	5.67e-05	0.00020847	0	1	48	ENSG00000119772
hsa-miR-3620-5p	8.17121	-7.61203	2.81913	-2.70014	0.00693111	0.0164147	0	0	14	ENSG00000158815
hsa-miR-3960	363.822	-9.05288	0.917977	-9.86177	6.1e-23	2.54e-21	4	2	621	ENSG00000176101
hsa-miR-548am-5p	15.7621	6.19756	2.63571	2.35138	0.0187039	0.0370797	46	23	0	ENSG00000263750
hsa-miR-6775-3p	6.42024	-7.2641	3.07648	-2.36117	0.0182173	0.0364806	0	0	11	ENSG00000224791
hsa-miR-1268a	212.902	-8.03029	3.87788	-2.0708	0.0383778	0.0683713	7	0	362	ENSG00000124486
hsa-miR-671-5p	248.957	-2.51551	0.736855	-3.41385	0.000640517	0.00198686	173	110	316	ENSG00000105369
hsa-miR-548au-5p	15.7621	6.19756	2.63571	2.35138	0.0187039	0.0370797	46	23	0	ENSG00000221436
hsa-miR-376b-3p	71.4296	3.04308	1.08956	2.79294	0.00522308	0.0128706	108	190	7	ENSG00000079335
hsa-miR-335-3p	35.951	7.38758	2.36085	3.1292	0.00175285	0.00481426	60	99	0	ENSG00000270823
hsa-miR-548c-5p	15.7621	6.19756	2.63571	2.35138	0.0187039	0.0370797	46	23	0	ENSG00000236268
hsa-miR-15b-5p	1916.87	4.98633	0.639301	7.79966	6.21e-15	8.61e-14	4343	3960	51	ENSG00000140463
hsa-miR-939-5p	28.2386	-7.94961	1.97443	-4.02629	5.67e-05	0.00020847	0	1	48	ENSG00000167371
hsa-miR-424-5p	1632.15	6.63476	0.719061	9.22699	2.78e-20	7.86e-19	3579	3572	14	ENSG00000106701
hsa-miR-20a-5p	4391.09	4.95934	0.629867	7.87364	3.44e-15	4.95e-14	11042	7933	119	ENSG00000196876
hsa-miR-549a-3p	24.924	6.85901	2.44886	2.8009	0.00509611	0.0126364	48	62	0	ENSG00000208003
hsa-miR-548am-5p	15.7621	6.19756	2.63571	2.35138	0.0187039	0.0370797	46	23	0	ENSG00000265144
hsa-miR-10400-5p	115.152	-7.40803	3.69838	-2.00305	0.0451724	0.0778461	0	6	195	ENSG00000285938
hsa-miR-1268a	212.902	-8.03029	3.87788	-2.0708	0.0383778	0.0683713	7	0	362	ENSG00000157045
hsa-miR-624-5p	15.2677	6.15169	2.63834	2.33165	0.0197189	0.0387038	40	27	0	ENSG00000146872
hsa-miR-4488	99.8552	-6.7608	1.03187	-6.552	5.68e-11	5.41e-10	2	6	168	ENSG00000100302
hsa-miR-548o-5p	15.7621	6.19756	2.63571	2.35138	0.0187039	0.0370797	46	23	0	ENSG00000236268
hsa-miR-12136	641.816	3.48524	0.700531	4.97514	6.52e-07	3.56e-06	1004	1714	47	ENSG00000175182
hsa-miR-152-3p	7983.39	2.87991	0.596238	4.83013	1.36e-06	6.96e-06	17083	15813	870	ENSG00000173517
hsa-miR-574-5p	660.539	3.37598	0.685897	4.92199	8.57e-07	4.61e-06	1637	1129	52	ENSG00000269873
hsa-miR-6735-5p	18.9082	-7.35784	2.14379	-3.43217	0.000598774	0.00187206	1	0	32	ENSG00000284830
hsa-miR-548au-5p	15.7621	6.19756	2.63571	2.35138	0.0187039	0.0370797	46	23	0	ENSG00000266016
hsa-miR-548am-5p	15.7621	6.19756	2.63571	2.35138	0.0187039	0.0370797	46	23	0	ENSG00000212036
hsa-miR-185-3p	407.886	-5.95464	0.703972	-8.45863	2.71e-17	4.86e-16	32	24	677	ENSG00000122375
hsa-miR-1268a	212.902	-8.03029	3.87788	-2.0708	0.0383778	0.0683713	7	0	362	ENSG00000094661
hsa-miR-574-5p	660.539	3.37598	0.685897	4.92199	8.57e-07	4.61e-06	1637	1129	52	ENSG00000161714
hsa-miR-301b-3p	25.4346	6.88816	2.44097	2.82189	0.00477409	0.0120264	56	56	0	ENSG00000221944
hsa-miR-1268a	212.902	-8.03029	3.87788	-2.0708	0.0383778	0.0683713	7	0	362	ENSG00000143751
hsa-miR-224-5p	1355.2	4.83407	0.711667	6.79261	1.1e-11	1.18e-10	3840	1992	40	ENSG00000235001
hsa-miR-548t-3p	15.6816	6.1904	2.6201	2.36266	0.0181443	0.0364806	36	33	0	ENSG00000179626
hsa-miR-301b-3p	25.4346	6.88816	2.44097	2.82189	0.00477409	0.0120264	56	56	0	ENSG00000127954
hsa-miR-663a	11.3126	-6.61405	2.44896	-2.70076	0.00691821	0.0164147	0	1	19	ENSG00000230936
hsa-miR-3648	21.5953	-9.01416	2.12247	-4.24701	2.17e-05	8.61e-05	0	0	37	ENSG00000076716
hsa-miR-4732-3p	84.6304	-10.9846	1.72806	-6.35662	2.06e-10	1.81e-09	0	0	145	ENSG00000255874
hsa-miR-29c-3p	1371.44	6.87018	0.80036	8.58386	9.17e-18	1.77e-16	3793	2192	10	ENSG00000236516
hsa-miR-212-5p	21.1399	6.6213	2.50144	2.647	0.00812101	0.018728	49	44	0	ENSG00000126062
hsa-miR-10400-5p	115.152	-7.40803	3.69838	-2.00305	0.0451724	0.0778461	0	6	195	ENSG00000156304
hsa-miR-548o-5p	15.7621	6.19756	2.63571	2.35138	0.0187039	0.0370797	46	23	0	ENSG00000144061
hsa-miR-6859-5p	8.97793	-6.27343	2.62493	-2.38994	0.016851	0.034802	0	1	15	ENSG00000234616
hsa-miR-4787-5p	45.9436	-5.80466	1.2198	-4.7587	1.95e-06	9.57e-06	3	4	76	ENSG00000237773
hsa-miR-574-5p	660.539	3.37598	0.685897	4.92199	8.57e-07	4.61e-06	1637	1129	52	ENSG00000196990
hsa-miR-484	3970.43	-4.46557	0.602681	-7.40951	1.27e-13	1.64e-12	650	804	6238	ENSG00000180539
hsa-miR-6877-5p	25.6809	-9.26414	2.04365	-4.53313	5.81e-06	2.51e-05	0	0	44	ENSG00000165507
hsa-miR-502-3p	1151.43	-2.51724	0.670692	-3.7532	0.000174592	0.000597846	844	462	1462	ENSG00000250250
hsa-miR-3620-5p	8.17121	-7.61203	2.81913	-2.70014	0.00693111	0.0164147	0	0	14	ENSG00000143167
hsa-miR-10400-5p	115.152	-7.40803	3.69838	-2.00305	0.0451724	0.0778461	0	6	195	ENSG00000196323
hsa-miR-574-5p	660.539	3.37598	0.685897	4.92199	8.57e-07	4.61e-06	1637	1129	52	ENSG00000113916
hsa-miR-548o-5p	15.7621	6.19756	2.63571	2.35138	0.0187039	0.0370797	46	23	0	ENSG00000207704
hsa-miR-10401-3p	50.1946	-10.231	1.82705	-5.59973	2.15e-08	1.44e-07	0	0	86	ENSG00000150510
hsa-miR-671-5p	248.957	-2.51551	0.736855	-3.41385	0.000640517	0.00198686	173	110	316	ENSG00000010310
hsa-miR-6735-5p	18.9082	-7.35784	2.14379	-3.43217	0.000598774	0.00187206	1	0	32	ENSG00000184271
hsa-miR-210-3p	6781.62	-4.34027	0.70712	-6.13796	8.36e-10	6.42e-09	1914	749	10575	ENSG00000134917
hsa-miR-10400-5p	115.152	-7.40803	3.69838	-2.00305	0.0451724	0.0778461	0	6	195	ENSG00000165905
hsa-miR-3960	363.822	-9.05288	0.917977	-9.86177	6.1e-23	2.54e-21	4	2	621	ENSG00000141431
hsa-miR-548t-3p	15.6816	6.1904	2.6201	2.36266	0.0181443	0.0364806	36	33	0	ENSG00000207704
hsa-miR-7847-3p	7.58755	-7.50512	2.89406	-2.59329	0.00950633	0.0211817	0	0	13	ENSG00000260467
hsa-miR-939-5p	28.2386	-7.94961	1.97443	-4.02629	5.67e-05	0.00020847	0	1	48	ENSG00000110274
hsa-miR-145-5p	3616.83	2.53545	0.600302	4.22363	2.4e-05	9.46e-05	7277	7387	492	ENSG00000134909
hsa-miR-6735-5p	18.9082	-7.35784	2.14379	-3.43217	0.000598774	0.00187206	1	0	32	ENSG00000229372
hsa-miR-671-5p	248.957	-2.51551	0.736855	-3.41385	0.000640517	0.00198686	173	110	316	ENSG00000100285
hsa-miR-548c-5p	15.7621	6.19756	2.63571	2.35138	0.0187039	0.0370797	46	23	0	ENSG00000183908
hsa-miR-3960	363.822	-9.05288	0.917977	-9.86177	6.1e-23	2.54e-21	4	2	621	ENSG00000173812
hsa-miR-548aa	15.6816	6.1904	2.6201	2.36266	0.0181443	0.0364806	36	33	0	ENSG00000207982
hsa-miR-3960	363.822	-9.05288	0.917977	-9.86177	6.1e-23	2.54e-21	4	2	621	ENSG00000112238
hsa-miR-17-5p	2917.25	2.91373	0.657882	4.42896	9.47e-06	4.03e-05	7704	4282	311	ENSG00000071967
hsa-miR-136-5p	177.577	9.69189	2.22785	4.35033	1.36e-05	5.63e-05	168	622	0	ENSG00000110066
hsa-miR-1268b	212.902	-8.03029	3.87788	-2.0708	0.0383778	0.0683713	7	0	362	ENSG00000105939
hsa-miR-145-3p	629.192	4.2827	0.701044	6.10902	1e-09	7.62e-09	1163	1545	27	ENSG00000130368
hsa-miR-3620-5p	8.17121	-7.61203	2.81913	-2.70014	0.00693111	0.0164147	0	0	14	ENSG00000280351
hsa-miR-219a-2-3p	6.42024	-7.2641	3.07648	-2.36117	0.0182173	0.0364806	0	0	11	ENSG00000170954
hsa-miR-939-5p	28.2386	-7.94961	1.97443	-4.02629	5.67e-05	0.00020847	0	1	48	ENSG00000276043
hsa-miR-548aa	15.6816	6.1904	2.6201	2.36266	0.0181443	0.0364806	36	33	0	ENSG00000250954
hsa-miR-500a-5p	56.2792	8.034	2.27238	3.5355	0.000407006	0.00130871	119	129	0	ENSG00000198824
hsa-miR-30b-5p	3300.1	4.78088	0.641173	7.45646	8.89e-14	1.17e-12	5536	8794	101	ENSG00000207101
hsa-miR-574-5p	660.539	3.37598	0.685897	4.92199	8.57e-07	4.61e-06	1637	1129	52	ENSG00000145348
hsa-miR-1273c	25.8842	-5.16395	1.47773	-3.49451	0.000474925	0.00151478	4	2	42	ENSG00000101940
hsa-miR-15a-5p	1648.11	8.46136	0.955038	8.85971	8.02e-19	1.98e-17	2934	4338	4	ENSG00000166167
hsa-miR-574-5p	660.539	3.37598	0.685897	4.92199	8.57e-07	4.61e-06	1637	1129	52	ENSG00000205830
hsa-miR-146b-5p	10833.4	5.8275	0.648364	8.988	2.52e-19	6.64e-18	29707	17362	162	ENSG00000145779
hsa-miR-30c-1-3p	14.534	6.0808	2.65488	2.29042	0.0219969	0.0422319	32	32	0	ENSG00000263884
hsa-miR-130a-5p	14.2627	6.05376	2.66768	2.2693	0.0232501	0.0443152	26	37	0	ENSG00000075539
hsa-miR-548t-3p	15.6816	6.1904	2.6201	2.36266	0.0181443	0.0364806	36	33	0	ENSG00000164070
hsa-let-7a-3p	385.731	6.77672	1.06431	6.36726	1.92e-10	1.71e-09	841	850	3	ENSG00000208012
hsa-miR-6859-5p	8.97793	-6.27343	2.62493	-2.38994	0.016851	0.034802	0	1	15	ENSG00000102098
hsa-miR-548c-5p	15.7621	6.19756	2.63571	2.35138	0.0187039	0.0370797	46	23	0	ENSG00000275139
hsa-miR-18a-3p	71.6807	-3.8666	0.963189	-4.01438	5.96e-05	0.00021827	21	17	108	ENSG00000224034
hsa-miR-548t-3p	15.6816	6.1904	2.6201	2.36266	0.0181443	0.0364806	36	33	0	ENSG00000128581
hsa-miR-1268a	212.902	-8.03029	3.87788	-2.0708	0.0383778	0.0683713	7	0	362	ENSG00000110723
hsa-miR-3620-5p	8.17121	-7.61203	2.81913	-2.70014	0.00693111	0.0164147	0	0	14	ENSG00000230615
hsa-miR-1273c	25.8842	-5.16395	1.47773	-3.49451	0.000474925	0.00151478	4	2	42	ENSG00000119899
hsa-miR-6740-5p	6.42024	-7.2641	3.07648	-2.36117	0.0182173	0.0364806	0	0	11	ENSG00000117862
hsa-miR-1268a	212.902	-8.03029	3.87788	-2.0708	0.0383778	0.0683713	7	0	362	ENSG00000083807
hsa-miR-548ay-5p	37.5873	7.4515	2.349	3.1722	0.00151287	0.00424354	97	68	0	ENSG00000236858
hsa-miR-135b-5p	129.733	9.2387	2.22311	4.15575	3.24e-05	0.000124495	404	163	0	ENSG00000279798
hsa-miR-708-5p	538.841	5.24665	0.777943	6.74426	1.54e-11	1.58e-10	1335	1001	12	ENSG00000158553
hsa-miR-548o-5p	15.7621	6.19756	2.63571	2.35138	0.0187039	0.0370797	46	23	0	ENSG00000221466
hsa-miR-345-5p	484.814	-3.10531	0.660126	-4.70412	2.55e-06	1.22e-05	218	184	674	ENSG00000199047
hsa-miR-542-3p	364.203	6.69352	1.07985	6.19854	5.7e-10	4.55e-09	633	969	3	ENSG00000198646
hsa-miR-548ay-5p	37.5873	7.4515	2.349	3.1722	0.00151287	0.00424354	97	68	0	ENSG00000234602
hsa-let-7b-3p	93.7572	2.63083	0.976238	2.69487	0.00704166	0.0165772	136	248	12	ENSG00000112297
hsa-miR-29c-3p	1371.44	6.87018	0.80036	8.58386	9.17e-18	1.77e-16	3793	2192	10	ENSG00000269547
hsa-miR-4732-3p	84.6304	-10.9846	1.72806	-6.35662	2.06e-10	1.81e-09	0	0	145	ENSG00000128849
hsa-miR-1268b	212.902	-8.03029	3.87788	-2.0708	0.0383778	0.0683713	7	0	362	ENSG00000215475
hsa-miR-3960	363.822	-9.05288	0.917977	-9.86177	6.1e-23	2.54e-21	4	2	621	ENSG00000260001
hsa-miR-548o-3p	16.3105	6.24729	2.60448	2.39867	0.0164545	0.0340721	31	41	0	ENSG00000260332
hsa-miR-130b-3p	280.666	3.86064	0.794768	4.85756	1.19e-06	6.1e-06	702	489	16	ENSG00000277715
hsa-miR-34c-5p	321.159	10.5466	2.16225	4.87762	1.07e-06	5.59e-06	519	902	0	ENSG00000270641
hsa-miR-6740-5p	6.42024	-7.2641	3.07648	-2.36117	0.0182173	0.0364806	0	0	11	ENSG00000275207
hsa-miR-139-5p	493.717	4.52338	0.731454	6.18409	6.25e-10	4.89e-09	1086	1041	18	ENSG00000101825
hsa-miR-6780a-5p	5.25292	-6.97459	3.32194	-2.09955	0.035768	0.0643012	0	0	9	ENSG00000183597
hsa-miR-185-3p	407.886	-5.95464	0.703972	-8.45863	2.71e-17	4.86e-16	32	24	677	ENSG00000159409
hsa-miR-548am-5p	15.7621	6.19756	2.63571	2.35138	0.0187039	0.0370797	46	23	0	ENSG00000185231
hsa-miR-548ay-5p	37.5873	7.4515	2.349	3.1722	0.00151287	0.00424354	97	68	0	ENSG00000240097
hsa-miR-374a-3p	471.762	11.1014	2.17116	5.11313	3.17e-07	1.82e-06	606	1487	0	ENSG00000113448
hsa-miR-548aa	15.6816	6.1904	2.6201	2.36266	0.0181443	0.0364806	36	33	0	ENSG00000175548
hsa-miR-432-5p	213.4	7.5103	1.61644	4.64619	3.38e-06	1.55e-05	389	551	1	ENSG00000136750
hsa-miR-6735-5p	18.9082	-7.35784	2.14379	-3.43217	0.000598774	0.00187206	1	0	32	ENSG00000122696
hsa-miR-1268b	212.902	-8.03029	3.87788	-2.0708	0.0383778	0.0683713	7	0	362	ENSG00000157045
hsa-miR-6511b-3p	18.8525	-3.70428	1.58166	-2.34202	0.0191799	0.0377395	7	4	28	ENSG00000147234
hsa-miR-671-5p	248.957	-2.51551	0.736855	-3.41385	0.000640517	0.00198686	173	110	316	ENSG00000280208
hsa-miR-339-5p	3623.46	-4.09314	0.598764	-6.83599	8.14e-12	8.95e-11	799	876	5557	ENSG00000181577
hsa-let-7b-3p	93.7572	2.63083	0.976238	2.69487	0.00704166	0.0165772	136	248	12	ENSG00000198975
hsa-miR-145-5p	3616.83	2.53545	0.600302	4.22363	2.4e-05	9.46e-05	7277	7387	492	ENSG00000179698
hsa-miR-941	247.563	-3.41065	0.734722	-4.6421	3.45e-06	1.57e-05	103	69	357	ENSG00000197558
hsa-miR-3620-5p	8.17121	-7.61203	2.81913	-2.70014	0.00693111	0.0164147	0	0	14	ENSG00000112561
hsa-miR-3620-5p	8.17121	-7.61203	2.81913	-2.70014	0.00693111	0.0164147	0	0	14	ENSG00000003137
hsa-miR-1268b	212.902	-8.03029	3.87788	-2.0708	0.0383778	0.0683713	7	0	362	ENSG00000214919
hsa-miR-548am-5p	15.7621	6.19756	2.63571	2.35138	0.0187039	0.0370797	46	23	0	ENSG00000263945
hsa-miR-671-5p	248.957	-2.51551	0.736855	-3.41385	0.000640517	0.00198686	173	110	316	ENSG00000275620
hsa-miR-574-5p	660.539	3.37598	0.685897	4.92199	8.57e-07	4.61e-06	1637	1129	52	ENSG00000196092
hsa-miR-548ay-5p	37.5873	7.4515	2.349	3.1722	0.00151287	0.00424354	97	68	0	ENSG00000266979
hsa-miR-1268b	212.902	-8.03029	3.87788	-2.0708	0.0383778	0.0683713	7	0	362	ENSG00000223576
hsa-let-7c-5p	7508.96	7.06084	0.628004	11.2433	2.5e-29	1.75e-27	16333	16614	48	ENSG00000269959
hsa-miR-708-5p	538.841	5.24665	0.777943	6.74426	1.54e-11	1.58e-10	1335	1001	12	ENSG00000207651
hsa-miR-378a-3p	31659.4	-2.47919	0.603434	-4.10846	3.98e-05	0.000150026	15411	21501	39923	ENSG00000225953
hsa-miR-6780a-5p	5.25292	-6.97459	3.32194	-2.09955	0.035768	0.0643012	0	0	9	ENSG00000280039
hsa-miR-548t-3p	15.6816	6.1904	2.6201	2.36266	0.0181443	0.0364806	36	33	0	ENSG00000225986
hsa-miR-3620-5p	8.17121	-7.61203	2.81913	-2.70014	0.00693111	0.0164147	0	0	14	ENSG00000179526
hsa-miR-589-5p	875.048	-5.39038	0.646383	-8.3393	7.47e-17	1.23e-15	99	76	1431	ENSG00000233036
hsa-miR-574-5p	660.539	3.37598	0.685897	4.92199	8.57e-07	4.61e-06	1637	1129	52	ENSG00000277701
hsa-miR-3620-5p	8.17121	-7.61203	2.81913	-2.70014	0.00693111	0.0164147	0	0	14	ENSG00000169758
hsa-miR-10400-5p	115.152	-7.40803	3.69838	-2.00305	0.0451724	0.0778461	0	6	195	ENSG00000163673
hsa-miR-4454	329.299	-2.23511	0.738009	-3.02857	0.00245713	0.00652212	141	294	396	ENSG00000280809
hsa-miR-4454	329.299	-2.23511	0.738009	-3.02857	0.00245713	0.00652212	141	294	396	ENSG00000261780
hsa-miR-301a-3p	79.7222	8.53635	2.22978	3.82833	0.000129016	0.000445639	177	174	0	ENSG00000221944
hsa-miR-1268a	212.902	-8.03029	3.87788	-2.0708	0.0383778	0.0683713	7	0	362	ENSG00000257279
hsa-miR-10400-5p	115.152	-7.40803	3.69838	-2.00305	0.0451724	0.0778461	0	6	195	ENSG00000247373
hsa-miR-34c-5p	321.159	10.5466	2.16225	4.87762	1.07e-06	5.59e-06	519	902	0	ENSG00000171132
hsa-miR-548am-5p	15.7621	6.19756	2.63571	2.35138	0.0187039	0.0370797	46	23	0	ENSG00000281426
hsa-miR-548ar-3p	28.5173	7.05335	2.41338	2.9226	0.00347125	0.00900249	51	75	0	ENSG00000221369
hsa-miR-10400-5p	115.152	-7.40803	3.69838	-2.00305	0.0451724	0.0778461	0	6	195	ENSG00000157741
hsa-miR-3129-5p	12.9001	5.90891	2.7193	2.17295	0.0297839	0.0549773	23	34	0	ENSG00000080802
hsa-miR-5189-5p	17.5097	-8.71159	2.23363	-3.90019	9.61e-05	0.000342468	0	0	30	ENSG00000173559
hsa-miR-3960	363.822	-9.05288	0.917977	-9.86177	6.1e-23	2.54e-21	4	2	621	ENSG00000106038
hsa-miR-3960	363.822	-9.05288	0.917977	-9.86177	6.1e-23	2.54e-21	4	2	621	ENSG00000106031
hsa-miR-196a-5p	2295.51	13.384	2.12837	6.28841	3.21e-10	2.67e-09	4782	5336	0	ENSG00000253187
hsa-miR-4668-5p	19.5854	-5.362	1.66563	-3.21921	0.00128544	0.00367068	2	2	32	ENSG00000173889
hsa-miR-23a-5p	123.537	-4.64736	0.880696	-5.27691	1.31e-07	7.93e-07	27	13	196	ENSG00000176658
hsa-miR-5189-5p	17.5097	-8.71159	2.23363	-3.90019	9.61e-05	0.000342468	0	0	30	ENSG00000251665
hsa-miR-548ap-3p	13.6418	5.98934	2.68715	2.22889	0.0258215	0.048515	32	28	0	ENSG00000222035
hsa-miR-548am-5p	15.7621	6.19756	2.63571	2.35138	0.0187039	0.0370797	46	23	0	ENSG00000221760
hsa-miR-548o-5p	15.7621	6.19756	2.63571	2.35138	0.0187039	0.0370797	46	23	0	ENSG00000221510
hsa-miR-548c-5p	15.7621	6.19756	2.63571	2.35138	0.0187039	0.0370797	46	23	0	ENSG00000256351
hsa-miR-335-5p	200.946	2.14354	0.764925	2.80229	0.0050742	0.0126364	367	429	35	ENSG00000133028
hsa-miR-708-5p	538.841	5.24665	0.777943	6.74426	1.54e-11	1.58e-10	1335	1001	12	ENSG00000144043
hsa-miR-939-5p	28.2386	-7.94961	1.97443	-4.02629	5.67e-05	0.00020847	0	1	48	ENSG00000167987
hsa-miR-1277-5p	12.454	5.85811	2.7368	2.1405	0.0323144	0.0593055	23	32	0	ENSG00000261471
hsa-miR-6735-5p	18.9082	-7.35784	2.14379	-3.43217	0.000598774	0.00187206	1	0	32	ENSG00000088727
hsa-miR-137-3p	53.2561	7.95453	2.30003	3.45844	0.000543305	0.00171217	76	160	0	ENSG00000166272
hsa-miR-6775-3p	6.42024	-7.2641	3.07648	-2.36117	0.0182173	0.0364806	0	0	11	ENSG00000177133
hsa-miR-4454	329.299	-2.23511	0.738009	-3.02857	0.00245713	0.00652212	141	294	396	ENSG00000265992
hsa-miR-548d-5p	37.5873	7.4515	2.349	3.1722	0.00151287	0.00424354	97	68	0	ENSG00000266016
hsa-miR-548ar-3p	28.5173	7.05335	2.41338	2.9226	0.00347125	0.00900249	51	75	0	ENSG00000220581
hsa-miR-548a-3p	14.6927	6.09668	2.65853	2.29325	0.0218336	0.0420204	24	41	0	ENSG00000140406
hsa-miR-19a-3p	1180.42	4.42511	0.714744	6.19119	5.97e-10	4.72e-09	3363	1687	46	ENSG00000129071
hsa-miR-574-5p	660.539	3.37598	0.685897	4.92199	8.57e-07	4.61e-06	1637	1129	52	ENSG00000266998
hsa-miR-708-5p	538.841	5.24665	0.777943	6.74426	1.54e-11	1.58e-10	1335	1001	12	ENSG00000152578
hsa-miR-671-5p	248.957	-2.51551	0.736855	-3.41385	0.000640517	0.00198686	173	110	316	ENSG00000167394
hsa-miR-548aa	15.6816	6.1904	2.6201	2.36266	0.0181443	0.0364806	36	33	0	ENSG00000128581
hsa-let-7g-5p	19126.5	5.24994	0.600405	8.74398	2.25e-18	4.68e-17	44874	38137	425	ENSG00000136536
hsa-miR-151a-5p	8493.16	1.61334	0.593462	2.71852	0.00655751	0.0158624	16293	15845	2044	ENSG00000102921
hsa-miR-548o-5p	15.7621	6.19756	2.63571	2.35138	0.0187039	0.0370797	46	23	0	ENSG00000222035
hsa-miR-939-5p	28.2386	-7.94961	1.97443	-4.02629	5.67e-05	0.00020847	0	1	48	ENSG00000239887
hsa-miR-135b-5p	129.733	9.2387	2.22311	4.15575	3.24e-05	0.000124495	404	163	0	ENSG00000111816
hsa-miR-490-3p	43.8599	-6.9968	1.45347	-4.81386	1.48e-06	7.46e-06	0	3	74	ENSG00000132837
hsa-miR-548t-3p	15.6816	6.1904	2.6201	2.36266	0.0181443	0.0364806	36	33	0	ENSG00000283172
hsa-miR-324-3p	215.177	-5.07417	0.759288	-6.6828	2.34e-11	2.35e-10	30	23	348	ENSG00000230170
hsa-miR-939-5p	28.2386	-7.94961	1.97443	-4.02629	5.67e-05	0.00020847	0	1	48	ENSG00000143028
hsa-miR-374b-3p	46.6848	7.7644	2.30335	3.37092	0.000749181	0.00229691	91	115	0	ENSG00000253608
hsa-miR-501-3p	1314.5	-3.96818	0.618837	-6.41232	1.43e-10	1.3e-09	296	361	1997	ENSG00000177984
hsa-miR-548ap-3p	13.6418	5.98934	2.68715	2.22889	0.0258215	0.048515	32	28	0	ENSG00000232658
hsa-miR-3960	363.822	-9.05288	0.917977	-9.86177	6.1e-23	2.54e-21	4	2	621	ENSG00000140299
hsa-miR-548am-5p	15.7621	6.19756	2.63571	2.35138	0.0187039	0.0370797	46	23	0	ENSG00000266979
hsa-miR-548ay-5p	37.5873	7.4515	2.349	3.1722	0.00151287	0.00424354	97	68	0	ENSG00000207546
hsa-miR-548a-3p	14.6927	6.09668	2.65853	2.29325	0.0218336	0.0420204	24	41	0	ENSG00000144455
hsa-miR-5189-5p	17.5097	-8.71159	2.23363	-3.90019	9.61e-05	0.000342468	0	0	30	ENSG00000245149
hsa-miR-1291	86.4245	-2.14614	0.915172	-2.34506	0.0190239	0.037526	43	76	102	ENSG00000138463
hsa-miR-324-3p	215.177	-5.07417	0.759288	-6.6828	2.34e-11	2.35e-10	30	23	348	ENSG00000103657
hsa-miR-574-5p	660.539	3.37598	0.685897	4.92199	8.57e-07	4.61e-06	1637	1129	52	ENSG00000196876
hsa-miR-146a-5p	5422.22	2.36289	0.645873	3.65845	0.000253749	0.000839815	13770	7887	823	ENSG00000225484
hsa-miR-1268a	212.902	-8.03029	3.87788	-2.0708	0.0383778	0.0683713	7	0	362	ENSG00000121964
hsa-miR-548d-5p	37.5873	7.4515	2.349	3.1722	0.00151287	0.00424354	97	68	0	ENSG00000221436
hsa-miR-4668-5p	19.5854	-5.362	1.66563	-3.21921	0.00128544	0.00367068	2	2	32	ENSG00000198563
hsa-miR-766-3p	35.507	-2.50579	1.23759	-2.02474	0.0428944	0.074244	12	29	45	ENSG00000203784
hsa-miR-3960	363.822	-9.05288	0.917977	-9.86177	6.1e-23	2.54e-21	4	2	621	ENSG00000117713
hsa-miR-6734-5p	11.5356	-5.62414	2.24903	-2.5007	0.0123948	0.0265699	0	2	19	ENSG00000280109
hsa-miR-3960	363.822	-9.05288	0.917977	-9.86177	6.1e-23	2.54e-21	4	2	621	ENSG00000086475
hsa-miR-7847-3p	7.58755	-7.50512	2.89406	-2.59329	0.00950633	0.0211817	0	0	13	ENSG00000068489
hsa-miR-548d-5p	37.5873	7.4515	2.349	3.1722	0.00151287	0.00424354	97	68	0	ENSG00000221616
hsa-miR-548k	17.9445	6.3849	2.56233	2.49183	0.0127086	0.0270229	40	39	0	ENSG00000166233
hsa-miR-421	90.0428	6.25994	1.67982	3.72654	0.000194123	0.00065064	195	199	1	ENSG00000116726
hsa-miR-6735-5p	18.9082	-7.35784	2.14379	-3.43217	0.000598774	0.00187206	1	0	32	ENSG00000172568
hsa-miR-548c-5p	15.7621	6.19756	2.63571	2.35138	0.0187039	0.0370797	46	23	0	ENSG00000265699
hsa-let-7b-5p	32768	5.21643	0.597747	8.72682	2.62e-18	5.31e-17	76694	65485	745	ENSG00000269959
hsa-miR-1277-5p	12.454	5.85811	2.7368	2.1405	0.0323144	0.0593055	23	32	0	ENSG00000279652
hsa-miR-1277-5p	12.454	5.85811	2.7368	2.1405	0.0323144	0.0593055	23	32	0	ENSG00000233388
hsa-miR-1277-5p	12.454	5.85811	2.7368	2.1405	0.0323144	0.0593055	23	32	0	ENSG00000100346
hsa-miR-185-3p	407.886	-5.95464	0.703972	-8.45863	2.71e-17	4.86e-16	32	24	677	ENSG00000279605
hsa-miR-10a-3p	244.388	10.1525	2.16032	4.69951	2.61e-06	1.23e-05	570	505	0	ENSG00000184647
hsa-miR-4763-5p	6.42024	-7.2641	3.07648	-2.36117	0.0182173	0.0364806	0	0	11	ENSG00000280927
hsa-miR-671-5p	248.957	-2.51551	0.736855	-3.41385	0.000640517	0.00198686	173	110	316	ENSG00000260595
hsa-miR-939-5p	28.2386	-7.94961	1.97443	-4.02629	5.67e-05	0.00020847	0	1	48	ENSG00000165915
hsa-miR-939-5p	28.2386	-7.94961	1.97443	-4.02629	5.67e-05	0.00020847	0	1	48	ENSG00000165917
hsa-miR-574-5p	660.539	3.37598	0.685897	4.92199	8.57e-07	4.61e-06	1637	1129	52	ENSG00000260492
hsa-miR-224-5p	1355.2	4.83407	0.711667	6.79261	1.1e-11	1.18e-10	3840	1992	40	ENSG00000264772
hsa-miR-548d-5p	37.5873	7.4515	2.349	3.1722	0.00151287	0.00424354	97	68	0	ENSG00000102781
hsa-miR-6735-5p	18.9082	-7.35784	2.14379	-3.43217	0.000598774	0.00187206	1	0	32	ENSG00000197603
hsa-miR-1277-5p	12.454	5.85811	2.7368	2.1405	0.0323144	0.0593055	23	32	0	ENSG00000184007
hsa-miR-20a-3p	15.585	6.18177	2.63499	2.34603	0.0189746	0.0375222	24	45	0	ENSG00000119912
hsa-miR-548ay-5p	37.5873	7.4515	2.349	3.1722	0.00151287	0.00424354	97	68	0	ENSG00000179626
hsa-miR-339-5p	3623.46	-4.09314	0.598764	-6.83599	8.14e-12	8.95e-11	799	876	5557	ENSG00000053438
hsa-miR-6859-5p	8.97793	-6.27343	2.62493	-2.38994	0.016851	0.034802	0	1	15	ENSG00000147202
hsa-miR-224-5p	1355.2	4.83407	0.711667	6.79261	1.1e-11	1.18e-10	3840	1992	40	ENSG00000007314
hsa-miR-1268a	212.902	-8.03029	3.87788	-2.0708	0.0383778	0.0683713	7	0	362	ENSG00000167112
hsa-miR-548t-3p	15.6816	6.1904	2.6201	2.36266	0.0181443	0.0364806	36	33	0	ENSG00000265699
hsa-miR-548c-5p	15.7621	6.19756	2.63571	2.35138	0.0187039	0.0370797	46	23	0	ENSG00000175548
hsa-miR-20a-5p	4391.09	4.95934	0.629867	7.87364	3.44e-15	4.95e-14	11042	7933	119	ENSG00000165410
hsa-miR-450a-1-3p	16.2163	6.23855	2.6222	2.37913	0.0173537	0.035654	47	24	0	ENSG00000225269
hsa-miR-548t-3p	15.6816	6.1904	2.6201	2.36266	0.0181443	0.0364806	36	33	0	ENSG00000245164
hsa-miR-548am-5p	15.7621	6.19756	2.63571	2.35138	0.0187039	0.0370797	46	23	0	ENSG00000221782
hsa-miR-1273c	25.8842	-5.16395	1.47773	-3.49451	0.000474925	0.00151478	4	2	42	ENSG00000218739
hsa-miR-574-5p	660.539	3.37598	0.685897	4.92199	8.57e-07	4.61e-06	1637	1129	52	ENSG00000280076
hsa-miR-548aa	15.6816	6.1904	2.6201	2.36266	0.0181443	0.0364806	36	33	0	ENSG00000214607
hsa-miR-3620-5p	8.17121	-7.61203	2.81913	-2.70014	0.00693111	0.0164147	0	0	14	ENSG00000105472
hsa-miR-221-5p	405.175	3.62715	0.799588	4.53627	5.73e-06	2.49e-05	491	1237	27	ENSG00000167769
hsa-miR-221-5p	405.175	3.62715	0.799588	4.53627	5.73e-06	2.49e-05	491	1237	27	ENSG00000072364
hsa-miR-26b-5p	12408.8	7.41746	0.622343	11.9186	9.47e-33	1.07e-30	28849	25575	62	ENSG00000170340
hsa-miR-31-5p	1766.45	3.99535	0.647262	6.17269	6.71e-10	5.21e-09	2968	4603	92	ENSG00000115464
hsa-miR-1277-5p	12.454	5.85811	2.7368	2.1405	0.0323144	0.0593055	23	32	0	ENSG00000076248
hsa-miR-3960	363.822	-9.05288	0.917977	-9.86177	6.1e-23	2.54e-21	4	2	621	ENSG00000134717
hsa-miR-6511b-3p	18.8525	-3.70428	1.58166	-2.34202	0.0191799	0.0377395	7	4	28	ENSG00000261617
hsa-miR-1268b	212.902	-8.03029	3.87788	-2.0708	0.0383778	0.0683713	7	0	362	ENSG00000136504
hsa-miR-101-5p	24.3551	3.31202	1.67889	1.97275	0.0485246	0.082544	54	48	2	ENSG00000199135
hsa-miR-548am-5p	15.7621	6.19756	2.63571	2.35138	0.0187039	0.0370797	46	23	0	ENSG00000221348
hsa-miR-3960	363.822	-9.05288	0.917977	-9.86177	6.1e-23	2.54e-21	4	2	621	ENSG00000150630
hsa-miR-548am-5p	15.7621	6.19756	2.63571	2.35138	0.0187039	0.0370797	46	23	0	ENSG00000283682
hsa-miR-1277-5p	12.454	5.85811	2.7368	2.1405	0.0323144	0.0593055	23	32	0	ENSG00000123636
hsa-miR-3158-3p	302.508	-6.77275	0.769294	-8.80385	1.32e-18	2.97e-17	9	15	509	ENSG00000171596
hsa-miR-196b-5p	268.113	10.2862	2.17567	4.72783	2.27e-06	1.11e-05	386	802	0	ENSG00000100150
hsa-miR-548ap-3p	13.6418	5.98934	2.68715	2.22889	0.0258215	0.048515	32	28	0	ENSG00000139133
hsa-miR-2110	386.034	-4.72861	0.689784	-6.8552	7.12e-12	7.93e-11	67	52	615	ENSG00000232413
hsa-miR-10400-5p	115.152	-7.40803	3.69838	-2.00305	0.0451724	0.0778461	0	6	195	ENSG00000176884
hsa-miR-6735-5p	18.9082	-7.35784	2.14379	-3.43217	0.000598774	0.00187206	1	0	32	ENSG00000188042
hsa-miR-182-5p	693.396	-2.65707	0.640643	-4.14751	3.36e-05	0.000127819	398	336	902	ENSG00000162694
hsa-miR-6780a-5p	5.25292	-6.97459	3.32194	-2.09955	0.035768	0.0643012	0	0	9	ENSG00000064199
hsa-miR-548aa	15.6816	6.1904	2.6201	2.36266	0.0181443	0.0364806	36	33	0	ENSG00000164070
hsa-miR-320b	4704.93	-5.98294	0.623465	-9.59627	8.29e-22	2.73e-20	376	257	7814	ENSG00000121690
hsa-miR-3620-5p	8.17121	-7.61203	2.81913	-2.70014	0.00693111	0.0164147	0	0	14	ENSG00000107187
hsa-miR-5189-5p	17.5097	-8.71159	2.23363	-3.90019	9.61e-05	0.000342468	0	0	30	ENSG00000260532
hsa-miR-766-3p	35.507	-2.50579	1.23759	-2.02474	0.0428944	0.074244	12	29	45	ENSG00000099957
hsa-miR-22-3p	41849.1	-1.84137	0.601491	-3.06134	0.00220352	0.00592851	36914	28954	46018	ENSG00000171435
hsa-miR-3158-3p	302.508	-6.77275	0.769294	-8.80385	1.32e-18	2.97e-17	9	15	509	ENSG00000188039
hsa-miR-6780a-5p	5.25292	-6.97459	3.32194	-2.09955	0.035768	0.0643012	0	0	9	ENSG00000143409
hsa-miR-378c	4988.12	-3.74057	0.60006	-6.23366	4.56e-10	3.68e-09	1284	1580	7434	ENSG00000076826
hsa-miR-151a-3p	2856.11	1.64375	0.606697	2.70935	0.00674152	0.0161592	5807	5021	675	ENSG00000256646
hsa-miR-34a-5p	2167.43	13.3012	2.12834	6.24958	4.12e-10	3.36e-09	4694	4853	0	ENSG00000205015
hsa-miR-939-5p	28.2386	-7.94961	1.97443	-4.02629	5.67e-05	0.00020847	0	1	48	ENSG00000280537
hsa-miR-3620-5p	8.17121	-7.61203	2.81913	-2.70014	0.00693111	0.0164147	0	0	14	ENSG00000205364
hsa-miR-6780a-5p	5.25292	-6.97459	3.32194	-2.09955	0.035768	0.0643012	0	0	9	ENSG00000166145
hsa-miR-30c-5p	4953.34	3.79032	0.601897	6.29728	3.03e-10	2.55e-09	9834	11242	296	ENSG00000200982
hsa-miR-3620-5p	8.17121	-7.61203	2.81913	-2.70014	0.00693111	0.0164147	0	0	14	ENSG00000221926
hsa-miR-196a-5p	2295.51	13.384	2.12837	6.28841	3.21e-10	2.67e-09	4782	5336	0	ENSG00000172671
hsa-miR-548am-5p	15.7621	6.19756	2.63571	2.35138	0.0187039	0.0370797	46	23	0	ENSG00000221537
hsa-miR-378c	4988.12	-3.74057	0.60006	-6.23366	4.56e-10	3.68e-09	1284	1580	7434	ENSG00000107020
hsa-miR-1268b	212.902	-8.03029	3.87788	-2.0708	0.0383778	0.0683713	7	0	362	ENSG00000173540
hsa-miR-1268b	212.902	-8.03029	3.87788	-2.0708	0.0383778	0.0683713	7	0	362	ENSG00000184898
hsa-miR-328-3p	595.595	-7.02073	0.733302	-9.57414	1.03e-21	3.25e-20	12	28	1005	ENSG00000188316
hsa-miR-6511b-3p	18.8525	-3.70428	1.58166	-2.34202	0.0191799	0.0377395	7	4	28	ENSG00000176046
hsa-miR-1291	86.4245	-2.14614	0.915172	-2.34506	0.0190239	0.037526	43	76	102	ENSG00000151640
hsa-miR-3688-3p	23.0398	-3.6361	1.45748	-2.49479	0.0126032	0.0269437	9	5	34	ENSG00000264105
hsa-miR-574-5p	660.539	3.37598	0.685897	4.92199	8.57e-07	4.61e-06	1637	1129	52	ENSG00000102858
hsa-miR-92b-3p	444.17	3.21049	0.69639	4.61019	4.02e-06	1.8e-05	835	1024	39	ENSG00000116661
hsa-miR-1306-5p	31.1569	-8.09244	1.9403	-4.17072	3.04e-05	0.000117161	0	1	53	ENSG00000104884
hsa-miR-1268b	212.902	-8.03029	3.87788	-2.0708	0.0383778	0.0683713	7	0	362	ENSG00000186162
hsa-miR-219a-2-3p	6.42024	-7.2641	3.07648	-2.36117	0.0182173	0.0364806	0	0	11	ENSG00000278543
hsa-miR-939-5p	28.2386	-7.94961	1.97443	-4.02629	5.67e-05	0.00020847	0	1	48	ENSG00000172613
hsa-miR-3620-5p	8.17121	-7.61203	2.81913	-2.70014	0.00693111	0.0164147	0	0	14	ENSG00000127124
hsa-miR-214-3p	4040.27	3.08181	0.641381	4.80497	1.55e-06	7.75e-06	6103	10779	386	ENSG00000074660
hsa-miR-1247-5p	362.004	-7.22005	0.793785	-9.09573	9.4e-20	2.56e-18	15	6	612	ENSG00000259711
hsa-miR-548c-5p	15.7621	6.19756	2.63571	2.35138	0.0187039	0.0370797	46	23	0	ENSG00000265841
hsa-miR-939-5p	28.2386	-7.94961	1.97443	-4.02629	5.67e-05	0.00020847	0	1	48	ENSG00000274376
hsa-miR-548o-5p	15.7621	6.19756	2.63571	2.35138	0.0187039	0.0370797	46	23	0	ENSG00000275139
hsa-miR-4763-5p	6.42024	-7.2641	3.07648	-2.36117	0.0182173	0.0364806	0	0	11	ENSG00000130822
hsa-miR-548o-5p	15.7621	6.19756	2.63571	2.35138	0.0187039	0.0370797	46	23	0	ENSG00000128581
hsa-miR-6740-5p	6.42024	-7.2641	3.07648	-2.36117	0.0182173	0.0364806	0	0	11	ENSG00000171860
hsa-miR-1306-5p	31.1569	-8.09244	1.9403	-4.17072	3.04e-05	0.000117161	0	1	53	ENSG00000273079
hsa-miR-548ay-5p	37.5873	7.4515	2.349	3.1722	0.00151287	0.00424354	97	68	0	ENSG00000258949
hsa-miR-3180-3p	7.58755	-7.50512	2.89406	-2.59329	0.00950633	0.0211817	0	0	13	ENSG00000254732
hsa-miR-671-5p	248.957	-2.51551	0.736855	-3.41385	0.000640517	0.00198686	173	110	316	ENSG00000125458
hsa-miR-574-5p	660.539	3.37598	0.685897	4.92199	8.57e-07	4.61e-06	1637	1129	52	ENSG00000188517
hsa-miR-548d-5p	37.5873	7.4515	2.349	3.1722	0.00151287	0.00424354	97	68	0	ENSG00000265470
hsa-miR-3960	363.822	-9.05288	0.917977	-9.86177	6.1e-23	2.54e-21	4	2	621	ENSG00000180269
hsa-miR-224-5p	1355.2	4.83407	0.711667	6.79261	1.1e-11	1.18e-10	3840	1992	40	ENSG00000257790
hsa-miR-7847-3p	7.58755	-7.50512	2.89406	-2.59329	0.00950633	0.0211817	0	0	13	ENSG00000079313
hsa-miR-4683	8.17121	-7.61203	2.81913	-2.70014	0.00693111	0.0164147	0	0	14	ENSG00000132640
hsa-miR-1277-5p	12.454	5.85811	2.7368	2.1405	0.0323144	0.0593055	23	32	0	ENSG00000176542
hsa-miR-1268a	212.902	-8.03029	3.87788	-2.0708	0.0383778	0.0683713	7	0	362	ENSG00000214381
hsa-miR-145-5p	3616.83	2.53545	0.600302	4.22363	2.4e-05	9.46e-05	7277	7387	492	ENSG00000168159
hsa-miR-574-5p	660.539	3.37598	0.685897	4.92199	8.57e-07	4.61e-06	1637	1129	52	ENSG00000175048
hsa-miR-542-3p	364.203	6.69352	1.07985	6.19854	5.7e-10	4.55e-09	633	969	3	ENSG00000182613
hsa-miR-548am-5p	15.7621	6.19756	2.63571	2.35138	0.0187039	0.0370797	46	23	0	ENSG00000240097
hsa-miR-214-5p	383.056	2.4506	0.693769	3.5323	0.000411964	0.00131928	701	847	55	ENSG00000248769
hsa-miR-1268b	212.902	-8.03029	3.87788	-2.0708	0.0383778	0.0683713	7	0	362	ENSG00000281333
hsa-miR-320a-3p	219311	-6.3025	0.7102	-8.87425	7.04e-19	1.8e-17	17192	6484	366466	ENSG00000121690
hsa-miR-574-5p	660.539	3.37598	0.685897	4.92199	8.57e-07	4.61e-06	1637	1129	52	ENSG00000277072
hsa-miR-1268a	212.902	-8.03029	3.87788	-2.0708	0.0383778	0.0683713	7	0	362	ENSG00000203364
hsa-miR-2277-5p	30.8562	-2.95003	1.26937	-2.32401	0.0201252	0.0394035	12	16	42	ENSG00000237988
hsa-miR-1268b	212.902	-8.03029	3.87788	-2.0708	0.0383778	0.0683713	7	0	362	ENSG00000121964
hsa-miR-574-5p	660.539	3.37598	0.685897	4.92199	8.57e-07	4.61e-06	1637	1129	52	ENSG00000196597
hsa-miR-20a-5p	4391.09	4.95934	0.629867	7.87364	3.44e-15	4.95e-14	11042	7933	119	ENSG00000266613
hsa-miR-574-5p	660.539	3.37598	0.685897	4.92199	8.57e-07	4.61e-06	1637	1129	52	ENSG00000153303
hsa-miR-1291	86.4245	-2.14614	0.915172	-2.34506	0.0190239	0.037526	43	76	102	ENSG00000197599
hsa-miR-548o-5p	15.7621	6.19756	2.63571	2.35138	0.0187039	0.0370797	46	23	0	ENSG00000180190
hsa-miR-5189-5p	17.5097	-8.71159	2.23363	-3.90019	9.61e-05	0.000342468	0	0	30	ENSG00000117560
hsa-miR-3620-5p	8.17121	-7.61203	2.81913	-2.70014	0.00693111	0.0164147	0	0	14	ENSG00000146221
hsa-miR-3620-5p	8.17121	-7.61203	2.81913	-2.70014	0.00693111	0.0164147	0	0	14	ENSG00000088876
hsa-miR-4685-3p	48.7603	-6.72512	1.31266	-5.12329	3e-07	1.74e-06	1	3	82	ENSG00000174705
hsa-miR-574-5p	660.539	3.37598	0.685897	4.92199	8.57e-07	4.61e-06	1637	1129	52	ENSG00000061455
hsa-miR-378c	4988.12	-3.74057	0.60006	-6.23366	4.56e-10	3.68e-09	1284	1580	7434	ENSG00000225953
hsa-miR-6511b-3p	18.8525	-3.70428	1.58166	-2.34202	0.0191799	0.0377395	7	4	28	ENSG00000157734
hsa-miR-3960	363.822	-9.05288	0.917977	-9.86177	6.1e-23	2.54e-21	4	2	621	ENSG00000144583
hsa-miR-320b	4704.93	-5.98294	0.623465	-9.59627	8.29e-22	2.73e-20	376	257	7814	ENSG00000267879
hsa-miR-17-5p	2917.25	2.91373	0.657882	4.42896	9.47e-06	4.03e-05	7704	4282	311	ENSG00000285557
hsa-miR-3960	363.822	-9.05288	0.917977	-9.86177	6.1e-23	2.54e-21	4	2	621	ENSG00000230148
hsa-miR-2355-3p	37.4001	3.95586	1.53544	2.57636	0.0099846	0.022061	95	64	2	ENSG00000142235
hsa-miR-1268a	212.902	-8.03029	3.87788	-2.0708	0.0383778	0.0683713	7	0	362	ENSG00000134762
hsa-miR-27a-5p	104.647	2.07657	0.900576	2.30582	0.0211205	0.0410475	233	178	19	ENSG00000283355
hsa-miR-3620-5p	8.17121	-7.61203	2.81913	-2.70014	0.00693111	0.0164147	0	0	14	ENSG00000188778
hsa-miR-3615	962.838	-7.44932	0.662873	-11.2379	2.66e-29	1.75e-27	23	25	1631	ENSG00000266036
hsa-let-7a-3p	385.731	6.77672	1.06431	6.36726	1.92e-10	1.71e-09	841	850	3	ENSG00000199072
hsa-miR-548a-3p	14.6927	6.09668	2.65853	2.29325	0.0218336	0.0420204	24	41	0	ENSG00000118242
hsa-miR-214-3p	4040.27	3.08181	0.641381	4.80497	1.55e-06	7.75e-06	6103	10779	386	ENSG00000160293
hsa-miR-548c-5p	15.7621	6.19756	2.63571	2.35138	0.0187039	0.0370797	46	23	0	ENSG00000263945
hsa-miR-324-3p	215.177	-5.07417	0.759288	-6.6828	2.34e-11	2.35e-10	30	23	348	ENSG00000156381
hsa-miR-574-5p	660.539	3.37598	0.685897	4.92199	8.57e-07	4.61e-06	1637	1129	52	ENSG00000181072
hsa-miR-6859-3p	5.25292	-6.97459	3.32194	-2.09955	0.035768	0.0643012	0	0	9	ENSG00000187147
hsa-miR-339-5p	3623.46	-4.09314	0.598764	-6.83599	8.14e-12	8.95e-11	799	876	5557	ENSG00000100056
hsa-miR-1268b	212.902	-8.03029	3.87788	-2.0708	0.0383778	0.0683713	7	0	362	ENSG00000261187
hsa-miR-548t-3p	15.6816	6.1904	2.6201	2.36266	0.0181443	0.0364806	36	33	0	ENSG00000276147
hsa-miR-10400-5p	115.152	-7.40803	3.69838	-2.00305	0.0451724	0.0778461	0	6	195	ENSG00000184887
hsa-miR-345-5p	484.814	-3.10531	0.660126	-4.70412	2.55e-06	1.22e-05	218	184	674	ENSG00000188735
hsa-miR-574-5p	660.539	3.37598	0.685897	4.92199	8.57e-07	4.61e-06	1637	1129	52	ENSG00000241155
hsa-miR-101-5p	24.3551	3.31202	1.67889	1.97275	0.0485246	0.082544	54	48	2	ENSG00000164031
hsa-miR-10400-5p	115.152	-7.40803	3.69838	-2.00305	0.0451724	0.0778461	0	6	195	ENSG00000272008
hsa-miR-7706	63.1629	-4.60694	1.04805	-4.39572	1.1e-05	4.65e-05	14	7	100	ENSG00000215910
hsa-miR-136-5p	177.577	9.69189	2.22785	4.35033	1.36e-05	5.63e-05	168	622	0	ENSG00000104047
hsa-miR-10400-5p	115.152	-7.40803	3.69838	-2.00305	0.0451724	0.0778461	0	6	195	ENSG00000171044
hsa-miR-548am-5p	15.7621	6.19756	2.63571	2.35138	0.0187039	0.0370797	46	23	0	ENSG00000221616
hsa-miR-377-3p	487.184	6.37457	0.947484	6.72789	1.72e-11	1.75e-10	746	1398	5	ENSG00000254004
hsa-miR-549a-5p	12.4298	5.8554	2.74409	2.13382	0.0328577	0.060163	20	35	0	ENSG00000187231
hsa-miR-324-3p	215.177	-5.07417	0.759288	-6.6828	2.34e-11	2.35e-10	30	23	348	ENSG00000122482
hsa-miR-3960	363.822	-9.05288	0.917977	-9.86177	6.1e-23	2.54e-21	4	2	621	ENSG00000038532
hsa-miR-574-5p	660.539	3.37598	0.685897	4.92199	8.57e-07	4.61e-06	1637	1129	52	ENSG00000279460
hsa-miR-3620-5p	8.17121	-7.61203	2.81913	-2.70014	0.00693111	0.0164147	0	0	14	ENSG00000204323
hsa-miR-2355-3p	37.4001	3.95586	1.53544	2.57636	0.0099846	0.022061	95	64	2	ENSG00000130413
hsa-miR-7847-3p	7.58755	-7.50512	2.89406	-2.59329	0.00950633	0.0211817	0	0	13	ENSG00000173894
hsa-miR-151b	944.918	-1.84124	0.662873	-2.77766	0.00547518	0.0134083	927	557	1039	ENSG00000117598
hsa-miR-582-5p	136.641	9.31366	2.18756	4.25756	2.07e-05	8.34e-05	320	281	0	ENSG00000284624
hsa-miR-671-5p	248.957	-2.51551	0.736855	-3.41385	0.000640517	0.00198686	173	110	316	ENSG00000139508
hsa-miR-548t-3p	15.6816	6.1904	2.6201	2.36266	0.0181443	0.0364806	36	33	0	ENSG00000116205
hsa-miR-324-3p	215.177	-5.07417	0.759288	-6.6828	2.34e-11	2.35e-10	30	23	348	ENSG00000103326
hsa-miR-574-5p	660.539	3.37598	0.685897	4.92199	8.57e-07	4.61e-06	1637	1129	52	ENSG00000180525
hsa-miR-4732-3p	84.6304	-10.9846	1.72806	-6.35662	2.06e-10	1.81e-09	0	0	145	ENSG00000082701
hsa-miR-1277-5p	12.454	5.85811	2.7368	2.1405	0.0323144	0.0593055	23	32	0	ENSG00000006747
hsa-miR-5189-5p	17.5097	-8.71159	2.23363	-3.90019	9.61e-05	0.000342468	0	0	30	ENSG00000142733
hsa-miR-185-3p	407.886	-5.95464	0.703972	-8.45863	2.71e-17	4.86e-16	32	24	677	ENSG00000100055
hsa-miR-10400-5p	115.152	-7.40803	3.69838	-2.00305	0.0451724	0.0778461	0	6	195	ENSG00000099822
hsa-miR-548o-5p	15.7621	6.19756	2.63571	2.35138	0.0187039	0.0370797	46	23	0	ENSG00000221669
hsa-miR-939-5p	28.2386	-7.94961	1.97443	-4.02629	5.67e-05	0.00020847	0	1	48	ENSG00000249931
hsa-miR-3620-5p	8.17121	-7.61203	2.81913	-2.70014	0.00693111	0.0164147	0	0	14	ENSG00000236432
hsa-miR-320a-3p	219311	-6.3025	0.7102	-8.87425	7.04e-19	1.8e-17	17192	6484	366466	ENSG00000196502
hsa-miR-15a-3p	15.0124	6.12744	2.64139	2.31978	0.020353	0.0397511	36	30	0	ENSG00000100181
hsa-miR-423-3p	7509.32	-4.36821	0.594846	-7.34343	2.08e-13	2.61e-12	1364	1559	11730	ENSG00000284399
hsa-miR-1277-5p	12.454	5.85811	2.7368	2.1405	0.0323144	0.0593055	23	32	0	ENSG00000155330
hsa-miR-6859-3p	5.25292	-6.97459	3.32194	-2.09955	0.035768	0.0643012	0	0	9	ENSG00000147526
hsa-miR-4747-5p	7.00389	-7.38964	2.97907	-2.48051	0.0131193	0.027747	0	0	12	ENSG00000232518
hsa-miR-548t-3p	15.6816	6.1904	2.6201	2.36266	0.0181443	0.0364806	36	33	0	ENSG00000102781
hsa-miR-548am-5p	15.7621	6.19756	2.63571	2.35138	0.0187039	0.0370797	46	23	0	ENSG00000221698
hsa-miR-574-5p	660.539	3.37598	0.685897	4.92199	8.57e-07	4.61e-06	1637	1129	52	ENSG00000249275
hsa-miR-188-5p	54.3392	7.9836	2.3029	3.46676	0.000526768	0.00166669	72	169	0	ENSG00000088179
hsa-miR-548c-5p	15.7621	6.19756	2.63571	2.35138	0.0187039	0.0370797	46	23	0	ENSG00000179626
hsa-miR-182-5p	693.396	-2.65707	0.640643	-4.14751	3.36e-05	0.000127819	398	336	902	ENSG00000264727
hsa-miR-10400-5p	115.152	-7.40803	3.69838	-2.00305	0.0451724	0.0778461	0	6	195	ENSG00000167157
hsa-miR-328-3p	595.595	-7.02073	0.733302	-9.57414	1.03e-21	3.25e-20	12	28	1005	ENSG00000140839
hsa-miR-324-3p	215.177	-5.07417	0.759288	-6.6828	2.34e-11	2.35e-10	30	23	348	ENSG00000259905
hsa-miR-15a-3p	15.0124	6.12744	2.64139	2.31978	0.020353	0.0397511	36	30	0	ENSG00000121989
hsa-miR-1268a	212.902	-8.03029	3.87788	-2.0708	0.0383778	0.0683713	7	0	362	ENSG00000145604
hsa-miR-671-5p	248.957	-2.51551	0.736855	-3.41385	0.000640517	0.00198686	173	110	316	ENSG00000197421
hsa-miR-320c	676.746	-4.49485	0.665389	-6.75522	1.43e-11	1.48e-10	145	97	1065	ENSG00000267879
hsa-miR-548o-5p	15.7621	6.19756	2.63571	2.35138	0.0187039	0.0370797	46	23	0	ENSG00000166111
hsa-miR-17-5p	2917.25	2.91373	0.657882	4.42896	9.47e-06	4.03e-05	7704	4282	311	ENSG00000274944
hsa-miR-5189-5p	17.5097	-8.71159	2.23363	-3.90019	9.61e-05	0.000342468	0	0	30	ENSG00000255093
hsa-miR-221-5p	405.175	3.62715	0.799588	4.53627	5.73e-06	2.49e-05	491	1237	27	ENSG00000118922
hsa-miR-4433b-5p	41.8419	-5.67435	1.31629	-4.31087	1.63e-05	6.66e-05	1	6	69	ENSG00000283222
hsa-miR-490-3p	43.8599	-6.9968	1.45347	-4.81386	1.48e-06	7.46e-06	0	3	74	ENSG00000279133
hsa-miR-376b-5p	106.595	8.95553	2.20891	4.05427	5.03e-05	0.000186763	190	281	0	ENSG00000010017
hsa-miR-3940-3p	22.7627	-9.09011	2.09735	-4.3341	1.46e-05	6.03e-05	0	0	39	ENSG00000273604
hsa-miR-671-5p	248.957	-2.51551	0.736855	-3.41385	0.000640517	0.00198686	173	110	316	ENSG00000185303
hsa-miR-939-5p	28.2386	-7.94961	1.97443	-4.02629	5.67e-05	0.00020847	0	1	48	ENSG00000204539
hsa-miR-3620-5p	8.17121	-7.61203	2.81913	-2.70014	0.00693111	0.0164147	0	0	14	ENSG00000162878
hsa-miR-574-5p	660.539	3.37598	0.685897	4.92199	8.57e-07	4.61e-06	1637	1129	52	ENSG00000235257
hsa-miR-502-3p	1151.43	-2.51724	0.670692	-3.7532	0.000174592	0.000597846	844	462	1462	ENSG00000186566
hsa-miR-874-3p	892.894	-4.96906	0.631511	-7.86853	3.59e-15	5.07e-14	118	118	1438	ENSG00000028277
hsa-miR-939-5p	28.2386	-7.94961	1.97443	-4.02629	5.67e-05	0.00020847	0	1	48	ENSG00000279042
hsa-miR-574-5p	660.539	3.37598	0.685897	4.92199	8.57e-07	4.61e-06	1637	1129	52	ENSG00000186766
hsa-miR-548c-5p	15.7621	6.19756	2.63571	2.35138	0.0187039	0.0370797	46	23	0	ENSG00000221594
hsa-miR-671-5p	248.957	-2.51551	0.736855	-3.41385	0.000640517	0.00198686	173	110	316	ENSG00000223651
hsa-miR-671-5p	248.957	-2.51551	0.736855	-3.41385	0.000640517	0.00198686	173	110	316	ENSG00000270919
hsa-miR-574-5p	660.539	3.37598	0.685897	4.92199	8.57e-07	4.61e-06	1637	1129	52	ENSG00000012124
hsa-miR-548ay-5p	37.5873	7.4515	2.349	3.1722	0.00151287	0.00424354	97	68	0	ENSG00000265653
hsa-miR-1277-5p	12.454	5.85811	2.7368	2.1405	0.0323144	0.0593055	23	32	0	ENSG00000140538
hsa-miR-548c-5p	15.7621	6.19756	2.63571	2.35138	0.0187039	0.0370797	46	23	0	ENSG00000102781
hsa-miR-454-3p	84.4687	8.61988	2.22731	3.87009	0.000108795	0.000385904	157	216	0	ENSG00000205038
hsa-miR-1273c	25.8842	-5.16395	1.47773	-3.49451	0.000474925	0.00151478	4	2	42	ENSG00000172840
hsa-miR-10400-5p	115.152	-7.40803	3.69838	-2.00305	0.0451724	0.0778461	0	6	195	ENSG00000149679
hsa-miR-369-3p	859.459	11.9668	2.14479	5.57945	2.41e-08	1.59e-07	1410	2392	0	ENSG00000104290
hsa-miR-6735-5p	18.9082	-7.35784	2.14379	-3.43217	0.000598774	0.00187206	1	0	32	ENSG00000091831
hsa-miR-548am-5p	15.7621	6.19756	2.63571	2.35138	0.0187039	0.0370797	46	23	0	ENSG00000266016
hsa-miR-6735-5p	18.9082	-7.35784	2.14379	-3.43217	0.000598774	0.00187206	1	0	32	ENSG00000075407
hsa-miR-939-5p	28.2386	-7.94961	1.97443	-4.02629	5.67e-05	0.00020847	0	1	48	ENSG00000243156
hsa-miR-3620-5p	8.17121	-7.61203	2.81913	-2.70014	0.00693111	0.0164147	0	0	14	ENSG00000261435
hsa-miR-22-3p	41849.1	-1.84137	0.601491	-3.06134	0.00220352	0.00592851	36914	28954	46018	ENSG00000139648
hsa-miR-328-3p	595.595	-7.02073	0.733302	-9.57414	1.03e-21	3.25e-20	12	28	1005	ENSG00000188681
hsa-miR-370-3p	298.422	-2.38869	0.69695	-3.42735	0.000609508	0.00189811	158	206	370	ENSG00000089692
hsa-miR-22-3p	41849.1	-1.84137	0.601491	-3.06134	0.00220352	0.00592851	36914	28954	46018	ENSG00000142798
hsa-miR-548d-5p	37.5873	7.4515	2.349	3.1722	0.00151287	0.00424354	97	68	0	ENSG00000183908
hsa-miR-671-5p	248.957	-2.51551	0.736855	-3.41385	0.000640517	0.00198686	173	110	316	ENSG00000231840
hsa-miR-548au-5p	15.7621	6.19756	2.63571	2.35138	0.0187039	0.0370797	46	23	0	ENSG00000263652
hsa-miR-214-5p	383.056	2.4506	0.693769	3.5323	0.000411964	0.00131928	701	847	55	ENSG00000128262
hsa-miR-1292-5p	45.2825	-6.59776	1.40351	-4.70091	2.59e-06	1.23e-05	4	0	76	ENSG00000100426
hsa-miR-221-5p	405.175	3.62715	0.799588	4.53627	5.73e-06	2.49e-05	491	1237	27	ENSG00000197584
hsa-miR-324-3p	215.177	-5.07417	0.759288	-6.6828	2.34e-11	2.35e-10	30	23	348	ENSG00000237804
hsa-miR-548t-3p	15.6816	6.1904	2.6201	2.36266	0.0181443	0.0364806	36	33	0	ENSG00000214607
hsa-miR-1469	12.2568	-8.19701	2.46853	-3.3206	0.000898243	0.00267109	0	0	21	ENSG00000277053
hsa-miR-30d-3p	65.6644	2.91377	1.08743	2.67949	0.00737335	0.0172554	140	131	7	ENSG00000119969
hsa-miR-7706	63.1629	-4.60694	1.04805	-4.39572	1.1e-05	4.65e-05	14	7	100	ENSG00000141499
hsa-miR-214-5p	383.056	2.4506	0.693769	3.5323	0.000411964	0.00131928	701	847	55	ENSG00000206356
hsa-miR-939-5p	28.2386	-7.94961	1.97443	-4.02629	5.67e-05	0.00020847	0	1	48	ENSG00000136826
hsa-miR-10400-5p	115.152	-7.40803	3.69838	-2.00305	0.0451724	0.0778461	0	6	195	ENSG00000178104
hsa-miR-130a-5p	14.2627	6.05376	2.66768	2.2693	0.0232501	0.0443152	26	37	0	ENSG00000181785
hsa-miR-136-5p	177.577	9.69189	2.22785	4.35033	1.36e-05	5.63e-05	168	622	0	ENSG00000119685
hsa-miR-766-3p	35.507	-2.50579	1.23759	-2.02474	0.0428944	0.074244	12	29	45	ENSG00000257524
hsa-miR-183-5p	213.309	-3.06527	0.759749	-4.03458	5.47e-05	0.000202188	66	116	295	ENSG00000107581
hsa-miR-29b-3p	641.015	11.5436	2.13999	5.39426	6.88e-08	4.39e-07	1541	1277	0	ENSG00000234352
hsa-miR-139-5p	493.717	4.52338	0.731454	6.18409	6.25e-10	4.89e-09	1086	1041	18	ENSG00000253406
hsa-miR-6511b-3p	18.8525	-3.70428	1.58166	-2.34202	0.0191799	0.0377395	7	4	28	ENSG00000197448
hsa-miR-671-5p	248.957	-2.51551	0.736855	-3.41385	0.000640517	0.00198686	173	110	316	ENSG00000177463
hsa-miR-766-3p	35.507	-2.50579	1.23759	-2.02474	0.0428944	0.074244	12	29	45	ENSG00000160408
hsa-miR-132-3p	368.607	4.46306	0.772364	5.77845	7.54e-09	5.23e-08	715	875	14	ENSG00000257594
hsa-miR-423-5p	42062.5	-4.64279	0.667041	-6.96028	3.4e-12	3.89e-11	9205	4440	66725	ENSG00000094755
hsa-miR-6803-3p	11.0895	-8.05262	2.54641	-3.16234	0.00156507	0.00432855	0	0	19	ENSG00000257315
hsa-miR-576-5p	63.6297	5.75503	1.73169	3.32336	0.00088939	0.0026648	156	121	1	ENSG00000120697
hsa-miR-548au-5p	15.7621	6.19756	2.63571	2.35138	0.0187039	0.0370797	46	23	0	ENSG00000265699
hsa-miR-185-5p	102762	-5.72295	0.687879	-8.3197	8.82e-17	1.4e-15	11487	4906	169642	ENSG00000103184
hsa-miR-1277-5p	12.454	5.85811	2.7368	2.1405	0.0323144	0.0593055	23	32	0	ENSG00000067082
hsa-miR-324-3p	215.177	-5.07417	0.759288	-6.6828	2.34e-11	2.35e-10	30	23	348	ENSG00000213778
hsa-miR-4433b-3p	35.0195	-9.7116	1.9279	-5.0374	4.72e-07	2.61e-06	0	0	60	ENSG00000272884
hsa-miR-3960	363.822	-9.05288	0.917977	-9.86177	6.1e-23	2.54e-21	4	2	621	ENSG00000204335
hsa-miR-1277-5p	12.454	5.85811	2.7368	2.1405	0.0323144	0.0593055	23	32	0	ENSG00000245532
hsa-miR-548am-5p	15.7621	6.19756	2.63571	2.35138	0.0187039	0.0370797	46	23	0	ENSG00000265841
hsa-miR-1268a	212.902	-8.03029	3.87788	-2.0708	0.0383778	0.0683713	7	0	362	ENSG00000130827
hsa-miR-6735-5p	18.9082	-7.35784	2.14379	-3.43217	0.000598774	0.00187206	1	0	32	ENSG00000160688
hsa-miR-548c-5p	15.7621	6.19756	2.63571	2.35138	0.0187039	0.0370797	46	23	0	ENSG00000266979
hsa-miR-548t-3p	15.6816	6.1904	2.6201	2.36266	0.0181443	0.0364806	36	33	0	ENSG00000221442
hsa-miR-493-5p	1578.34	10.4005	1.59833	6.50709	7.66e-11	7.13e-10	2132	4864	1	ENSG00000119616
hsa-miR-1268b	212.902	-8.03029	3.87788	-2.0708	0.0383778	0.0683713	7	0	362	ENSG00000050393
hsa-miR-548d-5p	37.5873	7.4515	2.349	3.1722	0.00151287	0.00424354	97	68	0	ENSG00000264419
hsa-miR-125b-2-3p	627.112	-2.10203	0.678418	-3.09843	0.0019455	0.00530653	316	566	733	ENSG00000156398
hsa-miR-671-5p	248.957	-2.51551	0.736855	-3.41385	0.000640517	0.00198686	173	110	316	ENSG00000187626
hsa-miR-671-5p	248.957	-2.51551	0.736855	-3.41385	0.000640517	0.00198686	173	110	316	ENSG00000187624
hsa-miR-548aa	15.6816	6.1904	2.6201	2.36266	0.0181443	0.0364806	36	33	0	ENSG00000265301
hsa-miR-15a-5p	1648.11	8.46136	0.955038	8.85971	8.02e-19	1.98e-17	2934	4338	4	ENSG00000168014
hsa-miR-548ap-3p	13.6418	5.98934	2.68715	2.22889	0.0258215	0.048515	32	28	0	ENSG00000283172
hsa-miR-574-5p	660.539	3.37598	0.685897	4.92199	8.57e-07	4.61e-06	1637	1129	52	ENSG00000167118
hsa-miR-3613-5p	1417.79	12.6889	2.14693	5.91025	3.42e-09	2.48e-08	2129	4150	0	ENSG00000206557
hsa-miR-3960	363.822	-9.05288	0.917977	-9.86177	6.1e-23	2.54e-21	4	2	621	ENSG00000099956
hsa-miR-219a-2-3p	6.42024	-7.2641	3.07648	-2.36117	0.0182173	0.0364806	0	0	11	ENSG00000167555
hsa-miR-361-5p	1334.02	6.69196	0.760168	8.80327	1.33e-18	2.97e-17	3284	2549	11	ENSG00000090924
hsa-miR-6511b-3p	18.8525	-3.70428	1.58166	-2.34202	0.0191799	0.0377395	7	4	28	ENSG00000213654
hsa-miR-130a-5p	14.2627	6.05376	2.66768	2.2693	0.0232501	0.0443152	26	37	0	ENSG00000135414
hsa-miR-1277-5p	12.454	5.85811	2.7368	2.1405	0.0323144	0.0593055	23	32	0	ENSG00000258405
hsa-miR-3688-3p	23.0398	-3.6361	1.45748	-2.49479	0.0126032	0.0269437	9	5	34	ENSG00000107099
hsa-miR-548am-5p	15.7621	6.19756	2.63571	2.35138	0.0187039	0.0370797	46	23	0	ENSG00000180190
hsa-miR-4668-5p	19.5854	-5.362	1.66563	-3.21921	0.00128544	0.00367068	2	2	32	ENSG00000256029
hsa-miR-548t-3p	15.6816	6.1904	2.6201	2.36266	0.0181443	0.0364806	36	33	0	ENSG00000240097
hsa-miR-6735-5p	18.9082	-7.35784	2.14379	-3.43217	0.000598774	0.00187206	1	0	32	ENSG00000278982
hsa-miR-7847-3p	7.58755	-7.50512	2.89406	-2.59329	0.00950633	0.0211817	0	0	13	ENSG00000130811
hsa-miR-6735-5p	18.9082	-7.35784	2.14379	-3.43217	0.000598774	0.00187206	1	0	32	ENSG00000198718
hsa-miR-500a-5p	56.2792	8.034	2.27238	3.5355	0.000407006	0.00130871	119	129	0	ENSG00000214367
hsa-miR-548c-5p	15.7621	6.19756	2.63571	2.35138	0.0187039	0.0370797	46	23	0	ENSG00000207689
hsa-miR-548c-5p	15.7621	6.19756	2.63571	2.35138	0.0187039	0.0370797	46	23	0	ENSG00000207688
hsa-miR-454-3p	84.4687	8.61988	2.22731	3.87009	0.000108795	0.000385904	157	216	0	ENSG00000269343
hsa-miR-671-5p	248.957	-2.51551	0.736855	-3.41385	0.000640517	0.00198686	173	110	316	ENSG00000103275
hsa-miR-548d-5p	37.5873	7.4515	2.349	3.1722	0.00151287	0.00424354	97	68	0	ENSG00000240097
hsa-miR-708-5p	538.841	5.24665	0.777943	6.74426	1.54e-11	1.58e-10	1335	1001	12	ENSG00000186432
hsa-miR-5189-5p	17.5097	-8.71159	2.23363	-3.90019	9.61e-05	0.000342468	0	0	30	ENSG00000146701
hsa-miR-4747-5p	7.00389	-7.38964	2.97907	-2.48051	0.0131193	0.027747	0	0	12	ENSG00000168004
hsa-miR-574-5p	660.539	3.37598	0.685897	4.92199	8.57e-07	4.61e-06	1637	1129	52	ENSG00000207944
hsa-miR-6511b-3p	18.8525	-3.70428	1.58166	-2.34202	0.0191799	0.0377395	7	4	28	ENSG00000268754
hsa-miR-939-5p	28.2386	-7.94961	1.97443	-4.02629	5.67e-05	0.00020847	0	1	48	ENSG00000227059
hsa-miR-6735-5p	18.9082	-7.35784	2.14379	-3.43217	0.000598774	0.00187206	1	0	32	ENSG00000147439
hsa-miR-4668-5p	19.5854	-5.362	1.66563	-3.21921	0.00128544	0.00367068	2	2	32	ENSG00000188004
hsa-miR-548am-5p	15.7621	6.19756	2.63571	2.35138	0.0187039	0.0370797	46	23	0	ENSG00000265520
hsa-miR-151a-5p	8493.16	1.61334	0.593462	2.71852	0.00655751	0.0158624	16293	15845	2044	ENSG00000117598
hsa-miR-625-3p	48.1886	3.72914	1.33456	2.79429	0.00520133	0.012857	88	117	3	ENSG00000207781
hsa-miR-377-3p	487.184	6.37457	0.947484	6.72789	1.72e-11	1.75e-10	746	1398	5	ENSG00000253512
hsa-miR-195-5p	1384.42	7.20701	0.815467	8.83789	9.75e-19	2.34e-17	2364	3736	8	ENSG00000177125
hsa-miR-548d-5p	37.5873	7.4515	2.349	3.1722	0.00151287	0.00424354	97	68	0	ENSG00000144061
hsa-miR-6740-5p	6.42024	-7.2641	3.07648	-2.36117	0.0182173	0.0364806	0	0	11	ENSG00000173273
hsa-miR-490-3p	43.8599	-6.9968	1.45347	-4.81386	1.48e-06	7.46e-06	0	3	74	ENSG00000242398
hsa-miR-3187-3p	17.8264	-5.22779	1.74438	-2.99693	0.00272711	0.00721452	1	3	29	ENSG00000164050
hsa-miR-320a-3p	219311	-6.3025	0.7102	-8.87425	7.04e-19	1.8e-17	17192	6484	366466	ENSG00000140750
hsa-miR-663a	11.3126	-6.61405	2.44896	-2.70076	0.00691821	0.0164147	0	1	19	ENSG00000162413
hsa-miR-4685-3p	48.7603	-6.72512	1.31266	-5.12329	3e-07	1.74e-06	1	3	82	ENSG00000158062
hsa-miR-490-3p	43.8599	-6.9968	1.45347	-4.81386	1.48e-06	7.46e-06	0	3	74	ENSG00000163166
hsa-miR-3613-5p	1417.79	12.6889	2.14693	5.91025	3.42e-09	2.48e-08	2129	4150	0	ENSG00000221858
hsa-miR-592	21.0433	6.61489	2.50776	2.63777	0.00834534	0.0191894	37	56	0	ENSG00000230852
hsa-miR-548c-5p	15.7621	6.19756	2.63571	2.35138	0.0187039	0.0370797	46	23	0	ENSG00000285717
hsa-miR-3158-3p	302.508	-6.77275	0.769294	-8.80385	1.32e-18	2.97e-17	9	15	509	ENSG00000260793
hsa-miR-1277-5p	12.454	5.85811	2.7368	2.1405	0.0323144	0.0593055	23	32	0	ENSG00000177606
hsa-miR-214-5p	383.056	2.4506	0.693769	3.5323	0.000411964	0.00131928	701	847	55	ENSG00000215156
hsa-miR-548d-5p	37.5873	7.4515	2.349	3.1722	0.00151287	0.00424354	97	68	0	ENSG00000138326
hsa-miR-1277-5p	12.454	5.85811	2.7368	2.1405	0.0323144	0.0593055	23	32	0	ENSG00000173848
hsa-miR-6734-5p	11.5356	-5.62414	2.24903	-2.5007	0.0123948	0.0265699	0	2	19	ENSG00000100647
hsa-miR-6735-5p	18.9082	-7.35784	2.14379	-3.43217	0.000598774	0.00187206	1	0	32	ENSG00000171790
hsa-miR-23a-5p	123.537	-4.64736	0.880696	-5.27691	1.31e-07	7.93e-07	27	13	196	ENSG00000074966
hsa-miR-1306-5p	31.1569	-8.09244	1.9403	-4.17072	3.04e-05	0.000117161	0	1	53	ENSG00000047579
hsa-miR-10400-5p	115.152	-7.40803	3.69838	-2.00305	0.0451724	0.0778461	0	6	195	ENSG00000060749
hsa-miR-30e-3p	515.825	4.67207	0.735421	6.35291	2.11e-10	1.84e-09	1023	1208	17	ENSG00000038945
hsa-miR-296-3p	225.321	-4.07051	0.755877	-5.38515	7.24e-08	4.54e-07	39	67	345	ENSG00000281160
hsa-miR-574-5p	660.539	3.37598	0.685897	4.92199	8.57e-07	4.61e-06	1637	1129	52	ENSG00000265425
hsa-miR-7976	141.435	-5.10534	0.87702	-5.82123	5.84e-09	4.13e-08	24	10	229	ENSG00000154217
hsa-miR-582-5p	136.641	9.31366	2.18756	4.25756	2.07e-05	8.34e-05	320	281	0	ENSG00000187240
hsa-miR-766-3p	35.507	-2.50579	1.23759	-2.02474	0.0428944	0.074244	12	29	45	ENSG00000283486
hsa-miR-7-5p	554.155	3.62412	0.707532	5.12219	3.02e-07	1.74e-06	1397	940	37	ENSG00000133105
hsa-miR-1277-5p	12.454	5.85811	2.7368	2.1405	0.0323144	0.0593055	23	32	0	ENSG00000183117
hsa-miR-1268b	212.902	-8.03029	3.87788	-2.0708	0.0383778	0.0683713	7	0	362	ENSG00000111725
hsa-miR-574-5p	660.539	3.37598	0.685897	4.92199	8.57e-07	4.61e-06	1637	1129	52	ENSG00000117984
hsa-miR-548o-5p	15.7621	6.19756	2.63571	2.35138	0.0187039	0.0370797	46	23	0	ENSG00000207930
hsa-miR-18a-5p	143.039	5.92527	1.28163	4.62325	3.78e-06	1.71e-05	277	349	2	ENSG00000186508
hsa-miR-4668-5p	19.5854	-5.362	1.66563	-3.21921	0.00128544	0.00367068	2	2	32	ENSG00000196313
hsa-miR-574-5p	660.539	3.37598	0.685897	4.92199	8.57e-07	4.61e-06	1637	1129	52	ENSG00000264954
hsa-miR-10400-5p	115.152	-7.40803	3.69838	-2.00305	0.0451724	0.0778461	0	6	195	ENSG00000179348
hsa-miR-380-3p	48.7843	7.8281	2.34831	3.33351	0.000857575	0.00257924	47	170	0	ENSG00000154473
hsa-miR-4668-5p	19.5854	-5.362	1.66563	-3.21921	0.00128544	0.00367068	2	2	32	ENSG00000233729
hsa-miR-939-5p	28.2386	-7.94961	1.97443	-4.02629	5.67e-05	0.00020847	0	1	48	ENSG00000261286
hsa-miR-378c	4988.12	-3.74057	0.60006	-6.23366	4.56e-10	3.68e-09	1284	1580	7434	ENSG00000135318
hsa-miR-23a-5p	123.537	-4.64736	0.880696	-5.27691	1.31e-07	7.93e-07	27	13	196	ENSG00000271242
hsa-miR-6735-5p	18.9082	-7.35784	2.14379	-3.43217	0.000598774	0.00187206	1	0	32	ENSG00000197083
hsa-miR-3620-5p	8.17121	-7.61203	2.81913	-2.70014	0.00693111	0.0164147	0	0	14	ENSG00000079805
hsa-miR-939-5p	28.2386	-7.94961	1.97443	-4.02629	5.67e-05	0.00020847	0	1	48	ENSG00000129646
hsa-miR-4683	8.17121	-7.61203	2.81913	-2.70014	0.00693111	0.0164147	0	0	14	ENSG00000231074
hsa-miR-421	90.0428	6.25994	1.67982	3.72654	0.000194123	0.00065064	195	199	1	ENSG00000270209
hsa-miR-142-5p	4512.88	2.81779	0.6062	4.64829	3.35e-06	1.55e-05	10120	8406	512	ENSG00000265206
hsa-miR-377-3p	487.184	6.37457	0.947484	6.72789	1.72e-11	1.75e-10	746	1398	5	ENSG00000100784
hsa-miR-628-5p	29.2428	7.08953	2.40294	2.95036	0.00317408	0.00828613	58	71	0	ENSG00000115594
hsa-miR-20a-5p	4391.09	4.95934	0.629867	7.87364	3.44e-15	4.95e-14	11042	7933	119	ENSG00000071967
hsa-miR-224-5p	1355.2	4.83407	0.711667	6.79261	1.1e-11	1.18e-10	3840	1992	40	ENSG00000161960
hsa-miR-574-5p	660.539	3.37598	0.685897	4.92199	8.57e-07	4.61e-06	1637	1129	52	ENSG00000129467
hsa-miR-10400-5p	115.152	-7.40803	3.69838	-2.00305	0.0451724	0.0778461	0	6	195	ENSG00000105173
hsa-miR-495-3p	310.711	6.04538	0.99927	6.0498	1.45e-09	1.06e-08	566	796	4	ENSG00000121988
hsa-miR-1277-5p	12.454	5.85811	2.7368	2.1405	0.0323144	0.0593055	23	32	0	ENSG00000134318
hsa-miR-548d-5p	37.5873	7.4515	2.349	3.1722	0.00151287	0.00424354	97	68	0	ENSG00000263581
hsa-miR-548c-5p	15.7621	6.19756	2.63571	2.35138	0.0187039	0.0370797	46	23	0	ENSG00000139133
hsa-miR-574-5p	660.539	3.37598	0.685897	4.92199	8.57e-07	4.61e-06	1637	1129	52	ENSG00000275493
hsa-miR-1268b	212.902	-8.03029	3.87788	-2.0708	0.0383778	0.0683713	7	0	362	ENSG00000171148
hsa-miR-125b-2-3p	627.112	-2.10203	0.678418	-3.09843	0.0019455	0.00530653	316	566	733	ENSG00000082175
hsa-miR-548d-5p	37.5873	7.4515	2.349	3.1722	0.00151287	0.00424354	97	68	0	ENSG00000139133
hsa-miR-212-5p	21.1399	6.6213	2.50144	2.647	0.00812101	0.018728	49	44	0	ENSG00000232514
hsa-miR-17-5p	2917.25	2.91373	0.657882	4.42896	9.47e-06	4.03e-05	7704	4282	311	ENSG00000163933
hsa-let-7d-5p	2991.7	5.78698	0.668494	8.65674	4.85e-18	9.6e-17	7957	5047	46	ENSG00000269959
hsa-miR-10400-5p	115.152	-7.40803	3.69838	-2.00305	0.0451724	0.0778461	0	6	195	ENSG00000065613
hsa-miR-17-5p	2917.25	2.91373	0.657882	4.42896	9.47e-06	4.03e-05	7704	4282	311	ENSG00000214114
hsa-miR-125b-2-3p	627.112	-2.10203	0.678418	-3.09843	0.0019455	0.00530653	316	566	733	ENSG00000011304
hsa-let-7c-5p	7508.96	7.06084	0.628004	11.2433	2.5e-29	1.75e-27	16333	16614	48	ENSG00000100697
hsa-miR-136-5p	177.577	9.69189	2.22785	4.35033	1.36e-05	5.63e-05	168	622	0	ENSG00000254656
hsa-miR-10400-5p	115.152	-7.40803	3.69838	-2.00305	0.0451724	0.0778461	0	6	195	ENSG00000143434
hsa-miR-483-5p	535.184	-6.22269	0.777993	-7.99839	1.26e-15	1.85e-14	46	15	893	ENSG00000160753
hsa-miR-19a-3p	1180.42	4.42511	0.714744	6.19119	5.97e-10	4.72e-09	3363	1687	46	ENSG00000171109
hsa-miR-4433b-5p	41.8419	-5.67435	1.31629	-4.31087	1.63e-05	6.66e-05	1	6	69	ENSG00000079313
hsa-miR-210-3p	6781.62	-4.34027	0.70712	-6.13796	8.36e-10	6.42e-09	1914	749	10575	ENSG00000155287
hsa-miR-1277-5p	12.454	5.85811	2.7368	2.1405	0.0323144	0.0593055	23	32	0	ENSG00000182667
hsa-miR-548t-3p	15.6816	6.1904	2.6201	2.36266	0.0181443	0.0364806	36	33	0	ENSG00000207982
hsa-miR-363-3p	1678.76	-1.99209	0.632832	-3.1479	0.00164448	0.00453234	1463	1002	1914	ENSG00000278177
hsa-miR-335-3p	35.951	7.38758	2.36085	3.1292	0.00175285	0.00481426	60	99	0	ENSG00000107679
hsa-miR-10400-5p	115.152	-7.40803	3.69838	-2.00305	0.0451724	0.0778461	0	6	195	ENSG00000283709
hsa-miR-574-5p	660.539	3.37598	0.685897	4.92199	8.57e-07	4.61e-06	1637	1129	52	ENSG00000232084
hsa-miR-548aa	15.6816	6.1904	2.6201	2.36266	0.0181443	0.0364806	36	33	0	ENSG00000258676
hsa-miR-574-5p	660.539	3.37598	0.685897	4.92199	8.57e-07	4.61e-06	1637	1129	52	ENSG00000020129
hsa-miR-6511b-3p	18.8525	-3.70428	1.58166	-2.34202	0.0191799	0.0377395	7	4	28	ENSG00000127526
hsa-miR-4747-5p	7.00389	-7.38964	2.97907	-2.48051	0.0131193	0.027747	0	0	12	ENSG00000255289
hsa-miR-3620-5p	8.17121	-7.61203	2.81913	-2.70014	0.00693111	0.0164147	0	0	14	ENSG00000186838
hsa-miR-548ay-5p	37.5873	7.4515	2.349	3.1722	0.00151287	0.00424354	97	68	0	ENSG00000100360
hsa-miR-708-5p	538.841	5.24665	0.777943	6.74426	1.54e-11	1.58e-10	1335	1001	12	ENSG00000162757
hsa-miR-185-3p	407.886	-5.95464	0.703972	-8.45863	2.71e-17	4.86e-16	32	24	677	ENSG00000230561
hsa-miR-548am-5p	15.7621	6.19756	2.63571	2.35138	0.0187039	0.0370797	46	23	0	ENSG00000221594
hsa-miR-296-3p	225.321	-4.07051	0.755877	-5.38515	7.24e-08	4.54e-07	39	67	345	ENSG00000278864
hsa-miR-548a-3p	14.6927	6.09668	2.65853	2.29325	0.0218336	0.0420204	24	41	0	ENSG00000221466
hsa-miR-450a-2-3p	16.8452	6.2936	2.59186	2.42821	0.0151735	0.0316457	42	32	0	ENSG00000258610
hsa-miR-1268a	212.902	-8.03029	3.87788	-2.0708	0.0383778	0.0683713	7	0	362	ENSG00000261187
hsa-miR-548o-5p	15.7621	6.19756	2.63571	2.35138	0.0187039	0.0370797	46	23	0	ENSG00000100714
hsa-miR-6511b-3p	18.8525	-3.70428	1.58166	-2.34202	0.0191799	0.0377395	7	4	28	ENSG00000160075
hsa-miR-1277-5p	12.454	5.85811	2.7368	2.1405	0.0323144	0.0593055	23	32	0	ENSG00000269226
hsa-miR-574-5p	660.539	3.37598	0.685897	4.92199	8.57e-07	4.61e-06	1637	1129	52	ENSG00000258010
hsa-miR-339-5p	3623.46	-4.09314	0.598764	-6.83599	8.14e-12	8.95e-11	799	876	5557	ENSG00000121410
hsa-miR-3960	363.822	-9.05288	0.917977	-9.86177	6.1e-23	2.54e-21	4	2	621	ENSG00000120254
hsa-miR-142-5p	4512.88	2.81779	0.6062	4.64829	3.35e-06	1.55e-05	10120	8406	512	ENSG00000274554
hsa-miR-548au-5p	15.7621	6.19756	2.63571	2.35138	0.0187039	0.0370797	46	23	0	ENSG00000207704
hsa-miR-324-3p	215.177	-5.07417	0.759288	-6.6828	2.34e-11	2.35e-10	30	23	348	ENSG00000137522
hsa-miR-548aa	15.6816	6.1904	2.6201	2.36266	0.0181443	0.0364806	36	33	0	ENSG00000116205
hsa-miR-18a-3p	71.6807	-3.8666	0.963189	-4.01438	5.96e-05	0.00021827	21	17	108	ENSG00000103381
hsa-miR-10400-5p	115.152	-7.40803	3.69838	-2.00305	0.0451724	0.0778461	0	6	195	ENSG00000184916
hsa-miR-15b-5p	1916.87	4.98633	0.639301	7.79966	6.21e-15	8.61e-14	4343	3960	51	ENSG00000134852
hsa-miR-328-3p	595.595	-7.02073	0.733302	-9.57414	1.03e-21	3.25e-20	12	28	1005	ENSG00000267042
hsa-miR-450b-5p	347.951	10.6622	2.15576	4.94593	7.58e-07	4.11e-06	605	933	0	ENSG00000198707
hsa-miR-214-5p	383.056	2.4506	0.693769	3.5323	0.000411964	0.00131928	701	847	55	ENSG00000273957
hsa-miR-32-3p	19.2024	6.48289	2.54776	2.54455	0.0109419	0.0237777	30	55	0	ENSG00000170558
hsa-miR-548am-5p	15.7621	6.19756	2.63571	2.35138	0.0187039	0.0370797	46	23	0	ENSG00000234323
hsa-miR-708-5p	538.841	5.24665	0.777943	6.74426	1.54e-11	1.58e-10	1335	1001	12	ENSG00000136048
hsa-miR-548ay-5p	37.5873	7.4515	2.349	3.1722	0.00151287	0.00424354	97	68	0	ENSG00000188215
hsa-miR-939-5p	28.2386	-7.94961	1.97443	-4.02629	5.67e-05	0.00020847	0	1	48	ENSG00000169635
hsa-miR-574-5p	660.539	3.37598	0.685897	4.92199	8.57e-07	4.61e-06	1637	1129	52	ENSG00000281344
hsa-miR-574-5p	660.539	3.37598	0.685897	4.92199	8.57e-07	4.61e-06	1637	1129	52	ENSG00000157064
hsa-miR-4787-5p	45.9436	-5.80466	1.2198	-4.7587	1.95e-06	9.57e-06	3	4	76	ENSG00000184937
hsa-miR-214-5p	383.056	2.4506	0.693769	3.5323	0.000411964	0.00131928	701	847	55	ENSG00000217261
hsa-miR-4668-5p	19.5854	-5.362	1.66563	-3.21921	0.00128544	0.00367068	2	2	32	ENSG00000206579
hsa-miR-432-5p	213.4	7.5103	1.61644	4.64619	3.38e-06	1.55e-05	389	551	1	ENSG00000231989
hsa-miR-2355-5p	43.1888	5.18981	1.80279	2.87877	0.00399231	0.0102198	83	105	1	ENSG00000154930
hsa-miR-549a-5p	12.4298	5.8554	2.74409	2.13382	0.0328577	0.060163	20	35	0	ENSG00000229007
hsa-miR-15a-3p	15.0124	6.12744	2.64139	2.31978	0.020353	0.0397511	36	30	0	ENSG00000137449
hsa-miR-4763-5p	6.42024	-7.2641	3.07648	-2.36117	0.0182173	0.0364806	0	0	11	ENSG00000275060
hsa-miR-548au-5p	15.7621	6.19756	2.63571	2.35138	0.0187039	0.0370797	46	23	0	ENSG00000265653
hsa-let-7a-2-3p	12.9967	5.91932	2.71951	2.17661	0.0295097	0.0546655	35	22	0	ENSG00000203780
hsa-miR-328-3p	595.595	-7.02073	0.733302	-9.57414	1.03e-21	3.25e-20	12	28	1005	ENSG00000215458
hsa-miR-766-3p	35.507	-2.50579	1.23759	-2.02474	0.0428944	0.074244	12	29	45	ENSG00000277232
hsa-miR-3620-5p	8.17121	-7.61203	2.81913	-2.70014	0.00693111	0.0164147	0	0	14	ENSG00000133216
hsa-miR-4787-5p	45.9436	-5.80466	1.2198	-4.7587	1.95e-06	9.57e-06	3	4	76	ENSG00000160310
hsa-miR-671-5p	248.957	-2.51551	0.736855	-3.41385	0.000640517	0.00198686	173	110	316	ENSG00000151532
hsa-miR-339-5p	3623.46	-4.09314	0.598764	-6.83599	8.14e-12	8.95e-11	799	876	5557	ENSG00000162736
hsa-miR-30d-3p	65.6644	2.91377	1.08743	2.67949	0.00737335	0.0172554	140	131	7	ENSG00000180628
hsa-miR-3940-3p	22.7627	-9.09011	2.09735	-4.3341	1.46e-05	6.03e-05	0	0	39	ENSG00000110756
hsa-miR-3960	363.822	-9.05288	0.917977	-9.86177	6.1e-23	2.54e-21	4	2	621	ENSG00000165244
hsa-miR-339-5p	3623.46	-4.09314	0.598764	-6.83599	8.14e-12	8.95e-11	799	876	5557	ENSG00000112782
hsa-miR-210-5p	53.3125	-5.33074	1.25242	-4.25636	2.08e-05	8.34e-05	10	1	87	ENSG00000241621
hsa-miR-576-3p	26.2053	-3.72784	1.45182	-2.5677	0.0102375	0.0224941	12	3	39	ENSG00000254122
hsa-miR-1306-5p	31.1569	-8.09244	1.9403	-4.17072	3.04e-05	0.000117161	0	1	53	ENSG00000237601
hsa-miR-708-5p	538.841	5.24665	0.777943	6.74426	1.54e-11	1.58e-10	1335	1001	12	ENSG00000162897
hsa-miR-548c-5p	15.7621	6.19756	2.63571	2.35138	0.0187039	0.0370797	46	23	0	ENSG00000221369
hsa-miR-151b	944.918	-1.84124	0.662873	-2.77766	0.00547518	0.0134083	927	557	1039	ENSG00000102921
hsa-miR-7706	63.1629	-4.60694	1.04805	-4.39572	1.1e-05	4.65e-05	14	7	100	ENSG00000145824
hsa-miR-574-5p	660.539	3.37598	0.685897	4.92199	8.57e-07	4.61e-06	1637	1129	52	ENSG00000108821
hsa-miR-1277-5p	12.454	5.85811	2.7368	2.1405	0.0323144	0.0593055	23	32	0	ENSG00000096093
hsa-miR-1292-5p	45.2825	-6.59776	1.40351	-4.70091	2.59e-06	1.23e-05	4	0	76	ENSG00000260896
hsa-miR-3613-5p	1417.79	12.6889	2.14693	5.91025	3.42e-09	2.48e-08	2129	4150	0	ENSG00000174502
hsa-miR-548au-5p	15.7621	6.19756	2.63571	2.35138	0.0187039	0.0370797	46	23	0	ENSG00000179909
hsa-miR-4685-3p	48.7603	-6.72512	1.31266	-5.12329	3e-07	1.74e-06	1	3	82	ENSG00000228570
hsa-miR-4732-3p	84.6304	-10.9846	1.72806	-6.35662	2.06e-10	1.81e-09	0	0	145	ENSG00000227372
hsa-miR-598-3p	105.765	5.48552	1.31269	4.17883	2.93e-05	0.000114173	219	242	2	ENSG00000119707
hsa-miR-424-5p	1632.15	6.63476	0.719061	9.22699	2.78e-20	7.86e-19	3579	3572	14	ENSG00000152977
hsa-miR-574-5p	660.539	3.37598	0.685897	4.92199	8.57e-07	4.61e-06	1637	1129	52	ENSG00000239713
hsa-miR-548c-5p	15.7621	6.19756	2.63571	2.35138	0.0187039	0.0370797	46	23	0	ENSG00000283682
hsa-miR-548ay-5p	37.5873	7.4515	2.349	3.1722	0.00151287	0.00424354	97	68	0	ENSG00000221616
hsa-miR-548ap-3p	13.6418	5.98934	2.68715	2.22889	0.0258215	0.048515	32	28	0	ENSG00000224897
hsa-miR-17-3p	240.028	-3.25424	0.746175	-4.36123	1.29e-05	5.38e-05	67	117	340	ENSG00000125304
hsa-miR-939-5p	28.2386	-7.94961	1.97443	-4.02629	5.67e-05	0.00020847	0	1	48	ENSG00000183386
hsa-miR-574-5p	660.539	3.37598	0.685897	4.92199	8.57e-07	4.61e-06	1637	1129	52	ENSG00000143869
hsa-miR-671-5p	248.957	-2.51551	0.736855	-3.41385	0.000640517	0.00198686	173	110	316	ENSG00000073150
hsa-miR-328-3p	595.595	-7.02073	0.733302	-9.57414	1.03e-21	3.25e-20	12	28	1005	ENSG00000145506
hsa-miR-7-5p	554.155	3.62412	0.707532	5.12219	3.02e-07	1.74e-06	1397	940	37	ENSG00000171612
hsa-miR-10400-5p	115.152	-7.40803	3.69838	-2.00305	0.0451724	0.0778461	0	6	195	ENSG00000182197
hsa-miR-3620-5p	8.17121	-7.61203	2.81913	-2.70014	0.00693111	0.0164147	0	0	14	ENSG00000237037
hsa-miR-301a-3p	79.7222	8.53635	2.22978	3.82833	0.000129016	0.000445639	177	174	0	ENSG00000182326
hsa-miR-10400-5p	115.152	-7.40803	3.69838	-2.00305	0.0451724	0.0778461	0	6	195	ENSG00000125966
hsa-miR-3620-5p	8.17121	-7.61203	2.81913	-2.70014	0.00693111	0.0164147	0	0	14	ENSG00000124067
hsa-miR-18a-3p	71.6807	-3.8666	0.963189	-4.01438	5.96e-05	0.00021827	21	17	108	ENSG00000185567
hsa-miR-574-5p	660.539	3.37598	0.685897	4.92199	8.57e-07	4.61e-06	1637	1129	52	ENSG00000271828
hsa-miR-3960	363.822	-9.05288	0.917977	-9.86177	6.1e-23	2.54e-21	4	2	621	ENSG00000141456
hsa-miR-576-3p	26.2053	-3.72784	1.45182	-2.5677	0.0102375	0.0224941	12	3	39	ENSG00000233672
hsa-miR-574-5p	660.539	3.37598	0.685897	4.92199	8.57e-07	4.61e-06	1637	1129	52	ENSG00000141905
hsa-miR-548c-5p	15.7621	6.19756	2.63571	2.35138	0.0187039	0.0370797	46	23	0	ENSG00000179909
hsa-miR-548t-3p	15.6816	6.1904	2.6201	2.36266	0.0181443	0.0364806	36	33	0	ENSG00000265301
hsa-miR-548d-5p	37.5873	7.4515	2.349	3.1722	0.00151287	0.00424354	97	68	0	ENSG00000221263
hsa-miR-1277-5p	12.454	5.85811	2.7368	2.1405	0.0323144	0.0593055	23	32	0	ENSG00000196233
hsa-miR-20a-5p	4391.09	4.95934	0.629867	7.87364	3.44e-15	4.95e-14	11042	7933	119	ENSG00000100852
hsa-miR-548ay-5p	37.5873	7.4515	2.349	3.1722	0.00151287	0.00424354	97	68	0	ENSG00000108576
hsa-miR-146b-5p	10833.4	5.8275	0.648364	8.988	2.52e-19	6.64e-18	29707	17362	162	ENSG00000124486
hsa-miR-548c-5p	15.7621	6.19756	2.63571	2.35138	0.0187039	0.0370797	46	23	0	ENSG00000221466
hsa-miR-548ap-3p	13.6418	5.98934	2.68715	2.22889	0.0258215	0.048515	32	28	0	ENSG00000263690
hsa-miR-31-3p	280.848	10.3532	2.19016	4.72713	2.28e-06	1.11e-05	333	914	0	ENSG00000199177
hsa-miR-1277-5p	12.454	5.85811	2.7368	2.1405	0.0323144	0.0593055	23	32	0	ENSG00000140015
hsa-miR-3180-3p	7.58755	-7.50512	2.89406	-2.59329	0.00950633	0.0211817	0	0	13	ENSG00000265373
hsa-miR-6780a-5p	5.25292	-6.97459	3.32194	-2.09955	0.035768	0.0643012	0	0	9	ENSG00000229172
hsa-miR-548aa	15.6816	6.1904	2.6201	2.36266	0.0181443	0.0364806	36	33	0	ENSG00000245164
hsa-miR-4787-5p	45.9436	-5.80466	1.2198	-4.7587	1.95e-06	9.57e-06	3	4	76	ENSG00000109101
hsa-miR-3620-5p	8.17121	-7.61203	2.81913	-2.70014	0.00693111	0.0164147	0	0	14	ENSG00000241313
hsa-miR-574-5p	660.539	3.37598	0.685897	4.92199	8.57e-07	4.61e-06	1637	1129	52	ENSG00000101236
hsa-miR-3688-3p	23.0398	-3.6361	1.45748	-2.49479	0.0126032	0.0269437	9	5	34	ENSG00000273576
hsa-miR-548ay-5p	37.5873	7.4515	2.349	3.1722	0.00151287	0.00424354	97	68	0	ENSG00000221436
hsa-miR-34c-5p	321.159	10.5466	2.16225	4.87762	1.07e-06	5.59e-06	519	902	0	ENSG00000158828
hsa-miR-3960	363.822	-9.05288	0.917977	-9.86177	6.1e-23	2.54e-21	4	2	621	ENSG00000104081
hsa-miR-548o-5p	15.7621	6.19756	2.63571	2.35138	0.0187039	0.0370797	46	23	0	ENSG00000281426
hsa-miR-3960	363.822	-9.05288	0.917977	-9.86177	6.1e-23	2.54e-21	4	2	621	ENSG00000165985
hsa-miR-28-3p	2659.28	-1.50135	0.611545	-2.45501	0.0140882	0.029559	2696	2142	2670	ENSG00000177189
hsa-miR-10400-5p	115.152	-7.40803	3.69838	-2.00305	0.0451724	0.0778461	0	6	195	ENSG00000134317
hsa-miR-329-3p	149.094	2.14163	0.820067	2.61152	0.00901394	0.0203715	259	332	26	ENSG00000163075
hsa-miR-574-5p	660.539	3.37598	0.685897	4.92199	8.57e-07	4.61e-06	1637	1129	52	ENSG00000279588
hsa-miR-6734-5p	11.5356	-5.62414	2.24903	-2.5007	0.0123948	0.0265699	0	2	19	ENSG00000226200
hsa-miR-548au-5p	15.7621	6.19756	2.63571	2.35138	0.0187039	0.0370797	46	23	0	ENSG00000265841
hsa-miR-10400-5p	115.152	-7.40803	3.69838	-2.00305	0.0451724	0.0778461	0	6	195	ENSG00000185344
hsa-miR-20a-3p	15.585	6.18177	2.63499	2.34603	0.0189746	0.0375222	24	45	0	ENSG00000102287
[truncated: 1,459 more rows]
