# Supplementary material for: Bioinformatics analyses of a potential miRNA‒mRNA regulatory axis in lumbar degenerative disc disease
Source: BMC Med Genomics. 2026 Apr 21;19:96. doi: 10.1186/s12920-026-02372-z (PMC13244845; doi:10.1186/s12920-026-02372-z)
Supplement: Supplementary file 5 — Supplementary Material 5. [file 12920_2026_2372_MOESM5_ESM.xlsx]

## Sheet: miRNA_GO
goID	goClass	goTerm	-log10(pValue)	pValue	FDR	backgroundGeneNo	inputGeneList
GO:0099634	cellular_component	postsynaptic specialization membrane (23, 2.32)	3.17	0.000678221	0.0407531	117	ENSG00000022840,ENSG00000099957,ENSG00000161509,ENSG00000165917,ENSG00000116329,ENSG00000167371,ENSG00000151834,ENSG00000131188,ENSG00000158258,ENSG00000150672,ENSG00000169181,ENSG00000006116,ENSG00000273079,ENSG00000170558,ENSG00000165246,ENSG00000187323,ENSG00000129968,ENSG00000143473,ENSG00000187902,ENSG00000108852,ENSG00000145864,ENSG00000121871,ENSG00000146006
GO:0098978	cellular_component	glutamatergic synapse (50, 1.75)	3.29	0.000515124	0.0328874	336	ENSG00000108306,ENSG00000022840,ENSG00000108946,ENSG00000082701,ENSG00000132970,ENSG00000169181,ENSG00000006116,ENSG00000155897,ENSG00000174804,ENSG00000157152,ENSG00000129968,ENSG00000147799,ENSG00000197283,ENSG00000198010,ENSG00000107404,ENSG00000047579,ENSG00000161509,ENSG00000167371,ENSG00000179915,ENSG00000067842,ENSG00000181072,ENSG00000196358,ENSG00000264364,ENSG00000186472,ENSG00000102879…
GO:0099240	cellular_component	intrinsic component of synaptic membrane (31, 2.16)	3.57	0.000270523	0.0178283	169	ENSG00000140538,ENSG00000116329,ENSG00000151834,ENSG00000132670,ENSG00000169181,ENSG00000006116,ENSG00000155897,ENSG00000165246,ENSG00000082556,ENSG00000184144,ENSG00000129968,ENSG00000143473,ENSG00000146006,ENSG00000099957,ENSG00000133216,ENSG00000162736,ENSG00000110436,ENSG00000167371,ENSG00000179915,ENSG00000067842,ENSG00000181072,ENSG00000196358,ENSG00000158258,ENSG00000170558,ENSG00000187323…
GO:0098685	cellular_component	Schaffer collateral - CA1 synapse (19, 2.91)	3.85	0.000141418	0.00996265	77	ENSG00000108306,ENSG00000198561,ENSG00000107404,ENSG00000043591,ENSG00000047579,ENSG00000140937,ENSG00000179915,ENSG00000188191,ENSG00000196358,ENSG00000132670,ENSG00000169181,ENSG00000006116,ENSG00000155897,ENSG00000187323,ENSG00000161681,ENSG00000157152,ENSG00000108852,ENSG00000146006,ENSG00000100285
GO:0005634	cellular_component	nucleus (738, 1.13)	4.27	5.40495e-05	0.00394368	7682	ENSG00000214114,ENSG00000181588,ENSG00000171540,ENSG00000139800,ENSG00000158321,ENSG00000082701,ENSG00000110025,ENSG00000136536,ENSG00000112561,ENSG00000112200,ENSG00000168259,ENSG00000248483,ENSG00000136770,ENSG00000168495,ENSG00000023608,ENSG00000100348,ENSG00000100227,ENSG00000078699,ENSG00000091656,ENSG00000178295,ENSG00000147799,ENSG00000182446,ENSG00000159409,ENSG00000113648,ENSG00000113649…
GO:0070161	cellular_component	anchoring junction (163, 1.44)	4.86	1.39517e-05	0.00114013	1336	ENSG00000106688,ENSG00000129682,ENSG00000205363,ENSG00000120903,ENSG00000130396,ENSG00000169181,ENSG00000073150,ENSG00000116641,ENSG00000155974,ENSG00000080371,ENSG00000174804,ENSG00000137221,ENSG00000036530,ENSG00000169862,ENSG00000166111,ENSG00000166913,ENSG00000129968,ENSG00000134909,ENSG00000132849,ENSG00000182168,ENSG00000143473,ENSG00000183775,ENSG00000128482,ENSG00000131899,ENSG00000177098…
GO:0030425	cellular_component	dendrite (90, 1.69)	4.98	1.04513e-05	0.000928347	629	ENSG00000101350,ENSG00000150361,ENSG00000106688,ENSG00000129682,ENSG00000112208,ENSG00000099822,ENSG00000075213,ENSG00000116329,ENSG00000082701,ENSG00000159217,ENSG00000006116,ENSG00000155974,ENSG00000155897,ENSG00000174804,ENSG00000157193,ENSG00000082556,ENSG00000036530,ENSG00000169862,ENSG00000171936,ENSG00000101438,ENSG00000100348,ENSG00000122375,ENSG00000129968,ENSG00000141933,ENSG00000134909…
GO:0030424	cellular_component	axon (96, 1.74)	5.86	1.38706e-06	0.000149146	649	ENSG00000101350,ENSG00000105357,ENSG00000106688,ENSG00000129682,ENSG00000112208,ENSG00000099822,ENSG00000075213,ENSG00000197971,ENSG00000116329,ENSG00000158321,ENSG00000197457,ENSG00000082701,ENSG00000159217,ENSG00000116641,ENSG00000155897,ENSG00000115232,ENSG00000080371,ENSG00000157193,ENSG00000082556,ENSG00000101438,ENSG00000184144,ENSG00000160014,ENSG00000122375,ENSG00000141933,ENSG00000182168…
GO:0014069	cellular_component	postsynaptic density (62, 2.24)	7.06	8.71722e-08	1.27209e-05	326	ENSG00000022840,ENSG00000116329,ENSG00000205363,ENSG00000169181,ENSG00000006116,ENSG00000155974,ENSG00000155897,ENSG00000157193,ENSG00000169862,ENSG00000157152,ENSG00000129968,ENSG00000134909,ENSG00000101752,ENSG00000143473,ENSG00000197283,ENSG00000198010,ENSG00000107404,ENSG00000047579,ENSG00000176884,ENSG00000128482,ENSG00000161509,ENSG00000108819,ENSG00000167371,ENSG00000075340,ENSG00000150672…
GO:0140096	molecular_function	catalytic activity, acting on a protein (252, 1.28)	3.88	0.000130716	0.0282744	2325	ENSG00000214357,ENSG00000198586,ENSG00000082701,ENSG00000064601,ENSG00000112200,ENSG00000119401,ENSG00000152104,ENSG00000061455,ENSG00000114062,ENSG00000101557,ENSG00000100348,ENSG00000145495,ENSG00000276043,ENSG00000169902,ENSG00000108861,ENSG00000182326,ENSG00000134007,ENSG00000114739,ENSG00000128482,ENSG00000186908,ENSG00000152217,ENSG00000151006,ENSG00000047936,ENSG00000119772,ENSG00000196954…
GO:0008013	molecular_function	beta-catenin binding (21, 2.75)	3.9	0.000127156	0.0287546	90	ENSG00000136826,ENSG00000198561,ENSG00000107404,ENSG00000198087,ENSG00000065054,ENSG00000082701,ENSG00000155974,ENSG00000186174,ENSG00000170558,ENSG00000196628,ENSG00000166167,ENSG00000012822,ENSG00000081059,ENSG00000169862,ENSG00000091831,ENSG00000185345,ENSG00000161202,ENSG00000089159,ENSG00000125398,ENSG00000165566,ENSG00000146950
GO:0000978	molecular_function	RNA polymerase II cis-regulatory region sequence-specific DNA binding (150, 1.46)	4.84	1.44967e-05	0.00360606	1210	ENSG00000177125,ENSG00000151650,ENSG00000180530,ENSG00000010818,ENSG00000198466,ENSG00000197497,ENSG00000139800,ENSG00000112561,ENSG00000142025,ENSG00000122779,ENSG00000248483,ENSG00000184221,ENSG00000186766,ENSG00000091656,ENSG00000106038,ENSG00000136826,ENSG00000197483,ENSG00000152977,ENSG00000119772,ENSG00000176842,ENSG00000102908,ENSG00000020633,ENSG00000169635,ENSG00000116990,ENSG00000081059…
GO:0000981	molecular_function	DNA-binding transcription factor activity, RNA polymerase II-specific (169, 1.43)	4.99	1.02376e-05	0.00339547	1389	ENSG00000177125,ENSG00000151650,ENSG00000010818,ENSG00000198466,ENSG00000197497,ENSG00000171540,ENSG00000139800,ENSG00000269343,ENSG00000112561,ENSG00000079263,ENSG00000142025,ENSG00000248483,ENSG00000184221,ENSG00000186766,ENSG00000091656,ENSG00000168779,ENSG00000164853,ENSG00000106038,ENSG00000136826,ENSG00000176165,ENSG00000197483,ENSG00000136944,ENSG00000177494,ENSG00000172000,ENSG00000152977…
GO:0046872	molecular_function	metal ion binding (455, 1.25)	6.17	6.6877e-07	0.000475305	4292	ENSG00000214357,ENSG00000181588,ENSG00000133028,ENSG00000139800,ENSG00000136536,ENSG00000112200,ENSG00000078699,ENSG00000145495,ENSG00000091656,ENSG00000178295,ENSG00000182446,ENSG00000182326,ENSG00000134007,ENSG00000114739,ENSG00000112796,ENSG00000171435,ENSG00000127838,ENSG00000121297,ENSG00000100697,ENSG00000124203,ENSG00000121053,ENSG00000126746,ENSG00000127954,ENSG00000090316,ENSG00000147789…
GO:0050769	biological_process	positive regulation of neurogenesis (38, 1.94)	3.45	0.00035339	0.046962	231	ENSG00000171540,ENSG00000136279,ENSG00000164050,ENSG00000265763,ENSG00000119401,ENSG00000198959,ENSG00000080371,ENSG00000119866,ENSG00000157193,ENSG00000108381,ENSG00000103319,ENSG00000163623,ENSG00000125820,ENSG00000134909,ENSG00000135919,ENSG00000130827,ENSG00000058404,ENSG00000168779,ENSG00000103264,ENSG00000137817,ENSG00000176165,ENSG00000133216,ENSG00000128482,ENSG00000111249,ENSG00000196576…
GO:0070727	biological_process	cellular macromolecule localization (211, 1.29)	3.51	0.000311596	0.0417619	1925	ENSG00000214357,ENSG00000181588,ENSG00000132612,ENSG00000106688,ENSG00000099940,ENSG00000129682,ENSG00000106327,ENSG00000198586,ENSG00000110025,ENSG00000064601,ENSG00000155974,ENSG00000147439,ENSG00000168014,ENSG00000182446,ENSG00000107404,ENSG00000114739,ENSG00000113648,ENSG00000161509,ENSG00000186908,ENSG00000126062,ENSG00000075188,ENSG00000131095,ENSG00000158553,ENSG00000175115,ENSG00000114850…
GO:0007165	biological_process	signal transduction (483, 1.16)	3.52	0.000299419	0.0411858	4887	ENSG00000214357,ENSG00000082701,ENSG00000174804,ENSG00000100226,ENSG00000185950,ENSG00000122375,ENSG00000100346,ENSG00000107099,ENSG00000147799,ENSG00000031003,ENSG00000180008,ENSG00000180269,ENSG00000183638,ENSG00000114739,ENSG00000161509,ENSG00000047936,ENSG00000196712,ENSG00000196954,ENSG00000171435,ENSG00000260001,ENSG00000173848,ENSG00000010310,ENSG00000102879,ENSG00000100697,ENSG00000149600…
GO:0007409	biological_process	axonogenesis (54, 1.74)	3.52	0.000304477	0.0411595	365	ENSG00000075213,ENSG00000133067,ENSG00000158321,ENSG00000164050,ENSG00000116641,ENSG00000185070,ENSG00000143434,ENSG00000115232,ENSG00000166159,ENSG00000165300,ENSG00000184144,ENSG00000130827,ENSG00000100784,ENSG00000182168,ENSG00000106038,ENSG00000176165,ENSG00000197283,ENSG00000107404,ENSG00000131899,ENSG00000186908,ENSG00000179915,ENSG00000170340,ENSG00000196358,ENSG00000021645,ENSG00000118046…
GO:0007420	biological_process	brain development (98, 1.49)	3.52	0.000301165	0.0410659	775	ENSG00000106688,ENSG00000129682,ENSG00000075213,ENSG00000171540,ENSG00000082701,ENSG00000119487,ENSG00000116641,ENSG00000174804,ENSG00000157193,ENSG00000165300,ENSG00000163083,ENSG00000114062,ENSG00000168014,ENSG00000101438,ENSG00000185950,ENSG00000160014,ENSG00000134909,ENSG00000130827,ENSG00000182168,ENSG00000145375,ENSG00000125124,ENSG00000164853,ENSG00000053438,ENSG00000176165,ENSG00000161509…
GO:0042391	biological_process	regulation of membrane potential (62, 1.70)	3.63	0.000235041	0.0341267	430	ENSG00000105357,ENSG00000129682,ENSG00000099822,ENSG00000116329,ENSG00000205363,ENSG00000082701,ENSG00000120903,ENSG00000174576,ENSG00000175701,ENSG00000080493,ENSG00000160014,ENSG00000100346,ENSG00000143153,ENSG00000143473,ENSG00000102287,ENSG00000107404,ENSG00000176884,ENSG00000177098,ENSG00000161509,ENSG00000179915,ENSG00000176720,ENSG00000196876,ENSG00000007314,ENSG00000171109,ENSG00000185345…
GO:0051130	biological_process	positive regulation of cellular component organization (127, 1.42)	3.64	0.000229432	0.0336236	1054	ENSG00000213420,ENSG00000106327,ENSG00000158321,ENSG00000082701,ENSG00000164050,ENSG00000132970,ENSG00000133302,ENSG00000004897,ENSG00000155974,ENSG00000080371,ENSG00000174804,ENSG00000157193,ENSG00000165300,ENSG00000078699,ENSG00000134909,ENSG00000130827,ENSG00000188827,ENSG00000168779,ENSG00000108861,ENSG00000107404,ENSG00000178104,ENSG00000113648,ENSG00000176720,ENSG00000118046,ENSG00000072071…
GO:0016477	biological_process	cell migration (112, 1.46)	3.7	0.000199571	0.0303832	903	ENSG00000213420,ENSG00000129682,ENSG00000075213,ENSG00000158321,ENSG00000164050,ENSG00000147439,ENSG00000157193,ENSG00000183098,ENSG00000185950,ENSG00000107372,ENSG00000107099,ENSG00000130827,ENSG00000106038,ENSG00000176165,ENSG00000075340,ENSG00000196712,ENSG00000173578,ENSG00000260001,ENSG00000173848,ENSG00000167332,ENSG00000187323,ENSG00000102879,ENSG00000184058,ENSG00000121053,ENSG00000254087…
GO:0050806	biological_process	positive regulation of synaptic transmission (27, 2.36)	3.76	0.000172054	0.0272523	135	ENSG00000104267,ENSG00000096433,ENSG00000106688,ENSG00000158828,ENSG00000165917,ENSG00000006116,ENSG00000155897,ENSG00000273079,ENSG00000135919,ENSG00000146006,ENSG00000047579,ENSG00000176884,ENSG00000133216,ENSG00000161509,ENSG00000179915,ENSG00000171132,ENSG00000188191,ENSG00000142192,ENSG00000131095,ENSG00000007516,ENSG00000158258,ENSG00000155886,ENSG00000171603,ENSG00000121297,ENSG00000187902…
GO:0071495	biological_process	cellular response to endogenous stimulus (133, 1.42)	3.77	0.000169094	0.0276204	1107	ENSG00000104267,ENSG00000132613,ENSG00000123064,ENSG00000106688,ENSG00000099822,ENSG00000136378,ENSG00000105639,ENSG00000082701,ENSG00000171148,ENSG00000135720,ENSG00000122779,ENSG00000163083,ENSG00000171936,ENSG00000114062,ENSG00000185950,ENSG00000188827,ENSG00000141456,ENSG00000125124,ENSG00000108861,ENSG00000114739,ENSG00000181072,ENSG00000119772,ENSG00000196954,ENSG00000260001,ENSG00000167332…
GO:0048168	biological_process	regulation of neuronal synaptic plasticity (16, 3.25)	3.8	0.000159222	0.0262816	58	ENSG00000197283,ENSG00000128564,ENSG00000176884,ENSG00000133216,ENSG00000161509,ENSG00000105649,ENSG00000020129,ENSG00000142192,ENSG00000196712,ENSG00000273079,ENSG00000058335,ENSG00000184144,ENSG00000167461,ENSG00000188603,ENSG00000058404,ENSG00000187902
GO:0006511	biological_process	ubiquitin-dependent protein catabolic process (79, 1.62)	3.95	0.000111786	0.0206225	575	ENSG00000108306,ENSG00000127585,ENSG00000132612,ENSG00000198862,ENSG00000119682,ENSG00000082701,ENSG00000113851,ENSG00000151893,ENSG00000004897,ENSG00000080802,ENSG00000119401,ENSG00000166233,ENSG00000087448,ENSG00000114062,ENSG00000101557,ENSG00000153827,ENSG00000145495,ENSG00000276043,ENSG00000130706,ENSG00000156381,ENSG00000101752,ENSG00000182446,ENSG00000138646,ENSG00000041357,ENSG00000136100…
GO:0048709	biological_process	oligodendrocyte differentiation (20, 2.98)	4.15	7.07054e-05	0.0133582	79	ENSG00000104884,ENSG00000162736,ENSG00000005513,ENSG00000173786,ENSG00000176720,ENSG00000265763,ENSG00000132970,ENSG00000196712,ENSG00000152784,ENSG00000108381,ENSG00000184221,ENSG00000007372,ENSG00000184144,ENSG00000163623,ENSG00000125820,ENSG00000254087,ENSG00000124920,ENSG00000125398,ENSG00000108797,ENSG00000106278
GO:0000122	biological_process	negative regulation of transcription by RNA polymerase II (122, 1.48)	4.18	6.60174e-05	0.0129402	974	ENSG00000177125,ENSG00000180530,ENSG00000171540,ENSG00000269343,ENSG00000112200,ENSG00000156304,ENSG00000061455,ENSG00000078699,ENSG00000276043,ENSG00000168779,ENSG00000136826,ENSG00000176165,ENSG00000114739,ENSG00000113648,ENSG00000177494,ENSG00000113649,ENSG00000172000,ENSG00000119772,ENSG00000020633,ENSG00000130684,ENSG00000169635,ENSG00000117560,ENSG00000165671,ENSG00000100697,ENSG00000164587…
GO:0007268	biological_process	chemical synaptic transmission (64, 1.82)	4.67	2.16089e-05	0.00555491	414	ENSG00000106688,ENSG00000099940,ENSG00000197971,ENSG00000205363,ENSG00000082701,ENSG00000120903,ENSG00000174576,ENSG00000157193,ENSG00000165300,ENSG00000082556,ENSG00000171936,ENSG00000101438,ENSG00000157152,ENSG00000101557,ENSG00000141933,ENSG00000100302,ENSG00000121289,ENSG00000102287,ENSG00000198010,ENSG00000107404,ENSG00000176884,ENSG00000161509,ENSG00000196277,ENSG00000167371,ENSG00000179915…
GO:0007611	biological_process	learning or memory (48, 2.06)	4.82	1.52543e-05	0.00478407	275	ENSG00000096433,ENSG00000109956,ENSG00000106688,ENSG00000129682,ENSG00000110881,ENSG00000174576,ENSG00000172216,ENSG00000155897,ENSG00000273079,ENSG00000165246,ENSG00000144746,ENSG00000082556,ENSG00000114062,ENSG00000161681,ENSG00000184144,ENSG00000153292,ENSG00000188603,ENSG00000149658,ENSG00000147852,ENSG00000183117,ENSG00000107864,ENSG00000197283,ENSG00000204060,ENSG00000176884,ENSG00000133216…
GO:0045944	biological_process	positive regulation of transcription by RNA polymerase II (156, 1.46)	4.99	1.02194e-05	0.00400628	1259	ENSG00000151650,ENSG00000180530,ENSG00000106327,ENSG00000158321,ENSG00000112561,ENSG00000112200,ENSG00000114062,ENSG00000276043,ENSG00000141456,ENSG00000106038,ENSG00000136826,ENSG00000107404,ENSG00000136944,ENSG00000106952,ENSG00000113649,ENSG00000152977,ENSG00000102908,ENSG00000123908,ENSG00000159086,ENSG00000184058,ENSG00000126746,ENSG00000106031,ENSG00000256294,ENSG00000143171,ENSG00000197951…
GO:0036211	biological_process	protein modification process (301, 1.33)	6.09	8.06243e-07	0.000602033	2658	ENSG00000214357,ENSG00000109956,ENSG00000106688,ENSG00000160408,ENSG00000198586,ENSG00000064961,ENSG00000082701,ENSG00000136536,ENSG00000004897,ENSG00000112200,ENSG00000119401,ENSG00000152104,ENSG00000061455,ENSG00000089902,ENSG00000114062,ENSG00000101557,ENSG00000145495,ENSG00000276043,ENSG00000156381,ENSG00000180008,ENSG00000169902,ENSG00000143751,ENSG00000108861,ENSG00000114739,ENSG00000070731…
