# Supplementary material for: Bioinformatics analyses of a potential miRNA‒mRNA regulatory axis in lumbar degenerative disc disease
Source: BMC Med Genomics. 2026 Apr 21;19:96. doi: 10.1186/s12920-026-02372-z (PMC13244845; doi:10.1186/s12920-026-02372-z)
Supplement: Supplementary file 6 — Supplementary Material 6. [file 12920_2026_2372_MOESM6_ESM.xlsx]

## Sheet: miRNA_KEGG
##Databases: KEGG PATHWAY, KEGG DISEASE
##Statistical test method: hypergeometric test / Fisher's exact test
##FDR correction method: Benjamini and Hochberg
#Term	Database	ID	Input number	Background number	P-Value	Corrected P-Value	Input	Hyperlink
Circadian entrainment	KEGG PATHWAY	hsa04713	19	97	0.000910943	0.0735261	ENSG00000129467|ENSG00000114450|ENSG00000160014|ENSG00000061918|ENSG00000152402|ENSG00000096433|ENSG00000157542|ENSG00000179094|ENSG00000176884|ENSG00000273079|ENSG00000155897|ENSG00000127920|ENSG00000100784|ENSG00000174233|ENSG00000100346|ENSG00000152578|ENSG00000161509|ENSG00000196218|ENSG00000058404	http://www.genome.jp/kegg-bin/show_pathway?hsa04713/hsa:59345%09red/hsa:2983%09red/hsa:112%09red/hsa:816%09red/hsa:808%09red/hsa:9252%09red/hsa:196883%09red/hsa:2893%09red/hsa:2977%09red/hsa:2791%09red/hsa:6261%09red/hsa:114%09red/hsa:3763%09red/hsa:2905%09red/hsa:2904%09red/hsa:5187%09red/hsa:8911%09red/hsa:3710%09red/hsa:2902%09red
cAMP signaling pathway	KEGG PATHWAY	hsa04024	32	213	0.00136171	0.0961707	ENSG00000155897|ENSG00000131196|ENSG00000145675|ENSG00000273079|ENSG00000165409|ENSG00000058404|ENSG00000181072|ENSG00000185231|ENSG00000143153|ENSG00000136928|ENSG00000138622|ENSG00000067842|ENSG00000102001|ENSG00000177606|ENSG00000160014|ENSG00000160293|ENSG00000125257|ENSG00000113448|ENSG00000174233|ENSG00000196917|ENSG00000134318|ENSG00000125398|ENSG00000152578|ENSG00000074370|ENSG00000129467…	http://www.genome.jp/kegg-bin/show_pathway?hsa04024/hsa:10257%09red/hsa:5144%09red/hsa:9568%09red/hsa:3725%09red/hsa:153%09red/hsa:481%09red/hsa:2905%09red/hsa:2904%09red/hsa:489%09red/hsa:6662%09red/hsa:2902%09red/hsa:27198%09red/hsa:4659%09red/hsa:112%09red/hsa:808%09red/hsa:7410%09red/hsa:4301%09red/hsa:4772%09red/hsa:196883%09red/hsa:778%09red/hsa:2893%09red/hsa:5295%09red/hsa:492%09red/hsa:9…
Oxytocin signaling pathway	KEGG PATHWAY	hsa04921	25	153	0.00159979	0.100431	ENSG00000155897|ENSG00000061918|ENSG00000140795|ENSG00000111725|ENSG00000101096|ENSG00000004468|ENSG00000152402|ENSG00000177606|ENSG00000196218|ENSG00000006116|ENSG00000103319|ENSG00000157542|ENSG00000151062|ENSG00000007402|ENSG00000102001|ENSG00000058404|ENSG00000142185|ENSG00000160014|ENSG00000131196|ENSG00000174233|ENSG00000096433|ENSG00000134318|ENSG00000129467|ENSG00000105851|ENSG00000058272	http://www.genome.jp/kegg-bin/show_pathway?hsa04921/hsa:2983%09red/hsa:93589%09red/hsa:3725%09red/hsa:9254%09red/hsa:4659%09red/hsa:112%09red/hsa:808%09red/hsa:4772%09red/hsa:4773%09red/hsa:7226%09red/hsa:196883%09red/hsa:3710%09red/hsa:778%09red/hsa:5294%09red/hsa:10368%09red/hsa:9475%09red/hsa:29904%09red/hsa:952%09red/hsa:816%09red/hsa:91807%09red/hsa:2977%09red/hsa:6261%09red/hsa:5564%09red/h…
Nicotine addiction	KEGG PATHWAY	hsa05033	10	40	0.00334011	0.17156	ENSG00000145864|ENSG00000094755|ENSG00000182256|ENSG00000176884|ENSG00000273079|ENSG00000102287|ENSG00000152578|ENSG00000161509|ENSG00000151834|ENSG00000101438	http://www.genome.jp/kegg-bin/show_pathway?hsa05033/hsa:2567%09red/hsa:2564%09red/hsa:140679%09red/hsa:2561%09red/hsa:2893%09red/hsa:2568%09red/hsa:2905%09red/hsa:2904%09red/hsa:2902%09red/hsa:2555%09red
Wnt signaling pathway	KEGG PATHWAY	hsa04310	24	161	0.00551137	0.239533	ENSG00000169862|ENSG00000101096|ENSG00000012211|ENSG00000177606|ENSG00000174804|ENSG00000108375|ENSG00000168772|ENSG00000076716|ENSG00000133067|ENSG00000161202|ENSG00000058404|ENSG00000131196|ENSG00000166167|ENSG00000185269|ENSG00000134318|ENSG00000145506|ENSG00000173218|ENSG00000145423|ENSG00000104290|ENSG00000070018|ENSG00000107404|ENSG00000082701|ENSG00000081059|ENSG00000141646	http://www.genome.jp/kegg-bin/show_pathway?hsa04310/hsa:4007%09red/hsa:3725%09red/hsa:147111%09red/hsa:4040%09red/hsa:6932%09red/hsa:1501%09red/hsa:6423%09red/hsa:2239%09red/hsa:4772%09red/hsa:4773%09red/hsa:1857%09red/hsa:8945%09red/hsa:1855%09red/hsa:4089%09red/hsa:81839%09red/hsa:59352%09red/hsa:54894%09red/hsa:9475%09red/hsa:8322%09red/hsa:7976%09red/hsa:2932%09red/hsa:816%09red/hsa:80319%09r…
Axon guidance	KEGG PATHWAY	hsa04360	26	181	0.00610413	0.246345	ENSG00000075213|ENSG00000187323|ENSG00000101096|ENSG00000156687|ENSG00000138696|ENSG00000058404|ENSG00000182168|ENSG00000196358|ENSG00000138741|ENSG00000133216|ENSG00000143869|ENSG00000196935|ENSG00000082684|ENSG00000124181|ENSG00000154380|ENSG00000143434|ENSG00000165410|ENSG00000134318|ENSG00000145675|ENSG00000164050|ENSG00000196220|ENSG00000104290|ENSG00000182175|ENSG00000082701|ENSG00000130827…	http://www.genome.jp/kegg-bin/show_pathway?hsa04360/hsa:55558%09red/hsa:5364%09red/hsa:55740%09red/hsa:54437%09red/hsa:84628%09red/hsa:1073%09red/hsa:137970%09red/hsa:1630%09red/hsa:4773%09red/hsa:7222%09red/hsa:2048%09red/hsa:5335%09red/hsa:658%09red/hsa:23654%09red/hsa:10500%09red/hsa:56963%09red/hsa:5295%09red/hsa:57522%09red/hsa:9475%09red/hsa:151449%09red/hsa:7976%09red/hsa:2932%09red/hsa:81…
Morphine addiction	KEGG PATHWAY	hsa05032	16	93	0.00674407	0.252182	ENSG00000129467|ENSG00000094755|ENSG00000114450|ENSG00000182256|ENSG00000113448|ENSG00000100077|ENSG00000174233|ENSG00000136928|ENSG00000145864|ENSG00000157542|ENSG00000155897|ENSG00000127920|ENSG00000102287|ENSG00000154678|ENSG00000151834|ENSG00000101438	http://www.genome.jp/kegg-bin/show_pathway?hsa05032/hsa:5144%09red/hsa:2567%09red/hsa:9568%09red/hsa:59345%09red/hsa:2561%09red/hsa:140679%09red/hsa:5137%09red/hsa:157%09red/hsa:2791%09red/hsa:196883%09red/hsa:2568%09red/hsa:112%09red/hsa:2564%09red/hsa:114%09red/hsa:3763%09red/hsa:2555%09red
Ubiquitin mediated proteolysis	KEGG PATHWAY	hsa04120	21	138	0.00737796	0.252182	ENSG00000103275|ENSG00000153827|ENSG00000110395|ENSG00000145604|ENSG00000114062|ENSG00000104517|ENSG00000160714|ENSG00000162298|ENSG00000119401|ENSG00000166167|ENSG00000008853|ENSG00000116661|ENSG00000102858|ENSG00000140464|ENSG00000004897|ENSG00000166266|ENSG00000185345|ENSG00000107341|ENSG00000215218|ENSG00000128731|ENSG00000103657	http://www.genome.jp/kegg-bin/show_pathway?hsa04120/hsa:22954%09red/hsa:23221%09red/hsa:996%09red/hsa:9320%09red/hsa:5371%09red/hsa:134111%09red/hsa:867%09red/hsa:51366%09red/hsa:7337%09red/hsa:54926%09red/hsa:5071%09red/hsa:8945%09red/hsa:55585%09red/hsa:8925%09red/hsa:8924%09red/hsa:26232%09red/hsa:23295%09red/hsa:6502%09red/hsa:84447%09red/hsa:8065%09red/hsa:7329%09red
cGMP-PKG signaling pathway	KEGG PATHWAY	hsa04022	24	167	0.00814553	0.252182	ENSG00000155897|ENSG00000061918|ENSG00000140795|ENSG00000171132|ENSG00000197584|ENSG00000152402|ENSG00000143153|ENSG00000067842|ENSG00000102001|ENSG00000171121|ENSG00000185950|ENSG00000160014|ENSG00000131196|ENSG00000116329|ENSG00000188778|ENSG00000174233|ENSG00000096433|ENSG00000074370|ENSG00000134318|ENSG00000043591|ENSG00000129467|ENSG00000105851|ENSG00000101096|ENSG00000058272	http://www.genome.jp/kegg-bin/show_pathway?hsa04022/hsa:5581%09red/hsa:2983%09red/hsa:155%09red/hsa:153%09red/hsa:481%09red/hsa:489%09red/hsa:4659%09red/hsa:808%09red/hsa:27094%09red/hsa:4772%09red/hsa:4773%09red/hsa:196883%09red/hsa:10242%09red/hsa:3710%09red/hsa:8660%09red/hsa:778%09red/hsa:5294%09red/hsa:492%09red/hsa:9475%09red/hsa:4985%09red/hsa:2977%09red/hsa:112%09red/hsa:114%09red/hsa:918…
Signaling pathways regulating pluripotency of stem cells	KEGG PATHWAY	hsa04550	21	140	0.00848046	0.252182	ENSG00000080345|ENSG00000082701|ENSG00000174804|ENSG00000017427|ENSG00000104290|ENSG00000163083|ENSG00000114739|ENSG00000107404|ENSG00000121989|ENSG00000175387|ENSG00000161202|ENSG00000136826|ENSG00000138696|ENSG00000160867|ENSG00000081059|ENSG00000145675|ENSG00000105639|ENSG00000007372|ENSG00000083168|ENSG00000180628|ENSG00000141646	http://www.genome.jp/kegg-bin/show_pathway?hsa04550/hsa:93%09red/hsa:5080%09red/hsa:3718%09red/hsa:9314%09red/hsa:2932%09red/hsa:7994%09red/hsa:658%09red/hsa:1857%09red/hsa:3479%09red/hsa:5295%09red/hsa:3625%09red/hsa:7976%09red/hsa:2264%09red/hsa:92%09red/hsa:4089%09red/hsa:1855%09red/hsa:4087%09red/hsa:8322%09red/hsa:6932%09red/hsa:84333%09red/hsa:55183%09red
Th17 cell differentiation	KEGG PATHWAY	hsa04659	17	105	0.00895662	0.253025	ENSG00000141646|ENSG00000115594|ENSG00000100385|ENSG00000131196|ENSG00000104365|ENSG00000231389|ENSG00000124181|ENSG00000175387|ENSG00000101096|ENSG00000105639|ENSG00000143171|ENSG00000182866|ENSG00000105329|ENSG00000177606|ENSG00000147168|ENSG00000242574|ENSG00000073861	http://www.genome.jp/kegg-bin/show_pathway?hsa04659/hsa:3551%09red/hsa:6258%09red/hsa:5335%09red/hsa:3718%09red/hsa:3554%09red/hsa:3560%09red/hsa:3561%09red/hsa:3725%09red/hsa:30009%09red/hsa:4772%09red/hsa:4773%09red/hsa:3932%09red/hsa:3113%09red/hsa:3109%09red/hsa:4087%09red/hsa:4089%09red/hsa:7040%09red
GABAergic synapse	KEGG PATHWAY	hsa04727	15	89	0.00999911	0.269024	ENSG00000129467|ENSG00000136750|ENSG00000114450|ENSG00000182256|ENSG00000174233|ENSG00000094755|ENSG00000136928|ENSG00000145864|ENSG00000157542|ENSG00000155897|ENSG00000127920|ENSG00000102287|ENSG00000102001|ENSG00000151834|ENSG00000101438	http://www.genome.jp/kegg-bin/show_pathway?hsa04727/hsa:2567%09red/hsa:9568%09red/hsa:59345%09red/hsa:140679%09red/hsa:2561%09red/hsa:2791%09red/hsa:778%09red/hsa:2568%09red/hsa:112%09red/hsa:2572%09red/hsa:2564%09red/hsa:114%09red/hsa:3763%09red/hsa:196883%09red/hsa:2555%09red
Th1 and Th2 cell differentiation	KEGG PATHWAY	hsa04658	15	90	0.010886	0.271279	ENSG00000161021|ENSG00000100385|ENSG00000131196|ENSG00000104365|ENSG00000231389|ENSG00000124181|ENSG00000020633|ENSG00000184916|ENSG00000101096|ENSG00000105639|ENSG00000182866|ENSG00000177606|ENSG00000147168|ENSG00000242574|ENSG00000073861	http://www.genome.jp/kegg-bin/show_pathway?hsa04658/hsa:3551%09red/hsa:5335%09red/hsa:3718%09red/hsa:9794%09red/hsa:3560%09red/hsa:3561%09red/hsa:3725%09red/hsa:30009%09red/hsa:4772%09red/hsa:864%09red/hsa:3932%09red/hsa:3113%09red/hsa:3714%09red/hsa:3109%09red/hsa:4773%09red
Calcium signaling pathway	KEGG PATHWAY	hsa04020	26	191	0.0110432	0.271279	ENSG00000155897|ENSG00000140795|ENSG00000133019|ENSG00000198216|ENSG00000004468|ENSG00000058404|ENSG00000196218|ENSG00000181072|ENSG00000099957|ENSG00000086544|ENSG00000067842|ENSG00000154678|ENSG00000102001|ENSG00000161714|ENSG00000124181|ENSG00000160014|ENSG00000188778|ENSG00000096433|ENSG00000074370|ENSG00000156873|ENSG00000100346|ENSG00000129467|ENSG00000043591|ENSG00000176884|ENSG00000167323…	http://www.genome.jp/kegg-bin/show_pathway?hsa04020/hsa:155%09red/hsa:153%09red/hsa:2905%09red/hsa:113026%09red/hsa:489%09red/hsa:2902%09red/hsa:808%09red/hsa:6786%09red/hsa:196883%09red/hsa:5335%09red/hsa:3710%09red/hsa:777%09red/hsa:5137%09red/hsa:778%09red/hsa:492%09red/hsa:1129%09red/hsa:5261%09red/hsa:952%09red/hsa:816%09red/hsa:80271%09red/hsa:91807%09red/hsa:6261%09red/hsa:9127%09red/hsa:1…
Hippo signaling pathway	KEGG PATHWAY	hsa04390	22	154	0.0116009	0.273104	ENSG00000150672|ENSG00000148204|ENSG00000138696|ENSG00000105329|ENSG00000174804|ENSG00000166913|ENSG00000187079|ENSG00000153303|ENSG00000137693|ENSG00000161202|ENSG00000143869|ENSG00000132849|ENSG00000081059|ENSG00000166167|ENSG00000175387|ENSG00000074211|ENSG00000104290|ENSG00000107404|ENSG00000082701|ENSG00000173542|ENSG00000131899|ENSG00000141646	http://www.genome.jp/kegg-bin/show_pathway?hsa04390/hsa:10413%09red/hsa:10207%09red/hsa:6932%09red/hsa:1740%09red/hsa:3996%09red/hsa:286204%09red/hsa:1857%09red/hsa:8945%09red/hsa:1855%09red/hsa:4089%09red/hsa:4087%09red/hsa:658%09red/hsa:151449%09red/hsa:8322%09red/hsa:7976%09red/hsa:5522%09red/hsa:92597%09red/hsa:2932%09red/hsa:79981%09red/hsa:7529%09red/hsa:7040%09red/hsa:7003%09red
Human T-cell leukemia virus 1 infection	KEGG PATHWAY	hsa05166	28	217	0.0156479	0.312655	ENSG00000160741|ENSG00000100385|ENSG00000242574|ENSG00000155897|ENSG00000004897|ENSG00000159958|ENSG00000105329|ENSG00000067182|ENSG00000177606|ENSG00000154473|ENSG00000031823|ENSG00000231389|ENSG00000115594|ENSG00000105173|ENSG00000028839|ENSG00000131196|ENSG00000104365|ENSG00000174233|ENSG00000182866|ENSG00000103043|ENSG00000145675|ENSG00000175387|ENSG00000129467|ENSG00000164136|ENSG00000101096…	http://www.genome.jp/kegg-bin/show_pathway?hsa05166/hsa:3600%09red/hsa:3560%09red/hsa:3561%09red/hsa:3725%09red/hsa:4089%09red/hsa:9184%09red/hsa:3932%09red/hsa:55697%09red/hsa:3554%09red/hsa:8498%09red/hsa:4772%09red/hsa:4773%09red/hsa:196883%09red/hsa:4087%09red/hsa:3551%09red/hsa:3718%09red/hsa:996%09red/hsa:3109%09red/hsa:5295%09red/hsa:898%09red/hsa:9519%09red/hsa:200186%09red/hsa:7132%09red…
Insulin secretion	KEGG PATHWAY	hsa04911	14	86	0.0160478	0.312655	ENSG00000129467|ENSG00000139515|ENSG00000155897|ENSG00000197584|ENSG00000105649|ENSG00000174233|ENSG00000096433|ENSG00000186472|ENSG00000133019|ENSG00000143153|ENSG00000102001|ENSG00000171121|ENSG00000080709|ENSG00000058404	http://www.genome.jp/kegg-bin/show_pathway?hsa04911/hsa:778%09red/hsa:112%09red/hsa:816%09red/hsa:3710%09red/hsa:3781%09red/hsa:481%09red/hsa:27445%09red/hsa:114%09red/hsa:5864%09red/hsa:27094%09red/hsa:10242%09red/hsa:3651%09red/hsa:1131%09red/hsa:196883%09red
Phagosome	KEGG PATHWAY	hsa04145	20	148	0.0250863	0.401089	ENSG00000188229|ENSG00000078142|ENSG00000153246|ENSG00000185344|ENSG00000122852|ENSG00000011028|ENSG00000185896|ENSG00000242574|ENSG00000158270|ENSG00000135720|ENSG00000038945|ENSG00000137801|ENSG00000108774|ENSG00000197102|ENSG00000185303|ENSG00000033627|ENSG00000105929|ENSG00000187240|ENSG00000231389|ENSG00000102879	http://www.genome.jp/kegg-bin/show_pathway?hsa04145/hsa:23545%09red/hsa:653509%09red/hsa:4481%09red/hsa:81035%09red/hsa:22925%09red/hsa:11151%09red/hsa:10383%09red/hsa:50617%09red/hsa:1783%09red/hsa:1778%09red/hsa:5289%09red/hsa:79659%09red/hsa:3113%09red/hsa:7057%09red/hsa:535%09red/hsa:9902%09red/hsa:3109%09red/hsa:729238%09red/hsa:5878%09red/hsa:3916%09red
Glutamatergic synapse	KEGG PATHWAY	hsa04724	16	114	0.0321074	0.45287	ENSG00000129467|ENSG00000114450|ENSG00000106688|ENSG00000100077|ENSG00000174233|ENSG00000096433|ENSG00000176884|ENSG00000273079|ENSG00000155897|ENSG00000110436|ENSG00000127920|ENSG00000196277|ENSG00000161681|ENSG00000152578|ENSG00000161509|ENSG00000162383	http://www.genome.jp/kegg-bin/show_pathway?hsa04724/hsa:59345%09red/hsa:50944%09red/hsa:6506%09red/hsa:157%09red/hsa:112%09red/hsa:6512%09red/hsa:2791%09red/hsa:3710%09red/hsa:2893%09red/hsa:6505%09red/hsa:114%09red/hsa:196883%09red/hsa:2905%09red/hsa:2904%09red/hsa:2917%09red/hsa:2902%09red
Primary immunodeficiency	KEGG PATHWAY	hsa05340	7	35	0.0338912	0.45287	ENSG00000076248|ENSG00000177455|ENSG00000105639|ENSG00000105369|ENSG00000182866|ENSG00000159958|ENSG00000147168	http://www.genome.jp/kegg-bin/show_pathway?hsa05340/hsa:7374%09red/hsa:973%09red/hsa:3718%09red/hsa:3561%09red/hsa:3932%09red/hsa:115650%09red/hsa:930%09red
Cell adhesion molecules (CAMs)	KEGG PATHWAY	hsa04514	19	144	0.03436	0.45287	ENSG00000144668|ENSG00000142949|ENSG00000197471|ENSG00000172260|ENSG00000231389|ENSG00000196358|ENSG00000021645|ENSG00000163599|ENSG00000099866|ENSG00000170558|ENSG00000179915|ENSG00000110076|ENSG00000115232|ENSG00000178562|ENSG00000184144|ENSG00000108797|ENSG00000165246|ENSG00000242574|ENSG00000012124	http://www.genome.jp/kegg-bin/show_pathway?hsa04514/hsa:8506%09red/hsa:3676%09red/hsa:84628%09red/hsa:940%09red/hsa:933%09red/hsa:6693%09red/hsa:9369%09red/hsa:9379%09red/hsa:1000%09red/hsa:3680%09red/hsa:6900%09red/hsa:3113%09red/hsa:22829%09red/hsa:8174%09red/hsa:3109%09red/hsa:257194%09red/hsa:5792%09red/hsa:9378%09red/hsa:1493%09red
Synaptic vesicle cycle	KEGG PATHWAY	hsa04721	12	78	0.0344662	0.45287	ENSG00000106688|ENSG00000011083|ENSG00000185344|ENSG00000006125|ENSG00000105649|ENSG00000110436|ENSG00000079805|ENSG00000033627|ENSG00000105929|ENSG00000101438|ENSG00000162383|ENSG00000108576	http://www.genome.jp/kegg-bin/show_pathway?hsa04721/hsa:23545%09red/hsa:140679%09red/hsa:6512%09red/hsa:6506%09red/hsa:1785%09red/hsa:6534%09red/hsa:6505%09red/hsa:535%09red/hsa:163%09red/hsa:6532%09red/hsa:50617%09red/hsa:5864%09red
B cell receptor signaling pathway	KEGG PATHWAY	hsa04662	12	79	0.0371184	0.456237	ENSG00000160293|ENSG00000254087|ENSG00000105609|ENSG00000131196|ENSG00000082701|ENSG00000177455|ENSG00000101096|ENSG00000105369|ENSG00000104365|ENSG00000145675|ENSG00000012124|ENSG00000177606	http://www.genome.jp/kegg-bin/show_pathway?hsa04662/hsa:3551%09red/hsa:973%09red/hsa:2932%09red/hsa:3725%09red/hsa:5295%09red/hsa:4772%09red/hsa:4773%09red/hsa:10990%09red/hsa:930%09red/hsa:933%09red/hsa:4067%09red/hsa:7410%09red
Oocyte meiosis	KEGG PATHWAY	hsa04114	17	126	0.0371449	0.456237	ENSG00000129467|ENSG00000155897|ENSG00000160014|ENSG00000107864|ENSG00000177189|ENSG00000065613|ENSG00000166913|ENSG00000105173|ENSG00000082175|ENSG00000096433|ENSG00000017427|ENSG00000166167|ENSG00000127564|ENSG00000004897|ENSG00000137449|ENSG00000174233|ENSG00000058404	http://www.genome.jp/kegg-bin/show_pathway?hsa04114/hsa:3479%09red/hsa:9088%09red/hsa:7529%09red/hsa:112%09red/hsa:816%09red/hsa:808%09red/hsa:6197%09red/hsa:3710%09red/hsa:132864%09red/hsa:898%09red/hsa:22849%09red/hsa:8945%09red/hsa:114%09red/hsa:5241%09red/hsa:9748%09red/hsa:196883%09red/hsa:996%09red
Insulin resistance	KEGG PATHWAY	hsa04931	15	108	0.0397961	0.458488	ENSG00000141349|ENSG00000185950|ENSG00000142949|ENSG00000083807|ENSG00000177189|ENSG00000104365|ENSG00000119383|ENSG00000082701|ENSG00000111725|ENSG00000147162|ENSG00000171132|ENSG00000143554|ENSG00000160741|ENSG00000145675|ENSG00000067182	http://www.genome.jp/kegg-bin/show_pathway?hsa04931/hsa:3551%09red/hsa:8473%09red/hsa:92579%09red/hsa:8660%09red/hsa:6197%09red/hsa:5524%09red/hsa:5295%09red/hsa:7132%09red/hsa:5564%09red/hsa:2932%09red/hsa:10998%09red/hsa:200186%09red/hsa:5792%09red/hsa:11000%09red/hsa:5581%09red
Hepatocellular carcinoma	KEGG PATHWAY	hsa05225	21	167	0.0405742	0.458488	ENSG00000141646|ENSG00000174804|ENSG00000167244|ENSG00000161202|ENSG00000104290|ENSG00000099956|ENSG00000070018|ENSG00000124181|ENSG00000107404|ENSG00000082701|ENSG00000134201|ENSG00000185634|ENSG00000163235|ENSG00000049618|ENSG00000109458|ENSG00000117713|ENSG00000081059|ENSG00000145675|ENSG00000127616|ENSG00000105329|ENSG00000175387	http://www.genome.jp/kegg-bin/show_pathway?hsa05225/hsa:5335%09red/hsa:2932%09red/hsa:4089%09red/hsa:8289%09red/hsa:3481%09red/hsa:7039%09red/hsa:5295%09red/hsa:7976%09red/hsa:1857%09red/hsa:4040%09red/hsa:1855%09red/hsa:2549%09red/hsa:57492%09red/hsa:2949%09red/hsa:4087%09red/hsa:7040%09red/hsa:8322%09red/hsa:6598%09red/hsa:399694%09red/hsa:6932%09red/hsa:6597%09red
Salivary secretion	KEGG PATHWAY	hsa04970	13	90	0.0420334	0.465664	ENSG00000129467|ENSG00000155897|ENSG00000160014|ENSG00000188778|ENSG00000061918|ENSG00000174233|ENSG00000096433|ENSG00000133019|ENSG00000143153|ENSG00000067842|ENSG00000004468|ENSG00000043591|ENSG00000152402	http://www.genome.jp/kegg-bin/show_pathway?hsa04970/hsa:952%09red/hsa:2983%09red/hsa:808%09red/hsa:155%09red/hsa:3710%09red/hsa:153%09red/hsa:2977%09red/hsa:492%09red/hsa:112%09red/hsa:481%09red/hsa:114%09red/hsa:1131%09red/hsa:196883%09red
Inflammatory mediator regulation of TRP channels	KEGG PATHWAY	hsa04750	14	100	0.0436621	0.474405	ENSG00000129467|ENSG00000155897|ENSG00000160014|ENSG00000164251|ENSG00000174233|ENSG00000096433|ENSG00000017427|ENSG00000145675|ENSG00000171132|ENSG00000110881|ENSG00000124181|ENSG00000171522|ENSG00000115594|ENSG00000058404	http://www.genome.jp/kegg-bin/show_pathway?hsa04750/hsa:5335%09red/hsa:3479%09red/hsa:5581%09red/hsa:816%09red/hsa:808%09red/hsa:3710%09red/hsa:5295%09red/hsa:112%09red/hsa:114%09red/hsa:2150%09red/hsa:196883%09red/hsa:41%09red/hsa:3554%09red/hsa:5734%09red
Intestinal immune network for IgA production	KEGG PATHWAY	hsa04672	8	46	0.0451601	0.481424	ENSG00000164136|ENSG00000231389|ENSG00000099866|ENSG00000115232|ENSG00000178562|ENSG00000159958|ENSG00000105329|ENSG00000242574	http://www.genome.jp/kegg-bin/show_pathway?hsa04672/hsa:3600%09red/hsa:3676%09red/hsa:940%09red/hsa:7040%09red/hsa:3113%09red/hsa:115650%09red/hsa:8174%09red/hsa:3109%09red
Circadian rhythm	KEGG PATHWAY	hsa04710	6	31	0.0536707	0.508265	ENSG00000134852|ENSG00000005812|ENSG00000179094|ENSG00000111725|ENSG00000166167|ENSG00000170485	http://www.genome.jp/kegg-bin/show_pathway?hsa04710/hsa:4862%09red/hsa:9575%09red/hsa:5187%09red/hsa:5564%09red/hsa:8945%09red/hsa:26224%09red
Dilated cardiomyopathy (DCM)	KEGG PATHWAY	hsa05414	13	95	0.0577323	0.526109	ENSG00000129467|ENSG00000155897|ENSG00000043591|ENSG00000017427|ENSG00000007402|ENSG00000174233|ENSG00000144668|ENSG00000074370|ENSG00000151062|ENSG00000115232|ENSG00000102001|ENSG00000006116|ENSG00000105329	http://www.genome.jp/kegg-bin/show_pathway?hsa05414/hsa:3676%09red/hsa:3479%09red/hsa:93589%09red/hsa:153%09red/hsa:778%09red/hsa:9254%09red/hsa:10368%09red/hsa:3680%09red/hsa:112%09red/hsa:114%09red/hsa:196883%09red/hsa:489%09red/hsa:7040%09red
Renin secretion	KEGG PATHWAY	hsa04924	10	68	0.0631536	0.540633	ENSG00000160014|ENSG00000188778|ENSG00000061918|ENSG00000174233|ENSG00000096433|ENSG00000154678|ENSG00000171522|ENSG00000043591|ENSG00000102001|ENSG00000152402	http://www.genome.jp/kegg-bin/show_pathway?hsa04924/hsa:778%09red/hsa:2983%09red/hsa:5137%09red/hsa:808%09red/hsa:155%09red/hsa:3710%09red/hsa:153%09red/hsa:2977%09red/hsa:112%09red/hsa:5734%09red
Chemokine signaling pathway	KEGG PATHWAY	hsa04062	22	188	0.0656816	0.549408	ENSG00000185634|ENSG00000155897|ENSG00000106299|ENSG00000254087|ENSG00000145824|ENSG00000100077|ENSG00000102962|ENSG00000114450|ENSG00000160293|ENSG00000104365|ENSG00000174233|ENSG00000160683|ENSG00000089159|ENSG00000134318|ENSG00000145675|ENSG00000129467|ENSG00000105851|ENSG00000082701|ENSG00000105639|ENSG00000127920|ENSG00000138755|ENSG00000173578	http://www.genome.jp/kegg-bin/show_pathway?hsa04062/hsa:643%09red/hsa:59345%09red/hsa:157%09red/hsa:2791%09red/hsa:2829%09red/hsa:4067%09red/hsa:7410%09red/hsa:4283%09red/hsa:5829%09red/hsa:196883%09red/hsa:3551%09red/hsa:3718%09red/hsa:5294%09red/hsa:5295%09red/hsa:9475%09red/hsa:399694%09red/hsa:2932%09red/hsa:8976%09red/hsa:112%09red/hsa:9547%09red/hsa:114%09red/hsa:6367%09red
Adrenergic signaling in cardiomyocytes	KEGG PATHWAY	hsa04261	18	149	0.0721736	0.561441	ENSG00000129467|ENSG00000155897|ENSG00000105851|ENSG00000043591|ENSG00000074211|ENSG00000177098|ENSG00000174233|ENSG00000143153|ENSG00000074370|ENSG00000067842|ENSG00000151062|ENSG00000100784|ENSG00000007402|ENSG00000160014|ENSG00000183873|ENSG00000006116|ENSG00000102001|ENSG00000058404	http://www.genome.jp/kegg-bin/show_pathway?hsa04261/hsa:5522%09red/hsa:153%09red/hsa:778%09red/hsa:93589%09red/hsa:816%09red/hsa:808%09red/hsa:9252%09red/hsa:114%09red/hsa:5294%09red/hsa:10368%09red/hsa:492%09red/hsa:112%09red/hsa:481%09red/hsa:196883%09red/hsa:9254%09red/hsa:489%09red/hsa:6330%09red/hsa:6331%09red
Maturity onset diabetes of the young	KEGG PATHWAY	hsa04950	5	26	0.0766087	0.561441	ENSG00000101076|ENSG00000125820|ENSG00000007372|ENSG00000139515|ENSG00000163623	http://www.genome.jp/kegg-bin/show_pathway?hsa04950/hsa:4821%09red/hsa:5080%09red/hsa:3651%09red/hsa:4825%09red/hsa:3172%09red
AGE-RAGE signaling pathway in diabetic complications	KEGG PATHWAY	hsa04933	13	100	0.0769659	0.561441	ENSG00000161714|ENSG00000141646|ENSG00000171132|ENSG00000131196|ENSG00000131504|ENSG00000105329|ENSG00000124181|ENSG00000169031|ENSG00000150630|ENSG00000145675|ENSG00000108821|ENSG00000175387|ENSG00000177606	http://www.genome.jp/kegg-bin/show_pathway?hsa04933/hsa:5335%09red/hsa:5581%09red/hsa:1277%09red/hsa:3725%09red/hsa:5295%09red/hsa:4772%09red/hsa:7424%09red/hsa:1729%09red/hsa:1285%09red/hsa:4087%09red/hsa:4089%09red/hsa:113026%09red/hsa:7040%09red
PI3K-Akt signaling pathway	KEGG PATHWAY	hsa04151	37	354	0.0787532	0.561441	ENSG00000160741|ENSG00000100385|ENSG00000160867|ENSG00000117560|ENSG00000017427|ENSG00000123143|ENSG00000177455|ENSG00000165699|ENSG00000158815|ENSG00000124882|ENSG00000181072|ENSG00000166913|ENSG00000169031|ENSG00000104365|ENSG00000163235|ENSG00000141349|ENSG00000074211|ENSG00000114450|ENSG00000167244|ENSG00000115232|ENSG00000144668|ENSG00000105173|ENSG00000150630|ENSG00000081913|ENSG00000145675…	http://www.genome.jp/kegg-bin/show_pathway?hsa04151/hsa:5585%09red/hsa:23239%09red/hsa:59345%09red/hsa:3560%09red/hsa:2791%09red/hsa:3481%09red/hsa:356%09red/hsa:1277%09red/hsa:842%09red/hsa:2264%09red/hsa:117145%09red/hsa:3479%09red/hsa:7248%09red/hsa:7057%09red/hsa:3561%09red/hsa:200186%09red/hsa:2069%09red/hsa:3551%09red/hsa:3676%09red/hsa:3718%09red/hsa:7039%09red/hsa:5294%09red/hsa:5295%09re…
Mineral absorption	KEGG PATHWAY	hsa04978	8	53	0.0815254	0.561441	ENSG00000174502|ENSG00000205364|ENSG00000071967|ENSG00000143153|ENSG00000174358|ENSG00000136868|ENSG00000091513|ENSG00000092439	http://www.genome.jp/kegg-bin/show_pathway?hsa04978/hsa:1317%09red/hsa:79901%09red/hsa:7018%09red/hsa:4499%09red/hsa:340024%09red/hsa:481%09red/hsa:115019%09red/hsa:54822%09red
FoxO signaling pathway	KEGG PATHWAY	hsa04068	16	132	0.0844151	0.561441	ENSG00000141349|ENSG00000185950|ENSG00000117560|ENSG00000017427|ENSG00000145604|ENSG00000104365|ENSG00000176165|ENSG00000113916|ENSG00000187555|ENSG00000118046|ENSG00000145675|ENSG00000127528|ENSG00000105329|ENSG00000111725|ENSG00000175387|ENSG00000141646	http://www.genome.jp/kegg-bin/show_pathway?hsa04068/hsa:3551%09red/hsa:10365%09red/hsa:92579%09red/hsa:8660%09red/hsa:3479%09red/hsa:5295%09red/hsa:6502%09red/hsa:6794%09red/hsa:5564%09red/hsa:356%09red/hsa:7874%09red/hsa:4087%09red/hsa:2290%09red/hsa:4089%09red/hsa:604%09red/hsa:7040%09red
Yersinia infection	KEGG PATHWAY	hsa05135	15	122	0.0851364	0.561441	ENSG00000106299|ENSG00000160293|ENSG00000177189|ENSG00000104365|ENSG00000131196|ENSG00000124181|ENSG00000082701|ENSG00000123143|ENSG00000089159|ENSG00000101096|ENSG00000134318|ENSG00000115232|ENSG00000182866|ENSG00000145675|ENSG00000177606	http://www.genome.jp/kegg-bin/show_pathway?hsa05135/hsa:3551%09red/hsa:5585%09red/hsa:3676%09red/hsa:2932%09red/hsa:9475%09red/hsa:6197%09red/hsa:5829%09red/hsa:3725%09red/hsa:8976%09red/hsa:5295%09red/hsa:4772%09red/hsa:4773%09red/hsa:3932%09red/hsa:7410%09red/hsa:5335%09red
Collecting duct acid secretion	KEGG PATHWAY	hsa04966	5	27	0.0854979	0.561441	ENSG00000105929|ENSG00000004939|ENSG00000185344|ENSG00000104267|ENSG00000033627	http://www.genome.jp/kegg-bin/show_pathway?hsa04966/hsa:760%09red/hsa:23545%09red/hsa:50617%09red/hsa:535%09red/hsa:6521%09red
Cholinergic synapse	KEGG PATHWAY	hsa04725	14	112	0.0855873	0.561441	ENSG00000129467|ENSG00000114450|ENSG00000105851|ENSG00000181072|ENSG00000174233|ENSG00000096433|ENSG00000133019|ENSG00000157542|ENSG00000155897|ENSG00000127920|ENSG00000145675|ENSG00000184156|ENSG00000102001|ENSG00000058404	http://www.genome.jp/kegg-bin/show_pathway?hsa04725/hsa:59345%09red/hsa:778%09red/hsa:816%09red/hsa:2791%09red/hsa:3710%09red/hsa:5294%09red/hsa:5295%09red/hsa:112%09red/hsa:114%09red/hsa:3786%09red/hsa:196883%09red/hsa:3763%09red/hsa:1131%09red/hsa:1129%09red
mTOR signaling pathway	KEGG PATHWAY	hsa04150	18	153	0.0859995	0.561441	ENSG00000174804|ENSG00000161202|ENSG00000274070|ENSG00000177189|ENSG00000168003|ENSG00000104365|ENSG00000070018|ENSG00000017427|ENSG00000107404|ENSG00000104290|ENSG00000082701|ENSG00000145604|ENSG00000100150|ENSG00000165699|ENSG00000118046|ENSG00000145675|ENSG00000119487|ENSG00000067182	http://www.genome.jp/kegg-bin/show_pathway?hsa04150/hsa:7132%09red/hsa:3551%09red/hsa:2932%09red/hsa:5295%09red/hsa:1857%09red/hsa:6197%09red/hsa:3479%09red/hsa:729438%09red/hsa:6502%09red/hsa:6794%09red/hsa:7248%09red/hsa:4040%09red/hsa:1855%09red/hsa:6520%09red/hsa:8322%09red/hsa:9681%09red/hsa:7976%09red/hsa:79109%09red
Platelet activation	KEGG PATHWAY	hsa04611	15	123	0.0892852	0.561441	ENSG00000129467|ENSG00000077420|ENSG00000155897|ENSG00000105851|ENSG00000254087|ENSG00000061918|ENSG00000174233|ENSG00000096433|ENSG00000140795|ENSG00000167323|ENSG00000134318|ENSG00000145675|ENSG00000108821|ENSG00000152402|ENSG00000058272	http://www.genome.jp/kegg-bin/show_pathway?hsa04611/hsa:4659%09red/hsa:2983%09red/hsa:1277%09red/hsa:54518%09red/hsa:91807%09red/hsa:3710%09red/hsa:5294%09red/hsa:5295%09red/hsa:2977%09red/hsa:6786%09red/hsa:114%09red/hsa:9475%09red/hsa:4067%09red/hsa:196883%09red/hsa:112%09red
Regulation of lipolysis in adipocytes	KEGG PATHWAY	hsa04923	8	55	0.0943816	0.568587	ENSG00000185950|ENSG00000129467|ENSG00000155897|ENSG00000043591|ENSG00000188778|ENSG00000174233|ENSG00000145675|ENSG00000165409	http://www.genome.jp/kegg-bin/show_pathway?hsa04923/hsa:7253%09red/hsa:8660%09red/hsa:155%09red/hsa:196883%09red/hsa:153%09red/hsa:5295%09red/hsa:112%09red/hsa:114%09red
Taurine and hypotaurine metabolism	KEGG PATHWAY	hsa00430	3	12	0.0955487	0.568587	ENSG00000136750|ENSG00000100031|ENSG00000181915	http://www.genome.jp/kegg-bin/show_pathway?hsa00430/hsa:2678%09red/hsa:84890%09red/hsa:2572%09red
Type II diabetes mellitus	KEGG PATHWAY	hsa04930	7	46	0.0965111	0.568587	ENSG00000185950|ENSG00000139515|ENSG00000171132|ENSG00000180008|ENSG00000104365|ENSG00000198216|ENSG00000145675	http://www.genome.jp/kegg-bin/show_pathway?hsa04930/hsa:3551%09red/hsa:777%09red/hsa:5581%09red/hsa:8660%09red/hsa:5295%09red/hsa:122809%09red/hsa:3651%09red
Cushing syndrome	KEGG PATHWAY	hsa04934	18	156	0.0974264	0.568587	ENSG00000129467|ENSG00000174804|ENSG00000155897|ENSG00000100346|ENSG00000167548|ENSG00000104290|ENSG00000105173|ENSG00000174233|ENSG00000096433|ENSG00000107404|ENSG00000140691|ENSG00000082701|ENSG00000185231|ENSG00000081059|ENSG00000161202|ENSG00000102001|ENSG00000182255|ENSG00000058404	http://www.genome.jp/kegg-bin/show_pathway?hsa04934/hsa:778%09red/hsa:2932%09red/hsa:1857%09red/hsa:816%09red/hsa:112%09red/hsa:3710%09red/hsa:898%09red/hsa:7976%09red/hsa:3739%09red/hsa:4158%09red/hsa:8322%09red/hsa:1855%09red/hsa:114%09red/hsa:8085%09red/hsa:6932%09red/hsa:8911%09red/hsa:196883%09red/hsa:79798%09red
Pathways in cancer	KEGG PATHWAY	hsa05200	52	530	0.0976159	0.568587	ENSG00000155897|ENSG00000158815|ENSG00000117560|ENSG00000017427|ENSG00000187323|ENSG00000125952|ENSG00000100385|ENSG00000082701|ENSG00000160867|ENSG00000134201|ENSG00000167244|ENSG00000105329|ENSG00000058404|ENSG00000174804|ENSG00000091831|ENSG00000161202|ENSG00000145604|ENSG00000169031|ENSG00000140464|ENSG00000143171|ENSG00000104365|ENSG00000163235|ENSG00000177606|ENSG00000174233|ENSG00000172379…	http://www.genome.jp/kegg-bin/show_pathway?hsa05200/hsa:3600%09red/hsa:59345%09red/hsa:3560%09red/hsa:2791%09red/hsa:3481%09red/hsa:3725%09red/hsa:5335%09red/hsa:2099%09red/hsa:4040%09red/hsa:840%09red/hsa:842%09red/hsa:6932%09red/hsa:3561%09red/hsa:6258%09red/hsa:112%09red/hsa:2949%09red/hsa:808%09red/hsa:4149%09red/hsa:3479%09red/hsa:867%09red/hsa:1630%09red/hsa:6502%09red/hsa:356%09red/hsa:185…
Gastric acid secretion	KEGG PATHWAY	hsa04971	10	75	0.0993888	0.573007	ENSG00000129467|ENSG00000155897|ENSG00000160014|ENSG00000174233|ENSG00000096433|ENSG00000140795|ENSG00000133019|ENSG00000104267|ENSG00000143153|ENSG00000058404	http://www.genome.jp/kegg-bin/show_pathway?hsa04971/hsa:760%09red/hsa:816%09red/hsa:808%09red/hsa:91807%09red/hsa:3710%09red/hsa:112%09red/hsa:481%09red/hsa:114%09red/hsa:1131%09red/hsa:196883%09red
Apelin signaling pathway	KEGG PATHWAY	hsa04371	16	137	0.105354	0.597142	ENSG00000129467|ENSG00000114450|ENSG00000160014|ENSG00000078142|ENSG00000096433|ENSG00000140795|ENSG00000111725|ENSG00000171132|ENSG00000155897|ENSG00000127920|ENSG00000196218|ENSG00000127528|ENSG00000105851|ENSG00000141646|ENSG00000174233|ENSG00000175387	http://www.genome.jp/kegg-bin/show_pathway?hsa04371/hsa:10365%09red/hsa:59345%09red/hsa:5581%09red/hsa:112%09red/hsa:808%09red/hsa:91807%09red/hsa:3710%09red/hsa:5294%09red/hsa:5289%09red/hsa:2791%09red/hsa:6261%09red/hsa:5564%09red/hsa:114%09red/hsa:4087%09red/hsa:4089%09red/hsa:196883%09red
Colorectal cancer	KEGG PATHWAY	hsa05210	11	86	0.105853	0.597142	ENSG00000141646|ENSG00000187323|ENSG00000082701|ENSG00000163235|ENSG00000081059|ENSG00000145675|ENSG00000124882|ENSG00000105329|ENSG00000132906|ENSG00000175387|ENSG00000177606	http://www.genome.jp/kegg-bin/show_pathway?hsa05210/hsa:2932%09red/hsa:7039%09red/hsa:3725%09red/hsa:5295%09red/hsa:1630%09red/hsa:4089%09red/hsa:842%09red/hsa:4087%09red/hsa:6932%09red/hsa:2069%09red/hsa:7040%09red
Aldosterone synthesis and secretion	KEGG PATHWAY	hsa04925	12	97	0.111122	0.597142	ENSG00000129467|ENSG00000155897|ENSG00000160014|ENSG00000185231|ENSG00000174233|ENSG00000096433|ENSG00000143153|ENSG00000067842|ENSG00000171132|ENSG00000100346|ENSG00000102001|ENSG00000058404	http://www.genome.jp/kegg-bin/show_pathway?hsa04925/hsa:778%09red/hsa:5581%09red/hsa:112%09red/hsa:816%09red/hsa:808%09red/hsa:3710%09red/hsa:492%09red/hsa:4158%09red/hsa:481%09red/hsa:114%09red/hsa:8911%09red/hsa:196883%09red
Tight junction	KEGG PATHWAY	hsa04530	19	170	0.11144	0.597142	ENSG00000104880|ENSG00000144821|ENSG00000171132|ENSG00000140750|ENSG00000132849|ENSG00000107186|ENSG00000167461|ENSG00000150672|ENSG00000111725|ENSG00000105357|ENSG00000128849|ENSG00000106299|ENSG00000130396|ENSG00000137221|ENSG00000118046|ENSG00000131899|ENSG00000134318|ENSG00000074211|ENSG00000177606	http://www.genome.jp/kegg-bin/show_pathway?hsa04530/hsa:5522%09red/hsa:8976%09red/hsa:93643%09red/hsa:3725%09red/hsa:5581%09red/hsa:1740%09red/hsa:8777%09red/hsa:79784%09red/hsa:3996%09red/hsa:4301%09red/hsa:55114%09red/hsa:6794%09red/hsa:9475%09red/hsa:5564%09red/hsa:10207%09red/hsa:23370%09red/hsa:84952%09red/hsa:22989%09red/hsa:4218%09red
Arrhythmogenic right ventricular cardiomyopathy (ARVC)	KEGG PATHWAY	hsa05412	10	77	0.11159	0.597142	ENSG00000144668|ENSG00000007402|ENSG00000096696|ENSG00000074370|ENSG00000151062|ENSG00000115232|ENSG00000081059|ENSG00000170558|ENSG00000102001|ENSG00000006116	http://www.genome.jp/kegg-bin/show_pathway?hsa05412/hsa:3676%09red/hsa:93589%09red/hsa:3680%09red/hsa:778%09red/hsa:9254%09red/hsa:1832%09red/hsa:10368%09red/hsa:6932%09red/hsa:489%09red/hsa:1000%09red
Proteoglycans in cancer	KEGG PATHWAY	hsa05205	22	203	0.114852	0.597142	ENSG00000117560|ENSG00000017427|ENSG00000105329|ENSG00000058404|ENSG00000174804|ENSG00000091831|ENSG00000142798|ENSG00000096433|ENSG00000167244|ENSG00000160293|ENSG00000124181|ENSG00000110395|ENSG00000089159|ENSG00000113360|ENSG00000109458|ENSG00000134318|ENSG00000145675|ENSG00000175387|ENSG00000104290|ENSG00000151150|ENSG00000137801|ENSG00000058272	http://www.genome.jp/kegg-bin/show_pathway?hsa05205/hsa:3339%09red/hsa:3481%09red/hsa:2099%09red/hsa:356%09red/hsa:7410%09red/hsa:4659%09red/hsa:5829%09red/hsa:3479%09red/hsa:867%09red/hsa:7057%09red/hsa:2549%09red/hsa:4087%09red/hsa:288%09red/hsa:5335%09red/hsa:3710%09red/hsa:29102%09red/hsa:5295%09red/hsa:9475%09red/hsa:8322%09red/hsa:7976%09red/hsa:816%09red/hsa:7040%09red
Nicotinate and nicotinamide metabolism	KEGG PATHWAY	hsa00760	5	30	0.115201	0.597142	ENSG00000135318|ENSG00000125458|ENSG00000004468|ENSG00000152620|ENSG00000157064	http://www.genome.jp/kegg-bin/show_pathway?hsa00760/hsa:23057%09red/hsa:4907%09red/hsa:952%09red/hsa:30833%09red/hsa:133686%09red
Pancreatic secretion	KEGG PATHWAY	hsa04972	12	98	0.116771	0.59978	ENSG00000129467|ENSG00000155897|ENSG00000004468|ENSG00000167461|ENSG00000096433|ENSG00000133019|ENSG00000104267|ENSG00000074370|ENSG00000067842|ENSG00000143153|ENSG00000080493|ENSG00000174233	http://www.genome.jp/kegg-bin/show_pathway?hsa04972/hsa:760%09red/hsa:952%09red/hsa:489%09red/hsa:3710%09red/hsa:492%09red/hsa:112%09red/hsa:481%09red/hsa:114%09red/hsa:8671%09red/hsa:1131%09red/hsa:196883%09red/hsa:4218%09red
Relaxin signaling pathway	KEGG PATHWAY	hsa04926	15	130	0.121847	0.61666	ENSG00000129467|ENSG00000114450|ENSG00000185634|ENSG00000105329|ENSG00000173080|ENSG00000169031|ENSG00000150630|ENSG00000155897|ENSG00000127920|ENSG00000145675|ENSG00000108821|ENSG00000133105|ENSG00000174233|ENSG00000175387|ENSG00000177606	http://www.genome.jp/kegg-bin/show_pathway?hsa04926/hsa:122042%09red/hsa:1285%09red/hsa:59345%09red/hsa:112%09red/hsa:1277%09red/hsa:2791%09red/hsa:339403%09red/hsa:196883%09red/hsa:5295%09red/hsa:3725%09red/hsa:7424%09red/hsa:399694%09red/hsa:114%09red/hsa:4087%09red/hsa:7040%09red
Regulation of actin cytoskeleton	KEGG PATHWAY	hsa04810	23	216	0.123307	0.61666	ENSG00000102302|ENSG00000127084|ENSG00000131504|ENSG00000140795|ENSG00000133019|ENSG00000158815|ENSG00000160867|ENSG00000147202|ENSG00000181072|ENSG00000136002|ENSG00000106299|ENSG00000160293|ENSG00000144668|ENSG00000154380|ENSG00000006747|ENSG00000105357|ENSG00000089159|ENSG00000165410|ENSG00000134318|ENSG00000145675|ENSG00000184574|ENSG00000115232|ENSG00000058272	http://www.genome.jp/kegg-bin/show_pathway?hsa04810/hsa:79784%09red/hsa:1729%09red/hsa:55740%09red/hsa:7410%09red/hsa:4659%09red/hsa:1131%09red/hsa:5829%09red/hsa:1073%09red/hsa:85477%09red/hsa:57121%09red/hsa:3676%09red/hsa:5295%09red/hsa:9475%09red/hsa:1129%09red/hsa:1730%09red/hsa:50649%09red/hsa:3680%09red/hsa:91807%09red/hsa:8976%09red/hsa:8822%09red/hsa:2245%09red/hsa:2264%09red/hsa:89846%0…
Lysine degradation	KEGG PATHWAY	hsa00310	8	59	0.123332	0.61666	ENSG00000110066|ENSG00000167548|ENSG00000111275|ENSG00000061455|ENSG00000198756|ENSG00000188266|ENSG00000165671|ENSG00000143149	http://www.genome.jp/kegg-bin/show_pathway?hsa00310/hsa:23127%09red/hsa:123688%09red/hsa:223%09red/hsa:64324%09red/hsa:93166%09red/hsa:8085%09red/hsa:51111%09red/hsa:217%09red
Vascular smooth muscle contraction	KEGG PATHWAY	hsa04270	15	132	0.132275	0.628724	ENSG00000129467|ENSG00000155897|ENSG00000197584|ENSG00000064989|ENSG00000061918|ENSG00000174233|ENSG00000096433|ENSG00000140795|ENSG00000171132|ENSG00000134318|ENSG00000160014|ENSG00000102001|ENSG00000152402|ENSG00000058272|ENSG00000171121	http://www.genome.jp/kegg-bin/show_pathway?hsa04270/hsa:778%09red/hsa:5581%09red/hsa:2983%09red/hsa:112%09red/hsa:808%09red/hsa:91807%09red/hsa:3710%09red/hsa:2977%09red/hsa:9475%09red/hsa:114%09red/hsa:4659%09red/hsa:10203%09red/hsa:27094%09red/hsa:10242%09red/hsa:196883%09red
Tuberculosis	KEGG PATHWAY	hsa05152	19	175	0.133456	0.628724	ENSG00000117984|ENSG00000078142|ENSG00000172216|ENSG00000160014|ENSG00000185344|ENSG00000003400|ENSG00000102879|ENSG00000011028|ENSG00000185896|ENSG00000242574|ENSG00000153246|ENSG00000108774|ENSG00000033627|ENSG00000105929|ENSG00000105329|ENSG00000132906|ENSG00000231389|ENSG00000067182|ENSG00000058404	http://www.genome.jp/kegg-bin/show_pathway?hsa05152/hsa:23545%09red/hsa:843%09red/hsa:5289%09red/hsa:50617%09red/hsa:22925%09red/hsa:11151%09red/hsa:816%09red/hsa:808%09red/hsa:3109%09red/hsa:7132%09red/hsa:1051%09red/hsa:3113%09red/hsa:535%09red/hsa:1509%09red/hsa:9902%09red/hsa:842%09red/hsa:5878%09red/hsa:3916%09red/hsa:7040%09red
Histidine metabolism	KEGG PATHWAY	hsa00340	4	23	0.137209	0.628724	ENSG00000143149|ENSG00000111275|ENSG00000189221|ENSG00000108381	http://www.genome.jp/kegg-bin/show_pathway?hsa00340/hsa:443%09red/hsa:4128%09red/hsa:223%09red/hsa:217%09red
Amyotrophic lateral sclerosis (ALS)	KEGG PATHWAY	hsa05014	7	51	0.137857	0.628724	ENSG00000100285|ENSG00000110436|ENSG00000176884|ENSG00000273079|ENSG00000132906|ENSG00000161509|ENSG00000067182	http://www.genome.jp/kegg-bin/show_pathway?hsa05014/hsa:4744%09red/hsa:6506%09red/hsa:7132%09red/hsa:842%09red/hsa:2905%09red/hsa:2904%09red/hsa:2902%09red
Ras signaling pathway	KEGG PATHWAY	hsa04014	24	232	0.143864	0.628724	ENSG00000185634|ENSG00000160867|ENSG00000117560|ENSG00000017427|ENSG00000273079|ENSG00000108774|ENSG00000158815|ENSG00000160014|ENSG00000197283|ENSG00000101280|ENSG00000104365|ENSG00000163235|ENSG00000114450|ENSG00000167244|ENSG00000171435|ENSG00000124181|ENSG00000176884|ENSG00000150630|ENSG00000109458|ENSG00000145675|ENSG00000058335|ENSG00000196712|ENSG00000130396|ENSG00000127920	http://www.genome.jp/kegg-bin/show_pathway?hsa04014/hsa:59345%09red/hsa:2791%09red/hsa:3481%09red/hsa:356%09red/hsa:2904%09red/hsa:2902%09red/hsa:5923%09red/hsa:808%09red/hsa:3479%09red/hsa:4301%09red/hsa:283455%09red/hsa:8831%09red/hsa:2549%09red/hsa:7039%09red/hsa:3551%09red/hsa:5335%09red/hsa:5295%09red/hsa:7424%09red/hsa:5878%09red/hsa:51378%09red/hsa:399694%09red/hsa:4763%09red/hsa:8822%09re…
Serotonergic synapse	KEGG PATHWAY	hsa04726	13	113	0.144265	0.628724	ENSG00000100197|ENSG00000205702|ENSG00000189221|ENSG00000142192|ENSG00000096433|ENSG00000179477|ENSG00000145864|ENSG00000157542|ENSG00000114450|ENSG00000127920|ENSG00000102001|ENSG00000080709|ENSG00000108576	http://www.genome.jp/kegg-bin/show_pathway?hsa04726/hsa:778%09red/hsa:1564%09red/hsa:2561%09red/hsa:2791%09red/hsa:3710%09red/hsa:351%09red/hsa:3781%09red/hsa:59345%09red/hsa:242%09red/hsa:6532%09red/hsa:1565%09red/hsa:3763%09red/hsa:4128%09red
MicroRNAs in cancer	KEGG PATHWAY	hsa05206	30	299	0.144743	0.628724	ENSG00000185634|ENSG00000169554|ENSG00000171132|ENSG00000199165|ENSG00000208012|ENSG00000100784|ENSG00000198975|ENSG00000207651|ENSG00000104365|ENSG00000199072|ENSG00000207779|ENSG00000207781|ENSG00000185950|ENSG00000103275|ENSG00000199177|ENSG00000104081|ENSG00000105173|ENSG00000199135|ENSG00000124181|ENSG00000283990|ENSG00000206557|ENSG00000100697|ENSG00000119772|ENSG00000104290|ENSG00000159217…	http://www.genome.jp/kegg-bin/show_pathway?hsa05206/hsa:131405%09red/hsa:5581%09red/hsa:9252%09red/hsa:442910%09red/hsa:406949%09red/hsa:407020%09red/hsa:1788%09red/hsa:23405%09red/hsa:90427%09red/hsa:407041%09red/hsa:407035%09red/hsa:7057%09red/hsa:406894%09red/hsa:9839%09red/hsa:406893%09red/hsa:7329%09red/hsa:3551%09red/hsa:5335%09red/hsa:8660%09red/hsa:898%09red/hsa:10642%09red/hsa:7976%09red…
Taste transduction	KEGG PATHWAY	hsa04742	10	82	0.145583	0.628724	ENSG00000129467|ENSG00000155897|ENSG00000169962|ENSG00000174233|ENSG00000096433|ENSG00000133019|ENSG00000136928|ENSG00000138622|ENSG00000154678|ENSG00000151834	http://www.genome.jp/kegg-bin/show_pathway?hsa04742/hsa:9568%09red/hsa:5137%09red/hsa:3710%09red/hsa:196883%09red/hsa:112%09red/hsa:83756%09red/hsa:114%09red/hsa:1131%09red/hsa:10021%09red/hsa:2555%09red
Lysosome	KEGG PATHWAY	hsa04142	14	124	0.14684	0.628724	ENSG00000188603|ENSG00000117984|ENSG00000166311|ENSG00000185344|ENSG00000144455|ENSG00000185896|ENSG00000197081|ENSG00000119899|ENSG00000072958|ENSG00000127415|ENSG00000033627|ENSG00000105929|ENSG00000103723|ENSG00000064601	http://www.genome.jp/kegg-bin/show_pathway?hsa04142/hsa:23545%09red/hsa:26503%09red/hsa:3482%09red/hsa:3425%09red/hsa:1201%09red/hsa:3916%09red/hsa:50617%09red/hsa:535%09red/hsa:5476%09red/hsa:1509%09red/hsa:8120%09red/hsa:285362%09red/hsa:6609%09red/hsa:8907%09red
Bile secretion	KEGG PATHWAY	hsa04976	9	72	0.147114	0.628724	ENSG00000129467|ENSG00000155897|ENSG00000083807|ENSG00000125257|ENSG00000174233|ENSG00000143153|ENSG00000104267|ENSG00000080493|ENSG00000080709	http://www.genome.jp/kegg-bin/show_pathway?hsa04976/hsa:760%09red/hsa:10257%09red/hsa:112%09red/hsa:196883%09red/hsa:8671%09red/hsa:3781%09red/hsa:481%09red/hsa:114%09red/hsa:10998%09red
Adherens junction	KEGG PATHWAY	hsa04520	9	72	0.147114	0.628724	ENSG00000142949|ENSG00000132970|ENSG00000198561|ENSG00000106299|ENSG00000130396|ENSG00000081059|ENSG00000176105|ENSG00000141646|ENSG00000175387	http://www.genome.jp/kegg-bin/show_pathway?hsa04520/hsa:1500%09red/hsa:7525%09red/hsa:8976%09red/hsa:4301%09red/hsa:4089%09red/hsa:4087%09red/hsa:6932%09red/hsa:5792%09red/hsa:10810%09red
Rap1 signaling pathway	KEGG PATHWAY	hsa04015	22	211	0.148473	0.628724	ENSG00000155897|ENSG00000105738|ENSG00000160867|ENSG00000017427|ENSG00000273079|ENSG00000158815|ENSG00000101280|ENSG00000077420|ENSG00000198561|ENSG00000160014|ENSG00000160293|ENSG00000184574|ENSG00000174233|ENSG00000124181|ENSG00000150630|ENSG00000145675|ENSG00000154380|ENSG00000129467|ENSG00000176884|ENSG00000197555|ENSG00000137801|ENSG00000130396	http://www.genome.jp/kegg-bin/show_pathway?hsa04015/hsa:57121%09red/hsa:55740%09red/hsa:2904%09red/hsa:7410%09red/hsa:2902%09red/hsa:1500%09red/hsa:808%09red/hsa:3479%09red/hsa:4301%09red/hsa:7057%09red/hsa:196883%09red/hsa:5335%09red/hsa:54518%09red/hsa:5295%09red/hsa:7424%09red/hsa:51378%09red/hsa:23094%09red/hsa:26037%09red/hsa:8822%09red/hsa:2264%09red/hsa:112%09red/hsa:114%09red
Fc gamma R-mediated phagocytosis	KEGG PATHWAY	hsa04666	11	93	0.150345	0.629221	ENSG00000171132|ENSG00000160293|ENSG00000254087|ENSG00000088280|ENSG00000124181|ENSG00000132970|ENSG00000006747|ENSG00000165410|ENSG00000145675|ENSG00000106299|ENSG00000079805	http://www.genome.jp/kegg-bin/show_pathway?hsa04666/hsa:5335%09red/hsa:55616%09red/hsa:5581%09red/hsa:1073%09red/hsa:8976%09red/hsa:5295%09red/hsa:1785%09red/hsa:85477%09red/hsa:4067%09red/hsa:7410%09red/hsa:10810%09red
Longevity regulating pathway - multiple species	KEGG PATHWAY	hsa04213	8	63	0.156387	0.629555	ENSG00000185950|ENSG00000129467|ENSG00000155897|ENSG00000017427|ENSG00000174233|ENSG00000111725|ENSG00000162129|ENSG00000145675	http://www.genome.jp/kegg-bin/show_pathway?hsa04213/hsa:81570%09red/hsa:3479%09red/hsa:8660%09red/hsa:196883%09red/hsa:5295%09red/hsa:112%09red/hsa:5564%09red/hsa:114%09red
Inflammatory bowel disease (IBD)	KEGG PATHWAY	hsa05321	8	63	0.156387	0.629555	ENSG00000131196|ENSG00000231389|ENSG00000175387|ENSG00000073861|ENSG00000105329|ENSG00000147168|ENSG00000242574|ENSG00000177606	http://www.genome.jp/kegg-bin/show_pathway?hsa05321/hsa:3561%09red/hsa:3725%09red/hsa:30009%09red/hsa:4772%09red/hsa:3113%09red/hsa:3109%09red/hsa:4087%09red/hsa:7040%09red
TGF-beta signaling pathway	KEGG PATHWAY	hsa04350	11	94	0.157388	0.629555	ENSG00000141646|ENSG00000143869|ENSG00000163083|ENSG00000182175|ENSG00000121989|ENSG00000137801|ENSG00000138696|ENSG00000114739|ENSG00000105329|ENSG00000166147|ENSG00000175387	http://www.genome.jp/kegg-bin/show_pathway?hsa04350/hsa:658%09red/hsa:4089%09red/hsa:56963%09red/hsa:3625%09red/hsa:93%09red/hsa:92%09red/hsa:7057%09red/hsa:7040%09red/hsa:151449%09red/hsa:4087%09red/hsa:2200%09red
Insulin signaling pathway	KEGG PATHWAY	hsa04910	15	137	0.160462	0.629555	ENSG00000141349|ENSG00000185950|ENSG00000142949|ENSG00000160014|ENSG00000180008|ENSG00000108946|ENSG00000185634|ENSG00000104365|ENSG00000082701|ENSG00000111725|ENSG00000110395|ENSG00000165699|ENSG00000188191|ENSG00000145675|ENSG00000156873	http://www.genome.jp/kegg-bin/show_pathway?hsa04910/hsa:3551%09red/hsa:399694%09red/hsa:5261%09red/hsa:92579%09red/hsa:8660%09red/hsa:5575%09red/hsa:808%09red/hsa:5573%09red/hsa:867%09red/hsa:5295%09red/hsa:122809%09red/hsa:7248%09red/hsa:5564%09red/hsa:2932%09red/hsa:5792%09red
Gastric cancer	KEGG PATHWAY	hsa05226	16	148	0.161577	0.629555	ENSG00000141646|ENSG00000174804|ENSG00000185634|ENSG00000104290|ENSG00000105173|ENSG00000070018|ENSG00000107404|ENSG00000082701|ENSG00000161202|ENSG00000109458|ENSG00000158815|ENSG00000081059|ENSG00000145675|ENSG00000105329|ENSG00000175387|ENSG00000143171	http://www.genome.jp/kegg-bin/show_pathway?hsa05226/hsa:6258%09red/hsa:399694%09red/hsa:2932%09red/hsa:4089%09red/hsa:7040%09red/hsa:5295%09red/hsa:898%09red/hsa:1857%09red/hsa:4040%09red/hsa:1855%09red/hsa:2549%09red/hsa:8822%09red/hsa:4087%09red/hsa:8322%09red/hsa:6932%09red/hsa:7976%09red
Neuroactive ligand-receptor interaction	KEGG PATHWAY	hsa04080	33	338	0.164112	0.629555	ENSG00000094755|ENSG00000010310|ENSG00000064989|ENSG00000133019|ENSG00000171596|ENSG00000273079|ENSG00000165409|ENSG00000082556|ENSG00000267534|ENSG00000181072|ENSG00000185231|ENSG00000213694|ENSG00000173080|ENSG00000099957|ENSG00000136928|ENSG00000145864|ENSG00000196277|ENSG00000133105|ENSG00000182256|ENSG00000116329|ENSG00000188778|ENSG00000130368|ENSG00000152578|ENSG00000151834|ENSG00000043591…	http://www.genome.jp/kegg-bin/show_pathway?hsa04080/hsa:64106%09red/hsa:155%09red/hsa:153%09red/hsa:9568%09red/hsa:1135%09red/hsa:2905%09red/hsa:2904%09red/hsa:1131%09red/hsa:2902%09red/hsa:4142%09red/hsa:10203%09red/hsa:2567%09red/hsa:122042%09red/hsa:2564%09red/hsa:2561%09red/hsa:339403%09red/hsa:2893%09red/hsa:2568%09red/hsa:719%09red/hsa:1129%09red/hsa:2917%09red/hsa:7253%09red/hsa:2696%09red…
Vasopressin-regulated water reabsorption	KEGG PATHWAY	hsa04962	6	44	0.165303	0.629555	ENSG00000264364|ENSG00000174233|ENSG00000197102|ENSG00000135720|ENSG00000108774|ENSG00000187240	http://www.genome.jp/kegg-bin/show_pathway?hsa04962/hsa:1783%09red/hsa:1778%09red/hsa:140735%09red/hsa:79659%09red/hsa:112%09red/hsa:5878%09red
ErbB signaling pathway	KEGG PATHWAY	hsa04012	10	85	0.168253	0.629555	ENSG00000185634|ENSG00000124181|ENSG00000082701|ENSG00000110395|ENSG00000163235|ENSG00000109458|ENSG00000145675|ENSG00000124882|ENSG00000058404|ENSG00000177606	http://www.genome.jp/kegg-bin/show_pathway?hsa04012/hsa:5335%09red/hsa:2932%09red/hsa:816%09red/hsa:3725%09red/hsa:867%09red/hsa:5295%09red/hsa:2549%09red/hsa:399694%09red/hsa:7039%09red/hsa:2069%09red
Endocrine resistance	KEGG PATHWAY	hsa01522	11	96	0.171959	0.639189	ENSG00000100197|ENSG00000129467|ENSG00000205702|ENSG00000155897|ENSG00000091831|ENSG00000017427|ENSG00000174233|ENSG00000184916|ENSG00000185634|ENSG00000145675|ENSG00000177606	http://www.genome.jp/kegg-bin/show_pathway?hsa01522/hsa:399694%09red/hsa:3479%09red/hsa:1565%09red/hsa:5295%09red/hsa:2099%09red/hsa:3714%09red/hsa:3725%09red/hsa:112%09red/hsa:1564%09red/hsa:114%09red/hsa:196883%09red
Apoptosis - multiple species	KEGG PATHWAY	hsa04215	5	35	0.173787	0.63961	ENSG00000108387|ENSG00000165806|ENSG00000132906|ENSG00000176720|ENSG00000067182	http://www.genome.jp/kegg-bin/show_pathway?hsa04215/hsa:7132%09red/hsa:666%09red/hsa:840%09red/hsa:5414%09red/hsa:842%09red
Cortisol synthesis and secretion	KEGG PATHWAY	hsa04927	8	65	0.174336	0.63961	ENSG00000129467|ENSG00000155897|ENSG00000100346|ENSG00000182255|ENSG00000185231|ENSG00000174233|ENSG00000096433|ENSG00000102001	http://www.genome.jp/kegg-bin/show_pathway?hsa04927/hsa:778%09red/hsa:112%09red/hsa:4158%09red/hsa:3710%09red/hsa:3739%09red/hsa:114%09red/hsa:8911%09red/hsa:196883%09red
MAPK signaling pathway	KEGG PATHWAY	hsa04010	29	296	0.177764	0.647979	ENSG00000160867|ENSG00000108861|ENSG00000017427|ENSG00000007402|ENSG00000198216|ENSG00000125952|ENSG00000158815|ENSG00000124882|ENSG00000105329|ENSG00000006116|ENSG00000067182|ENSG00000177606|ENSG00000196712|ENSG00000110786|ENSG00000151062|ENSG00000117560|ENSG00000163235|ENSG00000102001|ENSG00000167244|ENSG00000131196|ENSG00000177189|ENSG00000104365|ENSG00000150630|ENSG00000100346|ENSG00000115594…	http://www.genome.jp/kegg-bin/show_pathway?hsa04010/hsa:93589%09red/hsa:4763%09red/hsa:3481%09red/hsa:3725%09red/hsa:9254%09red/hsa:356%09red/hsa:5923%09red/hsa:4149%09red/hsa:3479%09red/hsa:4772%09red/hsa:7039%09red/hsa:9252%09red/hsa:2069%09red/hsa:3551%09red/hsa:777%09red/hsa:3554%09red/hsa:6197%09red/hsa:778%09red/hsa:10368%09red/hsa:7424%09red/hsa:84867%09red/hsa:51378%09red/hsa:9064%09red/h…
Progesterone-mediated oocyte maturation	KEGG PATHWAY	hsa04914	11	97	0.17948	0.650039	ENSG00000129467|ENSG00000155897|ENSG00000107864|ENSG00000127564|ENSG00000174233|ENSG00000177189|ENSG00000017427|ENSG00000082175|ENSG00000004897|ENSG00000145675|ENSG00000137449	http://www.genome.jp/kegg-bin/show_pathway?hsa04914/hsa:3479%09red/hsa:9088%09red/hsa:6197%09red/hsa:196883%09red/hsa:132864%09red/hsa:5295%09red/hsa:5241%09red/hsa:112%09red/hsa:22849%09red/hsa:114%09red/hsa:996%09red
Neurotrophin signaling pathway	KEGG PATHWAY	hsa04722	13	119	0.183459	0.654328	ENSG00000185634|ENSG00000160014|ENSG00000117560|ENSG00000177189|ENSG00000104365|ENSG00000124181|ENSG00000082701|ENSG00000140538|ENSG00000109458|ENSG00000100784|ENSG00000145675|ENSG00000177606|ENSG00000058404	http://www.genome.jp/kegg-bin/show_pathway?hsa04722/hsa:3551%09red/hsa:4916%09red/hsa:2932%09red/hsa:816%09red/hsa:808%09red/hsa:9252%09red/hsa:3725%09red/hsa:5295%09red/hsa:356%09red/hsa:2549%09red/hsa:399694%09red/hsa:6197%09red/hsa:5335%09red
Rheumatoid arthritis	KEGG PATHWAY	hsa05323	10	87	0.184247	0.654328	ENSG00000185344|ENSG00000164136|ENSG00000231389|ENSG00000033627|ENSG00000163599|ENSG00000178562|ENSG00000105929|ENSG00000105329|ENSG00000242574|ENSG00000177606	http://www.genome.jp/kegg-bin/show_pathway?hsa05323/hsa:23545%09red/hsa:3600%09red/hsa:940%09red/hsa:3725%09red/hsa:3113%09red/hsa:535%09red/hsa:3109%09red/hsa:50617%09red/hsa:1493%09red/hsa:7040%09red
Retrograde endocannabinoid signaling	KEGG PATHWAY	hsa04723	15	141	0.185097	0.654328	ENSG00000129467|ENSG00000094755|ENSG00000114450|ENSG00000182256|ENSG00000174233|ENSG00000096433|ENSG00000145864|ENSG00000157542|ENSG00000155897|ENSG00000127920|ENSG00000102287|ENSG00000102001|ENSG00000152578|ENSG00000151834|ENSG00000101438	http://www.genome.jp/kegg-bin/show_pathway?hsa04723/hsa:2567%09red/hsa:59345%09red/hsa:2561%09red/hsa:140679%09red/hsa:778%09red/hsa:2791%09red/hsa:3710%09red/hsa:2893%09red/hsa:2568%09red/hsa:112%09red/hsa:2564%09red/hsa:114%09red/hsa:3763%09red/hsa:196883%09red/hsa:2555%09red
Alanine, aspartate and glutamate metabolism	KEGG PATHWAY	hsa00250	5	36	0.186672	0.654328	ENSG00000136750|ENSG00000239900|ENSG00000166532|ENSG00000114021|ENSG00000108381	http://www.genome.jp/kegg-bin/show_pathway?hsa00250/hsa:443%09red/hsa:57494%09red/hsa:56954%09red/hsa:2572%09red/hsa:158%09red
AMPK signaling pathway	KEGG PATHWAY	hsa04152	13	120	0.190446	0.654328	ENSG00000141349|ENSG00000185950|ENSG00000158571|ENSG00000160741|ENSG00000017427|ENSG00000167461|ENSG00000111725|ENSG00000103319|ENSG00000165699|ENSG00000118046|ENSG00000145675|ENSG00000101076|ENSG00000074211	http://www.genome.jp/kegg-bin/show_pathway?hsa04152/hsa:5522%09red/hsa:29904%09red/hsa:92579%09red/hsa:8660%09red/hsa:3479%09red/hsa:5295%09red/hsa:7248%09red/hsa:6794%09red/hsa:5564%09red/hsa:5207%09red/hsa:3172%09red/hsa:200186%09red/hsa:4218%09red
Purine metabolism	KEGG PATHWAY	hsa00230	14	131	0.191202	0.654328	ENSG00000129467|ENSG00000155897|ENSG00000113448|ENSG00000187097|ENSG00000061918|ENSG00000174233|ENSG00000138801|ENSG00000101890|ENSG00000128050|ENSG00000125458|ENSG00000154678|ENSG00000239900|ENSG00000135318|ENSG00000152402	http://www.genome.jp/kegg-bin/show_pathway?hsa00230/hsa:957%09red/hsa:5144%09red/hsa:9061%09red/hsa:2986%09red/hsa:30833%09red/hsa:5137%09red/hsa:158%09red/hsa:2983%09red/hsa:114%09red/hsa:2977%09red/hsa:112%09red/hsa:10606%09red/hsa:196883%09red/hsa:4907%09red
Long-term potentiation	KEGG PATHWAY	hsa04720	8	67	0.193152	0.654328	ENSG00000155897|ENSG00000160014|ENSG00000177189|ENSG00000096433|ENSG00000176884|ENSG00000273079|ENSG00000161509|ENSG00000058404	http://www.genome.jp/kegg-bin/show_pathway?hsa04720/hsa:816%09red/hsa:808%09red/hsa:3710%09red/hsa:6197%09red/hsa:114%09red/hsa:2905%09red/hsa:2904%09red/hsa:2902%09red
NF-kappa B signaling pathway	KEGG PATHWAY	hsa04064	11	99	0.194973	0.654328	ENSG00000103275|ENSG00000083799|ENSG00000254087|ENSG00000104365|ENSG00000124181|ENSG00000141527|ENSG00000182866|ENSG00000159958|ENSG00000121060|ENSG00000115594|ENSG00000067182	http://www.genome.jp/kegg-bin/show_pathway?hsa04064/hsa:3551%09red/hsa:5335%09red/hsa:3554%09red/hsa:7132%09red/hsa:3932%09red/hsa:7706%09red/hsa:115650%09red/hsa:79092%09red/hsa:4067%09red/hsa:1540%09red/hsa:7329%09red
Endocytosis	KEGG PATHWAY	hsa04144	24	244	0.199494	0.654328	ENSG00000100385|ENSG00000124198|ENSG00000088280|ENSG00000136100|ENSG00000197081|ENSG00000063245|ENSG00000108774|ENSG00000160867|ENSG00000100055|ENSG00000133612|ENSG00000140464|ENSG00000079805|ENSG00000106299|ENSG00000167461|ENSG00000167987|ENSG00000110395|ENSG00000175387|ENSG00000006125|ENSG00000205302|ENSG00000100077|ENSG00000107560|ENSG00000097033|ENSG00000147168|ENSG00000132612	http://www.genome.jp/kegg-bin/show_pathway?hsa04144/hsa:55616%09red/hsa:22841%09red/hsa:157%09red/hsa:3482%09red/hsa:55048%09red/hsa:3561%09red/hsa:867%09red/hsa:1785%09red/hsa:51100%09red/hsa:3560%09red/hsa:163%09red/hsa:51028%09red/hsa:4087%09red/hsa:5371%09red/hsa:5878%09red/hsa:10564%09red/hsa:27128%09red/hsa:29924%09red/hsa:6643%09red/hsa:27183%09red/hsa:8976%09red/hsa:116988%09red/hsa:2264%…
Graft-versus-host disease	KEGG PATHWAY	hsa05332	5	37	0.199889	0.654328	ENSG00000231389|ENSG00000134539|ENSG00000242574|ENSG00000117560|ENSG00000178562	http://www.genome.jp/kegg-bin/show_pathway?hsa05332/hsa:3824%09red/hsa:3113%09red/hsa:356%09red/hsa:940%09red/hsa:3109%09red
Aldosterone-regulated sodium reabsorption	KEGG PATHWAY	hsa04960	5	37	0.199889	0.654328	ENSG00000151623|ENSG00000145675|ENSG00000065054|ENSG00000143153|ENSG00000017427	http://www.genome.jp/kegg-bin/show_pathway?hsa04960/hsa:3479%09red/hsa:4306%09red/hsa:9351%09red/hsa:5295%09red/hsa:481%09red
Selenocompound metabolism	KEGG PATHWAY	hsa00450	3	18	0.202351	0.654328	ENSG00000138801|ENSG00000086475|ENSG00000179918	http://www.genome.jp/kegg-bin/show_pathway?hsa00450/hsa:22928%09red/hsa:22929%09red/hsa:9061%09red
Amphetamine addiction	KEGG PATHWAY	hsa05031	8	68	0.202864	0.654328	ENSG00000189221|ENSG00000160014|ENSG00000176884|ENSG00000273079|ENSG00000152578|ENSG00000177606|ENSG00000161509|ENSG00000058404	http://www.genome.jp/kegg-bin/show_pathway?hsa05031/hsa:816%09red/hsa:808%09red/hsa:3725%09red/hsa:2893%09red/hsa:2905%09red/hsa:2904%09red/hsa:4128%09red/hsa:2902%09red
RNA degradation	KEGG PATHWAY	hsa03018	9	79	0.206865	0.654328	ENSG00000080802|ENSG00000114127|ENSG00000112941|ENSG00000188316|ENSG00000140694|ENSG00000125107|ENSG00000075914|ENSG00000204351|ENSG00000171311	http://www.genome.jp/kegg-bin/show_pathway?hsa03018/hsa:6499%09red/hsa:23016%09red/hsa:5073%09red/hsa:54464%09red/hsa:23019%09red/hsa:387712%09red/hsa:51013%09red/hsa:4850%09red/hsa:11044%09red
Human cytomegalovirus infection	KEGG PATHWAY	hsa05163	22	223	0.208142	0.654328	ENSG00000155897|ENSG00000117560|ENSG00000101096|ENSG00000165699|ENSG00000067182|ENSG00000164430|ENSG00000114450|ENSG00000160014|ENSG00000131196|ENSG00000104365|ENSG00000174233|ENSG00000096433|ENSG00000089159|ENSG00000134318|ENSG00000145675|ENSG00000132906|ENSG00000115594|ENSG00000129467|ENSG00000082701|ENSG00000231925|ENSG00000127920|ENSG00000171522	http://www.genome.jp/kegg-bin/show_pathway?hsa05163/hsa:6892%09red/hsa:59345%09red/hsa:2791%09red/hsa:356%09red/hsa:842%09red/hsa:808%09red/hsa:5829%09red/hsa:7248%09red/hsa:4772%09red/hsa:4773%09red/hsa:115004%09red/hsa:196883%09red/hsa:3551%09red/hsa:3554%09red/hsa:3710%09red/hsa:5295%09red/hsa:9475%09red/hsa:2932%09red/hsa:7132%09red/hsa:112%09red/hsa:114%09red/hsa:5734%09red
Longevity regulating pathway	KEGG PATHWAY	hsa04211	10	90	0.209458	0.654328	ENSG00000185950|ENSG00000129467|ENSG00000155897|ENSG00000017427|ENSG00000174233|ENSG00000111725|ENSG00000145675|ENSG00000165699|ENSG00000118046|ENSG00000023287	http://www.genome.jp/kegg-bin/show_pathway?hsa04211/hsa:3479%09red/hsa:8660%09red/hsa:196883%09red/hsa:5295%09red/hsa:7248%09red/hsa:6794%09red/hsa:112%09red/hsa:5564%09red/hsa:9821%09red/hsa:114%09red
Hypertrophic cardiomyopathy (HCM)	KEGG PATHWAY	hsa05410	10	90	0.209458	0.654328	ENSG00000144668|ENSG00000017427|ENSG00000007402|ENSG00000074370|ENSG00000151062|ENSG00000115232|ENSG00000102001|ENSG00000111725|ENSG00000006116|ENSG00000105329	http://www.genome.jp/kegg-bin/show_pathway?hsa05410/hsa:3676%09red/hsa:3479%09red/hsa:93589%09red/hsa:3680%09red/hsa:778%09red/hsa:9254%09red/hsa:10368%09red/hsa:5564%09red/hsa:7040%09red/hsa:489%09red
Human immunodeficiency virus 1 infection	KEGG PATHWAY	hsa05170	21	212	0.209869	0.654328	ENSG00000164430|ENSG00000114450|ENSG00000101096|ENSG00000239713|ENSG00000117560|ENSG00000072958|ENSG00000104365|ENSG00000131196|ENSG00000096433|ENSG00000089159|ENSG00000166167|ENSG00000231925|ENSG00000165410|ENSG00000127920|ENSG00000124181|ENSG00000166266|ENSG00000145675|ENSG00000160014|ENSG00000132906|ENSG00000067182|ENSG00000177606	http://www.genome.jp/kegg-bin/show_pathway?hsa05170/hsa:842%09red/hsa:6892%09red/hsa:5335%09red/hsa:59345%09red/hsa:3551%09red/hsa:356%09red/hsa:808%09red/hsa:5829%09red/hsa:1073%09red/hsa:5295%09red/hsa:4772%09red/hsa:4773%09red/hsa:3725%09red/hsa:8945%09red/hsa:60489%09red/hsa:115004%09red/hsa:2791%09red/hsa:7132%09red/hsa:8907%09red/hsa:8065%09red/hsa:3710%09red
Melanogenesis	KEGG PATHWAY	hsa04916	11	101	0.211037	0.654328	ENSG00000129467|ENSG00000174804|ENSG00000155897|ENSG00000160014|ENSG00000104290|ENSG00000174233|ENSG00000107404|ENSG00000082701|ENSG00000081059|ENSG00000161202|ENSG00000058404	http://www.genome.jp/kegg-bin/show_pathway?hsa04916/hsa:2932%09red/hsa:112%09red/hsa:816%09red/hsa:808%09red/hsa:196883%09red/hsa:1857%09red/hsa:1855%09red/hsa:114%09red/hsa:8322%09red/hsa:6932%09red/hsa:7976%09red
Epithelial cell signaling in Helicobacter pylori infection	KEGG PATHWAY	hsa05120	8	70	0.222849	0.654328	ENSG00000185344|ENSG00000254087|ENSG00000104365|ENSG00000124181|ENSG00000106278|ENSG00000033627|ENSG00000105929|ENSG00000177606	http://www.genome.jp/kegg-bin/show_pathway?hsa05120/hsa:23545%09red/hsa:3551%09red/hsa:5335%09red/hsa:3725%09red/hsa:50617%09red/hsa:535%09red/hsa:5803%09red/hsa:4067%09red
Breast cancer	KEGG PATHWAY	hsa05224	15	147	0.225219	0.654328	ENSG00000185634|ENSG00000174804|ENSG00000091831|ENSG00000017427|ENSG00000104290|ENSG00000070018|ENSG00000107404|ENSG00000184916|ENSG00000082701|ENSG00000161202|ENSG00000082175|ENSG00000158815|ENSG00000081059|ENSG00000145675|ENSG00000177606	http://www.genome.jp/kegg-bin/show_pathway?hsa05224/hsa:399694%09red/hsa:3725%09red/hsa:2932%09red/hsa:3479%09red/hsa:5295%09red/hsa:5241%09red/hsa:3714%09red/hsa:1857%09red/hsa:4040%09red/hsa:1855%09red/hsa:8822%09red/hsa:2099%09red/hsa:8322%09red/hsa:6932%09red/hsa:7976%09red
Phospholipase D signaling pathway	KEGG PATHWAY	hsa04072	15	147	0.225219	0.654328	ENSG00000129467|ENSG00000155897|ENSG00000105851|ENSG00000184574|ENSG00000174233|ENSG00000124181|ENSG00000185634|ENSG00000165699|ENSG00000109458|ENSG00000196277|ENSG00000145675|ENSG00000077044|ENSG00000100055|ENSG00000274588|ENSG00000079805	http://www.genome.jp/kegg-bin/show_pathway?hsa04072/hsa:5335%09red/hsa:57121%09red/hsa:196883%09red/hsa:5294%09red/hsa:5295%09red/hsa:7248%09red/hsa:112%09red/hsa:139189%09red/hsa:2549%09red/hsa:399694%09red/hsa:114%09red/hsa:8527%09red/hsa:1785%09red/hsa:2917%09red/hsa:27128%09red
Pyruvate metabolism	KEGG PATHWAY	hsa00620	5	39	0.227212	0.654328	ENSG00000154930|ENSG00000143149|ENSG00000082212|ENSG00000146701|ENSG00000111275	http://www.genome.jp/kegg-bin/show_pathway?hsa00620/hsa:84532%09red/hsa:4200%09red/hsa:4191%09red/hsa:223%09red/hsa:217%09red
T cell receptor signaling pathway	KEGG PATHWAY	hsa04660	11	103	0.227634	0.654328	ENSG00000124181|ENSG00000160293|ENSG00000104365|ENSG00000131196|ENSG00000178562|ENSG00000163599|ENSG00000082701|ENSG00000101096|ENSG00000182866|ENSG00000145675|ENSG00000177606	http://www.genome.jp/kegg-bin/show_pathway?hsa04660/hsa:3551%09red/hsa:5335%09red/hsa:940%09red/hsa:2932%09red/hsa:3725%09red/hsa:5295%09red/hsa:4772%09red/hsa:4773%09red/hsa:3932%09red/hsa:7410%09red/hsa:1493%09red
Hippo signaling pathway - multiple species	KEGG PATHWAY	hsa04392	4	29	0.228146	0.654328	ENSG00000173542|ENSG00000137693|ENSG00000187079|ENSG00000153303	http://www.genome.jp/kegg-bin/show_pathway?hsa04392/hsa:7003%09red/hsa:10413%09red/hsa:92597%09red/hsa:79981%09red
Estrogen signaling pathway	KEGG PATHWAY	hsa04915	14	137	0.233653	0.663385	ENSG00000117984|ENSG00000129467|ENSG00000155897|ENSG00000160014|ENSG00000185634|ENSG00000174233|ENSG00000096433|ENSG00000136928|ENSG00000163235|ENSG00000157542|ENSG00000082175|ENSG00000145675|ENSG00000091831|ENSG00000177606	http://www.genome.jp/kegg-bin/show_pathway?hsa04915/hsa:9568%09red/hsa:3725%09red/hsa:808%09red/hsa:3710%09red/hsa:5295%09red/hsa:5241%09red/hsa:112%09red/hsa:1509%09red/hsa:2099%09red/hsa:114%09red/hsa:7039%09red/hsa:3763%09red/hsa:196883%09red/hsa:399694%09red
Autoimmune thyroid disease	KEGG PATHWAY	hsa05320	6	50	0.235827	0.666211	ENSG00000117560|ENSG00000231389|ENSG00000163599|ENSG00000178562|ENSG00000165409|ENSG00000242574	http://www.genome.jp/kegg-bin/show_pathway?hsa05320/hsa:7253%09red/hsa:940%09red/hsa:3109%09red/hsa:3113%09red/hsa:356%09red/hsa:1493%09red
Ferroptosis	KEGG PATHWAY	hsa04216	5	40	0.241264	0.674824	ENSG00000168003|ENSG00000171867|ENSG00000091513|ENSG00000197111|ENSG00000047457	http://www.genome.jp/kegg-bin/show_pathway?hsa04216/hsa:7018%09red/hsa:5094%09red/hsa:1356%09red/hsa:5621%09red/hsa:6520%09red
Autophagy - animal	KEGG PATHWAY	hsa04140	13	128	0.250463	0.689812	ENSG00000185950|ENSG00000117984|ENSG00000130734|ENSG00000078142|ENSG00000097033|ENSG00000099940|ENSG00000110046|ENSG00000145675|ENSG00000165699|ENSG00000118046|ENSG00000185896|ENSG00000023287|ENSG00000181652	http://www.genome.jp/kegg-bin/show_pathway?hsa04140/hsa:6794%09red/hsa:285973%09red/hsa:23130%09red/hsa:8660%09red/hsa:1509%09red/hsa:84971%09red/hsa:5295%09red/hsa:5289%09red/hsa:7248%09red/hsa:51100%09red/hsa:9821%09red/hsa:9342%09red/hsa:3916%09red
Type I diabetes mellitus	KEGG PATHWAY	hsa04940	5	41	0.255541	0.694138	ENSG00000136750|ENSG00000231389|ENSG00000242574|ENSG00000117560|ENSG00000178562	http://www.genome.jp/kegg-bin/show_pathway?hsa04940/hsa:3113%09red/hsa:356%09red/hsa:940%09red/hsa:2572%09red/hsa:3109%09red
Bacterial invasion of epithelial cells	KEGG PATHWAY	hsa05100	8	74	0.264786	0.707862	ENSG00000185634|ENSG00000106299|ENSG00000198087|ENSG00000110395|ENSG00000089159|ENSG00000109458|ENSG00000145675|ENSG00000079805	http://www.genome.jp/kegg-bin/show_pathway?hsa05100/hsa:399694%09red/hsa:8976%09red/hsa:5829%09red/hsa:867%09red/hsa:5295%09red/hsa:1785%09red/hsa:2549%09red/hsa:23607%09red
Hepatitis B	KEGG PATHWAY	hsa05161	16	164	0.265605	0.707862	ENSG00000141646|ENSG00000132906|ENSG00000131196|ENSG00000117560|ENSG00000003400|ENSG00000166913|ENSG00000105173|ENSG00000115267|ENSG00000101096|ENSG00000105639|ENSG00000104365|ENSG00000145675|ENSG00000105329|ENSG00000142798|ENSG00000175387|ENSG00000177606	http://www.genome.jp/kegg-bin/show_pathway?hsa05161/hsa:3551%09red/hsa:3718%09red/hsa:64135%09red/hsa:7529%09red/hsa:3725%09red/hsa:3339%09red/hsa:5295%09red/hsa:898%09red/hsa:4773%09red/hsa:356%09red/hsa:4772%09red/hsa:843%09red/hsa:842%09red/hsa:4087%09red/hsa:4089%09red/hsa:7040%09red
Sphingolipid signaling pathway	KEGG PATHWAY	hsa04071	12	119	0.268927	0.711428	ENSG00000117984|ENSG00000074211|ENSG00000167769|ENSG00000171132|ENSG00000166311|ENSG00000116329|ENSG00000213694|ENSG00000090661|ENSG00000267534|ENSG00000134318|ENSG00000145675|ENSG00000067182	http://www.genome.jp/kegg-bin/show_pathway?hsa04071/hsa:7132%09red/hsa:5522%09red/hsa:5581%09red/hsa:9294%09red/hsa:1509%09red/hsa:79603%09red/hsa:5295%09red/hsa:1903%09red/hsa:9475%09red/hsa:125981%09red/hsa:6609%09red/hsa:4985%09red
Focal adhesion	KEGG PATHWAY	hsa04510	19	199	0.269461	0.711428	ENSG00000144668|ENSG00000058335|ENSG00000160293|ENSG00000017427|ENSG00000131504|ENSG00000169031|ENSG00000140795|ENSG00000089159|ENSG00000082701|ENSG00000150630|ENSG00000185634|ENSG00000137801|ENSG00000134318|ENSG00000115232|ENSG00000145675|ENSG00000100852|ENSG00000108821|ENSG00000058272|ENSG00000177606	http://www.genome.jp/kegg-bin/show_pathway?hsa04510/hsa:3676%09red/hsa:3725%09red/hsa:5923%09red/hsa:4659%09red/hsa:1277%09red/hsa:3680%09red/hsa:91807%09red/hsa:3479%09red/hsa:5295%09red/hsa:7424%09red/hsa:7057%09red/hsa:1729%09red/hsa:1285%09red/hsa:2932%09red/hsa:394%09red/hsa:9475%09red/hsa:7410%09red/hsa:5829%09red/hsa:399694%09red
Autophagy - other	KEGG PATHWAY	hsa04136	4	32	0.27819	0.731057	ENSG00000130734|ENSG00000181652|ENSG00000078142|ENSG00000110046	http://www.genome.jp/kegg-bin/show_pathway?hsa04136/hsa:84971%09red/hsa:23130%09red/hsa:285973%09red/hsa:5289%09red
Other types of O-glycan biosynthesis	KEGG PATHWAY	hsa00514	3	22	0.283842	0.737764	ENSG00000163378|ENSG00000147162|ENSG00000198756	http://www.genome.jp/kegg-bin/show_pathway?hsa00514/hsa:285203%09red/hsa:8473%09red/hsa:23127%09red
Mitophagy - animal	KEGG PATHWAY	hsa04137	7	65	0.287481	0.738303	ENSG00000158828|ENSG00000185345|ENSG00000112561|ENSG00000171109|ENSG00000181652|ENSG00000099968|ENSG00000177606	http://www.genome.jp/kegg-bin/show_pathway?hsa04137/hsa:285973%09red/hsa:23786%09red/hsa:3725%09red/hsa:55669%09red/hsa:7942%09red/hsa:65018%09red/hsa:5071%09red
Human papillomavirus infection	KEGG PATHWAY	hsa05165	30	331	0.290111	0.741686	ENSG00000117560|ENSG00000150672|ENSG00000114062|ENSG00000165699|ENSG00000074211|ENSG00000067182|ENSG00000174804|ENSG00000161021|ENSG00000185344|ENSG00000169031|ENSG00000171148|ENSG00000105173|ENSG00000105929|ENSG00000132849|ENSG00000028839|ENSG00000104365|ENSG00000033627|ENSG00000081059|ENSG00000161202|ENSG00000089159|ENSG00000145675|ENSG00000144668|ENSG00000104290|ENSG00000107404|ENSG00000082701…	http://www.genome.jp/kegg-bin/show_pathway?hsa05165/hsa:1277%09red/hsa:50617%09red/hsa:356%09red/hsa:10207%09red/hsa:6932%09red/hsa:23545%09red/hsa:1740%09red/hsa:3996%09red/hsa:5829%09red/hsa:7248%09red/hsa:9794%09red/hsa:1855%09red/hsa:3551%09red/hsa:3676%09red/hsa:5295%09red/hsa:898%09red/hsa:9519%09red/hsa:8322%09red/hsa:7976%09red/hsa:5522%09red/hsa:1285%09red/hsa:2932%09red/hsa:1857%09red/h…
Base excision repair	KEGG PATHWAY	hsa03410	4	33	0.295258	0.748076	ENSG00000076248|ENSG00000129071|ENSG00000062822|ENSG00000106628	http://www.genome.jp/kegg-bin/show_pathway?hsa03410/hsa:7374%09red/hsa:5425%09red/hsa:5424%09red/hsa:8930%09red
Phosphatidylinositol signaling system	KEGG PATHWAY	hsa04070	10	100	0.302095	0.757447	ENSG00000161714|ENSG00000139505|ENSG00000124181|ENSG00000160014|ENSG00000078142|ENSG00000096433|ENSG00000086544|ENSG00000145675|ENSG00000077044|ENSG00000274588	http://www.genome.jp/kegg-bin/show_pathway?hsa04070/hsa:5335%09red/hsa:113026%09red/hsa:808%09red/hsa:3710%09red/hsa:5295%09red/hsa:5289%09red/hsa:139189%09red/hsa:80271%09red/hsa:8527%09red/hsa:9107%09red
Proximal tubule bicarbonate reclamation	KEGG PATHWAY	hsa04964	3	23	0.304723	0.757447	ENSG00000080493|ENSG00000143153|ENSG00000104267	http://www.genome.jp/kegg-bin/show_pathway?hsa04964/hsa:760%09red/hsa:8671%09red/hsa:481%09red
Fructose and mannose metabolism	KEGG PATHWAY	hsa00051	4	34	0.312452	0.764222	ENSG00000178802|ENSG00000149476|ENSG00000173540|ENSG00000158571	http://www.genome.jp/kegg-bin/show_pathway?hsa00051/hsa:26007%09red/hsa:5207%09red/hsa:29925%09red/hsa:4351%09red
Proteasome	KEGG PATHWAY	hsa03050	5	45	0.314352	0.765555	ENSG00000143106|ENSG00000205220|ENSG00000125818|ENSG00000041357|ENSG00000130706	http://www.genome.jp/kegg-bin/show_pathway?hsa03050/hsa:5686%09red/hsa:5685%09red/hsa:5699%09red/hsa:11047%09red/hsa:9491%09red
EGFR tyrosine kinase inhibitor resistance	KEGG PATHWAY	hsa01521	8	79	0.320028	0.772718	ENSG00000185634|ENSG00000017427|ENSG00000124181|ENSG00000082701|ENSG00000196712|ENSG00000163235|ENSG00000109458|ENSG00000145675	http://www.genome.jp/kegg-bin/show_pathway?hsa01521/hsa:5335%09red/hsa:2932%09red/hsa:3479%09red/hsa:4763%09red/hsa:5295%09red/hsa:2549%09red/hsa:399694%09red/hsa:7039%09red
Shigellosis	KEGG PATHWAY	hsa05131	7	68	0.323775	0.773971	ENSG00000106299|ENSG00000131504|ENSG00000104365|ENSG00000160201|ENSG00000166167|ENSG00000134318|ENSG00000275895	http://www.genome.jp/kegg-bin/show_pathway?hsa05131/hsa:3551%09red/hsa:9475%09red/hsa:8976%09red/hsa:102724594%09red/hsa:8945%09red/hsa:1729%09red/hsa:7307%09red
Glycosaminoglycan biosynthesis - heparan sulfate / heparin	KEGG PATHWAY	hsa00534	3	24	0.325663	0.773971	ENSG00000182197|ENSG00000153976|ENSG00000162694	http://www.genome.jp/kegg-bin/show_pathway?hsa00534/hsa:2135%09red/hsa:2131%09red/hsa:9955%09red
Allograft rejection	KEGG PATHWAY	hsa05330	4	35	0.329731	0.773971	ENSG00000231389|ENSG00000242574|ENSG00000117560|ENSG00000178562	http://www.genome.jp/kegg-bin/show_pathway?hsa05330/hsa:3113%09red/hsa:356%09red/hsa:940%09red/hsa:3109%09red
Adipocytokine signaling pathway	KEGG PATHWAY	hsa04920	7	69	0.336042	0.773971	ENSG00000141349|ENSG00000185950|ENSG00000104365|ENSG00000111725|ENSG00000143171|ENSG00000118046|ENSG00000067182	http://www.genome.jp/kegg-bin/show_pathway?hsa04920/hsa:3551%09red/hsa:6258%09red/hsa:92579%09red/hsa:8660%09red/hsa:7132%09red/hsa:6794%09red/hsa:5564%09red
Osteoclast differentiation	KEGG PATHWAY	hsa04380	12	127	0.339361	0.773971	ENSG00000104365|ENSG00000131196|ENSG00000083799|ENSG00000105609|ENSG00000182866|ENSG00000101096|ENSG00000164761|ENSG00000145675|ENSG00000105329|ENSG00000115594|ENSG00000067182|ENSG00000177606	http://www.genome.jp/kegg-bin/show_pathway?hsa04380/hsa:7132%09red/hsa:3551%09red/hsa:3554%09red/hsa:3725%09red/hsa:4982%09red/hsa:4772%09red/hsa:5295%09red/hsa:10990%09red/hsa:3932%09red/hsa:7040%09red/hsa:4773%09red/hsa:1540%09red
Hedgehog signaling pathway	KEGG PATHWAY	hsa04340	5	47	0.344411	0.773971	ENSG00000166167|ENSG00000180447|ENSG00000100077|ENSG00000082701|ENSG00000173040	http://www.genome.jp/kegg-bin/show_pathway?hsa04340/hsa:157%09red/hsa:8945%09red/hsa:2619%09red/hsa:2932%09red/hsa:132884%09red
Sphingolipid metabolism	KEGG PATHWAY	hsa00600	5	47	0.344411	0.773971	ENSG00000166311|ENSG00000167769|ENSG00000119537|ENSG00000090661|ENSG00000115488	http://www.genome.jp/kegg-bin/show_pathway?hsa00600/hsa:2531%09red/hsa:79603%09red/hsa:4759%09red/hsa:125981%09red/hsa:6609%09red
Small cell lung cancer	KEGG PATHWAY	hsa05222	9	93	0.347837	0.773971	ENSG00000145604|ENSG00000105173|ENSG00000169031|ENSG00000125952|ENSG00000076604|ENSG00000104365|ENSG00000145675|ENSG00000132906|ENSG00000143171	http://www.genome.jp/kegg-bin/show_pathway?hsa05222/hsa:3551%09red/hsa:6258%09red/hsa:1285%09red/hsa:9618%09red/hsa:4149%09red/hsa:5295%09red/hsa:898%09red/hsa:6502%09red/hsa:842%09red
Notch signaling pathway	KEGG PATHWAY	hsa04330	5	48	0.359515	0.773971	ENSG00000161202|ENSG00000161021|ENSG00000107404|ENSG00000184916|ENSG00000162736	http://www.genome.jp/kegg-bin/show_pathway?hsa04330/hsa:9794%09red/hsa:23385%09red/hsa:1855%09red/hsa:1857%09red/hsa:3714%09red
Alzheimer disease	KEGG PATHWAY	hsa05010	15	165	0.362628	0.773971	ENSG00000132906|ENSG00000160014|ENSG00000135390|ENSG00000165806|ENSG00000096433|ENSG00000082701|ENSG00000074370|ENSG00000176884|ENSG00000273079|ENSG00000142192|ENSG00000102001|ENSG00000119912|ENSG00000161509|ENSG00000162736|ENSG00000067182	http://www.genome.jp/kegg-bin/show_pathway?hsa05010/hsa:351%09red/hsa:23385%09red/hsa:778%09red/hsa:2932%09red/hsa:808%09red/hsa:3710%09red/hsa:7132%09red/hsa:517%09red/hsa:840%09red/hsa:3416%09red/hsa:842%09red/hsa:2905%09red/hsa:2904%09red/hsa:489%09red/hsa:2902%09red
Long-term depression	KEGG PATHWAY	hsa04730	6	60	0.367588	0.773971	ENSG00000196218|ENSG00000254087|ENSG00000017427|ENSG00000061918|ENSG00000096433|ENSG00000152402	http://www.genome.jp/kegg-bin/show_pathway?hsa04730/hsa:3479%09red/hsa:2983%09red/hsa:3710%09red/hsa:2977%09red/hsa:6261%09red/hsa:4067%09red
Cocaine addiction	KEGG PATHWAY	hsa05030	5	49	0.374638	0.773971	ENSG00000176884|ENSG00000273079|ENSG00000189221|ENSG00000161509|ENSG00000177606	http://www.genome.jp/kegg-bin/show_pathway?hsa05030/hsa:2905%09red/hsa:2904%09red/hsa:3725%09red/hsa:4128%09red/hsa:2902%09red
Dopaminergic synapse	KEGG PATHWAY	hsa04728	12	131	0.375876	0.773971	ENSG00000074211|ENSG00000189221|ENSG00000160014|ENSG00000134852|ENSG00000096433|ENSG00000157542|ENSG00000082701|ENSG00000273079|ENSG00000114450|ENSG00000127920|ENSG00000152578|ENSG00000058404	http://www.genome.jp/kegg-bin/show_pathway?hsa04728/hsa:5522%09red/hsa:59345%09red/hsa:2932%09red/hsa:816%09red/hsa:808%09red/hsa:3710%09red/hsa:2893%09red/hsa:2791%09red/hsa:9575%09red/hsa:3763%09red/hsa:2904%09red/hsa:4128%09red
Glycerolipid metabolism	KEGG PATHWAY	hsa00561	6	61	0.38117	0.773971	ENSG00000077044|ENSG00000149476|ENSG00000062282|ENSG00000111275|ENSG00000143149|ENSG00000274588	http://www.genome.jp/kegg-bin/show_pathway?hsa00561/hsa:223%09red/hsa:26007%09red/hsa:84649%09red/hsa:139189%09red/hsa:8527%09red/hsa:217%09red
Ascorbate and aldarate metabolism	KEGG PATHWAY	hsa00053	3	27	0.388207	0.773971	ENSG00000143149|ENSG00000111275|ENSG00000167165	http://www.genome.jp/kegg-bin/show_pathway?hsa00053/hsa:54578%09red/hsa:223%09red/hsa:217%09red
Glycosphingolipid biosynthesis - lacto and neolacto series	KEGG PATHWAY	hsa00601	3	27	0.388207	0.773971	ENSG00000174951|ENSG00000170340|ENSG00000176597	http://www.genome.jp/kegg-bin/show_pathway?hsa00601/hsa:2523%09red/hsa:84002%09red/hsa:10678%09red
N-Glycan biosynthesis	KEGG PATHWAY	hsa00510	5	50	0.389756	0.773971	ENSG00000175548|ENSG00000120697|ENSG00000196547|ENSG00000139133|ENSG00000128268	http://www.genome.jp/kegg-bin/show_pathway?hsa00510/hsa:4248%09red/hsa:84920%09red/hsa:144245%09red/hsa:29880%09red/hsa:4122%09red
Endocrine and other factor-regulated calcium reabsorption	KEGG PATHWAY	hsa04961	5	50	0.389756	0.773971	ENSG00000174233|ENSG00000091831|ENSG00000143153|ENSG00000006125|ENSG00000079805	http://www.genome.jp/kegg-bin/show_pathway?hsa04961/hsa:112%09red/hsa:481%09red/hsa:163%09red/hsa:2099%09red/hsa:1785%09red
Prostate cancer	KEGG PATHWAY	hsa05215	9	97	0.390866	0.773971	ENSG00000104365|ENSG00000017427|ENSG00000105173|ENSG00000082701|ENSG00000163235|ENSG00000081059|ENSG00000145675|ENSG00000166145|ENSG00000132906	http://www.genome.jp/kegg-bin/show_pathway?hsa05215/hsa:3551%09red/hsa:2932%09red/hsa:7039%09red/hsa:3479%09red/hsa:5295%09red/hsa:898%09red/hsa:6692%09red/hsa:842%09red/hsa:6932%09red
Glycosphingolipid biosynthesis - ganglio series	KEGG PATHWAY	hsa00604	2	16	0.391584	0.773971	ENSG00000257524|ENSG00000160408	http://www.genome.jp/kegg-bin/show_pathway?hsa00604/hsa:30815%09red
Thyroid hormone synthesis	KEGG PATHWAY	hsa04918	7	74	0.398025	0.773971	ENSG00000129467|ENSG00000155897|ENSG00000161944|ENSG00000174233|ENSG00000096433|ENSG00000143153|ENSG00000165409	http://www.genome.jp/kegg-bin/show_pathway?hsa04918/hsa:7253%09red/hsa:433%09red/hsa:3710%09red/hsa:112%09red/hsa:481%09red/hsa:114%09red/hsa:196883%09red
Viral protein interaction with cytokine and cytokine receptor	KEGG PATHWAY	hsa04061	9	98	0.401677	0.773971	ENSG00000100385|ENSG00000145824|ENSG00000160683|ENSG00000173578|ENSG00000144476|ENSG00000138755|ENSG00000147168|ENSG00000067182|ENSG00000102962	http://www.genome.jp/kegg-bin/show_pathway?hsa04061/hsa:643%09red/hsa:3560%09red/hsa:3561%09red/hsa:6367%09red/hsa:7132%09red/hsa:2829%09red/hsa:9547%09red/hsa:57007%09red/hsa:4283%09red
Cellular senescence	KEGG PATHWAY	hsa04218	14	158	0.403611	0.773971	ENSG00000113456|ENSG00000172613|ENSG00000064393|ENSG00000160014|ENSG00000131196|ENSG00000105173|ENSG00000096433|ENSG00000175387|ENSG00000166167|ENSG00000101096|ENSG00000165699|ENSG00000145675|ENSG00000105329|ENSG00000092439	http://www.genome.jp/kegg-bin/show_pathway?hsa04218/hsa:5810%09red/hsa:808%09red/hsa:3710%09red/hsa:5883%09red/hsa:898%09red/hsa:4773%09red/hsa:5295%09red/hsa:8945%09red/hsa:4772%09red/hsa:7040%09red/hsa:4087%09red/hsa:7248%09red/hsa:54822%09red/hsa:28996%09red
Basal cell carcinoma	KEGG PATHWAY	hsa05217	6	63	0.408329	0.773971	ENSG00000174804|ENSG00000104290|ENSG00000107404|ENSG00000082701|ENSG00000081059|ENSG00000161202	http://www.genome.jp/kegg-bin/show_pathway?hsa05217/hsa:2932%09red/hsa:1857%09red/hsa:1855%09red/hsa:8322%09red/hsa:6932%09red/hsa:7976%09red
Asthma	KEGG PATHWAY	hsa05310	3	28	0.408781	0.773971	ENSG00000121053|ENSG00000231389|ENSG00000242574	http://www.genome.jp/kegg-bin/show_pathway?hsa05310/hsa:8288%09red/hsa:3113%09red/hsa:3109%09red
Glioma	KEGG PATHWAY	hsa05214	7	75	0.41046	0.773971	ENSG00000185634|ENSG00000160014|ENSG00000017427|ENSG00000124181|ENSG00000163235|ENSG00000145675|ENSG00000058404	http://www.genome.jp/kegg-bin/show_pathway?hsa05214/hsa:5335%09red/hsa:816%09red/hsa:808%09red/hsa:3479%09red/hsa:5295%09red/hsa:399694%09red/hsa:7039%09red
Pancreatic cancer	KEGG PATHWAY	hsa05212	7	75	0.41046	0.773971	ENSG00000141646|ENSG00000104365|ENSG00000163235|ENSG00000145675|ENSG00000105329|ENSG00000132906|ENSG00000175387	http://www.genome.jp/kegg-bin/show_pathway?hsa05212/hsa:3551%09red/hsa:7039%09red/hsa:5295%09red/hsa:7040%09red/hsa:842%09red/hsa:4087%09red/hsa:4089%09red
Cytokine-cytokine receptor interaction	KEGG PATHWAY	hsa04060	25	293	0.417058	0.773971	ENSG00000100385|ENSG00000117560|ENSG00000121989|ENSG00000144476|ENSG00000138696|ENSG00000159958|ENSG00000105329|ENSG00000135414|ENSG00000067182|ENSG00000106952|ENSG00000185436|ENSG00000145824|ENSG00000173578|ENSG00000143869|ENSG00000102962|ENSG00000163083|ENSG00000125657|ENSG00000138755|ENSG00000160683|ENSG00000164761|ENSG00000115594|ENSG00000186827|ENSG00000164136|ENSG00000114739|ENSG00000147168	http://www.genome.jp/kegg-bin/show_pathway?hsa04060/hsa:643%09red/hsa:3600%09red/hsa:3560%09red/hsa:3561%09red/hsa:7293%09red/hsa:3625%09red/hsa:7132%09red/hsa:2829%09red/hsa:356%09red/hsa:57007%09red/hsa:4283%09red/hsa:944%09red/hsa:6367%09red/hsa:8744%09red/hsa:10220%09red/hsa:163702%09red/hsa:3554%09red/hsa:658%09red/hsa:151449%09red/hsa:4982%09red/hsa:93%09red/hsa:92%09red/hsa:9547%09red/hsa:…
Primary bile acid biosynthesis	KEGG PATHWAY	hsa00120	2	17	0.418362	0.773971	ENSG00000083807|ENSG00000036530	http://www.genome.jp/kegg-bin/show_pathway?hsa00120/hsa:10998%09red/hsa:10858%09red
Nitrogen metabolism	KEGG PATHWAY	hsa00910	2	17	0.418362	0.773971	ENSG00000168748|ENSG00000104267	http://www.genome.jp/kegg-bin/show_pathway?hsa00910/hsa:760%09red/hsa:766%09red
Cell cycle	KEGG PATHWAY	hsa04110	11	124	0.422625	0.773971	ENSG00000127564|ENSG00000154473|ENSG00000145604|ENSG00000105173|ENSG00000082701|ENSG00000166913|ENSG00000004897|ENSG00000079335|ENSG00000105329|ENSG00000175387|ENSG00000141646	http://www.genome.jp/kegg-bin/show_pathway?hsa04110/hsa:996%09red/hsa:2932%09red/hsa:7529%09red/hsa:4089%09red/hsa:898%09red/hsa:6502%09red/hsa:9184%09red/hsa:8556%09red/hsa:7040%09red/hsa:4087%09red/hsa:9088%09red
Pertussis	KEGG PATHWAY	hsa05133	7	76	0.42288	0.773971	ENSG00000182326|ENSG00000122852|ENSG00000165806|ENSG00000165410|ENSG00000185303|ENSG00000160014|ENSG00000177606	http://www.genome.jp/kegg-bin/show_pathway?hsa05133/hsa:653509%09red/hsa:1073%09red/hsa:808%09red/hsa:3725%09red/hsa:729238%09red/hsa:840%09red/hsa:716%09red
Leukocyte transendothelial migration	KEGG PATHWAY	hsa04670	10	112	0.423058	0.773971	ENSG00000134318|ENSG00000160293|ENSG00000124181|ENSG00000198561|ENSG00000074966|ENSG00000089159|ENSG00000130396|ENSG00000115232|ENSG00000145675|ENSG00000100852	http://www.genome.jp/kegg-bin/show_pathway?hsa04670/hsa:1500%09red/hsa:3676%09red/hsa:5829%09red/hsa:4301%09red/hsa:5295%09red/hsa:9475%09red/hsa:394%09red/hsa:5335%09red/hsa:7410%09red/hsa:7294%09red
Gap junction	KEGG PATHWAY	hsa04540	8	88	0.423287	0.773971	ENSG00000129467|ENSG00000155897|ENSG00000043591|ENSG00000188229|ENSG00000061918|ENSG00000174233|ENSG00000096433|ENSG00000152402	http://www.genome.jp/kegg-bin/show_pathway?hsa04540/hsa:2983%09red/hsa:3710%09red/hsa:153%09red/hsa:2977%09red/hsa:112%09red/hsa:10383%09red/hsa:114%09red/hsa:196883%09red
TNF signaling pathway	KEGG PATHWAY	hsa04668	10	113	0.433261	0.774575	ENSG00000003400|ENSG00000164136|ENSG00000165806|ENSG00000150630|ENSG00000100784|ENSG00000104365|ENSG00000145675|ENSG00000172216|ENSG00000067182|ENSG00000177606	http://www.genome.jp/kegg-bin/show_pathway?hsa04668/hsa:3551%09red/hsa:3600%09red/hsa:5295%09red/hsa:9252%09red/hsa:3725%09red/hsa:7132%09red/hsa:1051%09red/hsa:7424%09red/hsa:840%09red/hsa:843%09red
PD-L1 expression and PD-1 checkpoint pathway in cancer	KEGG PATHWAY	hsa05235	8	89	0.434802	0.774575	ENSG00000124181|ENSG00000131196|ENSG00000104365|ENSG00000178562|ENSG00000101096|ENSG00000182866|ENSG00000145675|ENSG00000177606	http://www.genome.jp/kegg-bin/show_pathway?hsa05235/hsa:3551%09red/hsa:5335%09red/hsa:940%09red/hsa:3725%09red/hsa:5295%09red/hsa:4772%09red/hsa:4773%09red/hsa:3932%09red
Herpes simplex virus 1 infection	KEGG PATHWAY	hsa05168	41	493	0.440174	0.774575	ENSG00000197497|ENSG00000117560|ENSG00000028277|ENSG00000167555|ENSG00000242574|ENSG00000173875|ENSG00000165699|ENSG00000197937|ENSG00000088876|ENSG00000196597|ENSG00000278129|ENSG00000067182|ENSG00000198466|ENSG00000256294|ENSG00000180479|ENSG00000214029|ENSG00000164048|ENSG00000115267|ENSG00000198046|ENSG00000256229|ENSG00000140464|ENSG00000075407|ENSG00000104365|ENSG00000170954|ENSG00000179909…	http://www.genome.jp/kegg-bin/show_pathway?hsa05168/hsa:6892%09red/hsa:55786%09red/hsa:374928%09red/hsa:356%09red/hsa:7554%09red/hsa:7553%09red/hsa:842%09red/hsa:7574%09red/hsa:162239%09red/hsa:84765%09red/hsa:84436%09red/hsa:7248%09red/hsa:90649%09red/hsa:5452%09red/hsa:115004%09red/hsa:169841%09red/hsa:80032%09red/hsa:63934%09red/hsa:146542%09red/hsa:101060200%09red/hsa:3551%09red/hsa:7768%09re…
Apoptosis	KEGG PATHWAY	hsa04210	12	138	0.440563	0.774575	ENSG00000117984|ENSG00000117560|ENSG00000003400|ENSG00000108387|ENSG00000165806|ENSG00000096433|ENSG00000104365|ENSG00000145675|ENSG00000135116|ENSG00000132906|ENSG00000067182|ENSG00000177606	http://www.genome.jp/kegg-bin/show_pathway?hsa04210/hsa:3551%09red/hsa:3725%09red/hsa:5414%09red/hsa:1509%09red/hsa:3710%09red/hsa:7132%09red/hsa:5295%09red/hsa:356%09red/hsa:840%09red/hsa:843%09red/hsa:842%09red/hsa:8739%09red
Fluid shear stress and atherosclerosis	KEGG PATHWAY	hsa05418	12	138	0.440563	0.774575	ENSG00000160014|ENSG00000104365|ENSG00000100348|ENSG00000121989|ENSG00000134201|ENSG00000138696|ENSG00000114739|ENSG00000145675|ENSG00000127528|ENSG00000115594|ENSG00000067182|ENSG00000177606	http://www.genome.jp/kegg-bin/show_pathway?hsa05418/hsa:3551%09red/hsa:10365%09red/hsa:3554%09red/hsa:658%09red/hsa:808%09red/hsa:3725%09red/hsa:5295%09red/hsa:7132%09red/hsa:93%09red/hsa:92%09red/hsa:25828%09red/hsa:2949%09red
Kaposi sarcoma-associated herpesvirus infection	KEGG PATHWAY	hsa05167	16	187	0.442875	0.774575	ENSG00000114450|ENSG00000160014|ENSG00000131196|ENSG00000254087|ENSG00000104365|ENSG00000078142|ENSG00000096433|ENSG00000082701|ENSG00000101096|ENSG00000127920|ENSG00000124181|ENSG00000145675|ENSG00000105851|ENSG00000132906|ENSG00000067182|ENSG00000177606	http://www.genome.jp/kegg-bin/show_pathway?hsa05167/hsa:842%09red/hsa:3551%09red/hsa:5335%09red/hsa:59345%09red/hsa:2932%09red/hsa:808%09red/hsa:3710%09red/hsa:5294%09red/hsa:5295%09red/hsa:4772%09red/hsa:4773%09red/hsa:3725%09red/hsa:5289%09red/hsa:2791%09red/hsa:7132%09red/hsa:4067%09red
Protein digestion and absorption	KEGG PATHWAY	hsa04974	8	90	0.44629	0.774575	ENSG00000106688|ENSG00000168003|ENSG00000169031|ENSG00000143153|ENSG00000174358|ENSG00000130635|ENSG00000175538|ENSG00000108821	http://www.genome.jp/kegg-bin/show_pathway?hsa04974/hsa:1285%09red/hsa:6505%09red/hsa:6520%09red/hsa:10008%09red/hsa:1277%09red/hsa:481%09red/hsa:1289%09red/hsa:340024%09red
Non-small cell lung cancer	KEGG PATHWAY	hsa05223	6	66	0.448822	0.774575	ENSG00000124181|ENSG00000163235|ENSG00000105639|ENSG00000143171|ENSG00000145675|ENSG00000132906	http://www.genome.jp/kegg-bin/show_pathway?hsa05223/hsa:6258%09red/hsa:5335%09red/hsa:3718%09red/hsa:842%09red/hsa:5295%09red/hsa:7039%09red
Measles	KEGG PATHWAY	hsa05162	12	140	0.459028	0.774575	ENSG00000100385|ENSG00000117560|ENSG00000105173|ENSG00000178562|ENSG00000115267|ENSG00000082701|ENSG00000105639|ENSG00000104365|ENSG00000145675|ENSG00000132906|ENSG00000147168|ENSG00000177606	http://www.genome.jp/kegg-bin/show_pathway?hsa05162/hsa:3551%09red/hsa:3718%09red/hsa:940%09red/hsa:2932%09red/hsa:3560%09red/hsa:3561%09red/hsa:3725%09red/hsa:5295%09red/hsa:898%09red/hsa:356%09red/hsa:64135%09red/hsa:842%09red
Protein processing in endoplasmic reticulum	KEGG PATHWAY	hsa04141	14	165	0.463251	0.774575	ENSG00000185345|ENSG00000163479|ENSG00000145495|ENSG00000136770|ENSG00000162298|ENSG00000182446|ENSG00000075826|ENSG00000116661|ENSG00000112208|ENSG00000134109|ENSG00000136026|ENSG00000164070|ENSG00000079332|ENSG00000114850	http://www.genome.jp/kegg-bin/show_pathway?hsa04141/hsa:10299%09red/hsa:6747%09red/hsa:6746%09red/hsa:56681%09red/hsa:25956%09red/hsa:9532%09red/hsa:64215%09red/hsa:26232%09red/hsa:55666%09red/hsa:22824%09red/hsa:84447%09red/hsa:9695%09red/hsa:10970%09red/hsa:5071%09red
Legionellosis	KEGG PATHWAY	hsa05134	5	55	0.464537	0.774575	ENSG00000132906|ENSG00000165806|ENSG00000185122|ENSG00000079332|ENSG00000099968	http://www.genome.jp/kegg-bin/show_pathway?hsa05134/hsa:842%09red/hsa:56681%09red/hsa:23786%09red/hsa:840%09red/hsa:3297%09red
C-type lectin receptor signaling pathway	KEGG PATHWAY	hsa04625	9	104	0.466363	0.774575	ENSG00000160014|ENSG00000131196|ENSG00000083799|ENSG00000104365|ENSG00000096433|ENSG00000101096|ENSG00000145675|ENSG00000102962|ENSG00000177606	http://www.genome.jp/kegg-bin/show_pathway?hsa04625/hsa:3551%09red/hsa:3725%09red/hsa:808%09red/hsa:6367%09red/hsa:3710%09red/hsa:5295%09red/hsa:4772%09red/hsa:4773%09red/hsa:1540%09red
Tryptophan metabolism	KEGG PATHWAY	hsa00380	4	43	0.466891	0.774575	ENSG00000143149|ENSG00000111275|ENSG00000189221|ENSG00000153086	http://www.genome.jp/kegg-bin/show_pathway?hsa00380/hsa:130013%09red/hsa:4128%09red/hsa:223%09red/hsa:217%09red
GnRH signaling pathway	KEGG PATHWAY	hsa04912	8	93	0.4805	0.774575	ENSG00000129467|ENSG00000155897|ENSG00000160014|ENSG00000174233|ENSG00000096433|ENSG00000102001|ENSG00000177606|ENSG00000058404	http://www.genome.jp/kegg-bin/show_pathway?hsa04912/hsa:778%09red/hsa:816%09red/hsa:808%09red/hsa:3710%09red/hsa:3725%09red/hsa:112%09red/hsa:114%09red/hsa:196883%09red
Carbohydrate digestion and absorption	KEGG PATHWAY	hsa04973	4	44	0.483457	0.774575	ENSG00000141349|ENSG00000145675|ENSG00000143153|ENSG00000169962	http://www.genome.jp/kegg-bin/show_pathway?hsa04973/hsa:83756%09red/hsa:481%09red/hsa:92579%09red/hsa:5295%09red
Basal transcription factors	KEGG PATHWAY	hsa03022	4	44	0.483457	0.774575	ENSG00000165417|ENSG00000028839|ENSG00000104884|ENSG00000137413	http://www.genome.jp/kegg-bin/show_pathway?hsa03022/hsa:2957%09red/hsa:9519%09red/hsa:129685%09red/hsa:2068%09red
Salmonella infection	KEGG PATHWAY	hsa05132	7	81	0.484336	0.774575	ENSG00000135720|ENSG00000106299|ENSG00000197102|ENSG00000123143|ENSG00000134318|ENSG00000187240|ENSG00000177606	http://www.genome.jp/kegg-bin/show_pathway?hsa05132/hsa:5585%09red/hsa:1778%09red/hsa:1783%09red/hsa:3725%09red/hsa:8976%09red/hsa:79659%09red/hsa:9475%09red
Parathyroid hormone synthesis, secretion and action	KEGG PATHWAY	hsa04928	9	106	0.487673	0.774575	ENSG00000129467|ENSG00000155897|ENSG00000113448|ENSG00000070018|ENSG00000096433|ENSG00000143171|ENSG00000198598|ENSG00000174233|ENSG00000125966	http://www.genome.jp/kegg-bin/show_pathway?hsa04928/hsa:5144%09red/hsa:6258%09red/hsa:112%09red/hsa:3710%09red/hsa:4326%09red/hsa:4040%09red/hsa:10893%09red/hsa:114%09red/hsa:196883%09red
Renal cell carcinoma	KEGG PATHWAY	hsa05211	6	69	0.488677	0.774575	ENSG00000172379|ENSG00000163235|ENSG00000109458|ENSG00000145675|ENSG00000105329|ENSG00000177606	http://www.genome.jp/kegg-bin/show_pathway?hsa05211/hsa:7039%09red/hsa:3725%09red/hsa:5295%09red/hsa:9915%09red/hsa:2549%09red/hsa:7040%09red
Drug metabolism - cytochrome P450	KEGG PATHWAY	hsa00982	6	69	0.488677	0.774575	ENSG00000100197|ENSG00000205702|ENSG00000189221|ENSG00000197448|ENSG00000167165|ENSG00000134201	http://www.genome.jp/kegg-bin/show_pathway?hsa00982/hsa:2949%09red/hsa:1564%09red/hsa:1565%09red/hsa:54578%09red/hsa:373156%09red/hsa:4128%09red
Thyroid hormone signaling pathway	KEGG PATHWAY	hsa04919	10	119	0.493986	0.774575	ENSG00000161714|ENSG00000091831|ENSG00000124181|ENSG00000143153|ENSG00000082701|ENSG00000074370|ENSG00000143171|ENSG00000145675|ENSG00000132906|ENSG00000180182	http://www.genome.jp/kegg-bin/show_pathway?hsa04919/hsa:6258%09red/hsa:5335%09red/hsa:2932%09red/hsa:9282%09red/hsa:2099%09red/hsa:5295%09red/hsa:481%09red/hsa:842%09red/hsa:113026%09red/hsa:489%09red
One carbon pool by folate	KEGG PATHWAY	hsa00670	2	20	0.494794	0.774575	ENSG00000100714|ENSG00000120254	http://www.genome.jp/kegg-bin/show_pathway?hsa00670/hsa:25902%09red/hsa:4522%09red
Sulfur relay system	KEGG PATHWAY	hsa04122	1	8	0.501389	0.774575	ENSG00000167118	http://www.genome.jp/kegg-bin/show_pathway?hsa04122/hsa:81605%09red
Riboflavin metabolism	KEGG PATHWAY	hsa00740	1	8	0.501389	0.774575	ENSG00000160688	http://www.genome.jp/kegg-bin/show_pathway?hsa00740/hsa:80308%09red
Prolactin signaling pathway	KEGG PATHWAY	hsa04917	6	70	0.50176	0.774575	ENSG00000185634|ENSG00000091831|ENSG00000180008|ENSG00000082701|ENSG00000274211|ENSG00000145675	http://www.genome.jp/kegg-bin/show_pathway?hsa04917/hsa:30837%09red/hsa:2932%09red/hsa:5295%09red/hsa:2099%09red/hsa:122809%09red/hsa:399694%09red
RIG-I-like receptor signaling pathway	KEGG PATHWAY	hsa04622	6	70	0.50176	0.774575	ENSG00000083799|ENSG00000003400|ENSG00000149476|ENSG00000115267|ENSG00000104365|ENSG00000121060	http://www.genome.jp/kegg-bin/show_pathway?hsa04622/hsa:3551%09red/hsa:26007%09red/hsa:64135%09red/hsa:7706%09red/hsa:843%09red/hsa:1540%09red
beta-Alanine metabolism	KEGG PATHWAY	hsa00410	3	33	0.507639	0.779392	ENSG00000143149|ENSG00000136750|ENSG00000111275	http://www.genome.jp/kegg-bin/show_pathway?hsa00410/hsa:2572%09red/hsa:223%09red/hsa:217%09red
VEGF signaling pathway	KEGG PATHWAY	hsa04370	5	59	0.522293	0.789038	ENSG00000145675|ENSG00000089159|ENSG00000101096|ENSG00000124181|ENSG00000132906	http://www.genome.jp/kegg-bin/show_pathway?hsa04370/hsa:5335%09red/hsa:5829%09red/hsa:842%09red/hsa:5295%09red/hsa:4773%09red
Platinum drug resistance	KEGG PATHWAY	hsa01524	6	72	0.527554	0.789038	ENSG00000117560|ENSG00000170734|ENSG00000136868|ENSG00000145675|ENSG00000134201|ENSG00000132906	http://www.genome.jp/kegg-bin/show_pathway?hsa01524/hsa:5429%09red/hsa:2949%09red/hsa:842%09red/hsa:5295%09red/hsa:1317%09red/hsa:356%09red
Spliceosome	KEGG PATHWAY	hsa03040	11	135	0.527903	0.789038	ENSG00000198563|ENSG00000196504|ENSG00000136875|ENSG00000084072|ENSG00000168883|ENSG00000113649|ENSG00000108883|ENSG00000160201|ENSG00000164609|ENSG00000275895|ENSG00000119707	http://www.genome.jp/kegg-bin/show_pathway?hsa03040/hsa:7919%09red/hsa:55660%09red/hsa:7307%09red/hsa:10915%09red/hsa:10569%09red/hsa:102724594%09red/hsa:9343%09red/hsa:10713%09red/hsa:9128%09red/hsa:58517%09red/hsa:10450%09red
Metabolism of xenobiotics by cytochrome P450	KEGG PATHWAY	hsa00980	6	73	0.540245	0.789038	ENSG00000100197|ENSG00000205702|ENSG00000167600|ENSG00000197448|ENSG00000167165|ENSG00000134201	http://www.genome.jp/kegg-bin/show_pathway?hsa00980/hsa:29785%09red/hsa:2949%09red/hsa:1564%09red/hsa:1565%09red/hsa:54578%09red/hsa:373156%09red
Terpenoid backbone biosynthesis	KEGG PATHWAY	hsa00900	2	22	0.542067	0.789038	ENSG00000117682|ENSG00000163344	http://www.genome.jp/kegg-bin/show_pathway?hsa00900/hsa:79947%09red/hsa:10654%09red
ECM-receptor interaction	KEGG PATHWAY	hsa04512	7	86	0.54379	0.789038	ENSG00000144668|ENSG00000185518|ENSG00000169031|ENSG00000137801|ENSG00000115232|ENSG00000108821|ENSG00000142798	http://www.genome.jp/kegg-bin/show_pathway?hsa04512/hsa:3676%09red/hsa:3680%09red/hsa:3339%09red/hsa:1285%09red/hsa:1277%09red/hsa:7057%09red/hsa:9899%09red
Choline metabolism in cancer	KEGG PATHWAY	hsa05231	8	99	0.547049	0.789038	ENSG00000106299|ENSG00000077044|ENSG00000124181|ENSG00000132970|ENSG00000165699|ENSG00000145675|ENSG00000274588|ENSG00000177606	http://www.genome.jp/kegg-bin/show_pathway?hsa05231/hsa:5335%09red/hsa:3725%09red/hsa:8976%09red/hsa:7248%09red/hsa:5295%09red/hsa:139189%09red/hsa:8527%09red/hsa:10810%09red
Amino sugar and nucleotide sugar metabolism	KEGG PATHWAY	hsa00520	4	48	0.547439	0.789038	ENSG00000178802|ENSG00000162066|ENSG00000173540|ENSG00000169764	http://www.genome.jp/kegg-bin/show_pathway?hsa00520/hsa:29925%09red/hsa:7360%09red/hsa:51005%09red/hsa:4351%09red
Natural killer cell mediated cytotoxicity	KEGG PATHWAY	hsa04650	10	125	0.552936	0.794325	ENSG00000185634|ENSG00000160293|ENSG00000117560|ENSG00000134539|ENSG00000124181|ENSG00000204475|ENSG00000101096|ENSG00000182866|ENSG00000145675|ENSG00000131196	http://www.genome.jp/kegg-bin/show_pathway?hsa04650/hsa:3824%09red/hsa:5335%09red/hsa:259197%09red/hsa:5295%09red/hsa:4772%09red/hsa:4773%09red/hsa:3932%09red/hsa:399694%09red/hsa:356%09red/hsa:7410%09red
Tyrosine metabolism	KEGG PATHWAY	hsa00350	3	36	0.562631	0.794325	ENSG00000189221|ENSG00000113924|ENSG00000103876	http://www.genome.jp/kegg-bin/show_pathway?hsa00350/hsa:2184%09red/hsa:4128%09red/hsa:3081%09red
African trypanosomiasis	KEGG PATHWAY	hsa05143	3	36	0.562631	0.794325	ENSG00000244734|ENSG00000117560|ENSG00000164251	http://www.genome.jp/kegg-bin/show_pathway?hsa05143/hsa:3043%09red/hsa:2150%09red/hsa:356%09red
Ovarian steroidogenesis	KEGG PATHWAY	hsa04913	4	49	0.562779	0.794325	ENSG00000129467|ENSG00000174233|ENSG00000155897|ENSG00000017427	http://www.genome.jp/kegg-bin/show_pathway?hsa04913/hsa:112%09red/hsa:114%09red/hsa:3479%09red/hsa:196883%09red
Mannose type O-glycan biosynthesis	KEGG PATHWAY	hsa00515	2	23	0.564521	0.794325	ENSG00000165905|ENSG00000109956	http://www.genome.jp/kegg-bin/show_pathway?hsa00515/hsa:120071%09red/hsa:27087%09red
Renin-angiotensin system	KEGG PATHWAY	hsa04614	2	23	0.564521	0.794325	ENSG00000130368|ENSG00000064601	http://www.genome.jp/kegg-bin/show_pathway?hsa04614/hsa:4142%09red/hsa:5476%09red
Mismatch repair	KEGG PATHWAY	hsa03430	2	23	0.564521	0.794325	ENSG00000062822|ENSG00000106628	http://www.genome.jp/kegg-bin/show_pathway?hsa03430/hsa:5425%09red/hsa:5424%09red
Inositol phosphate metabolism	KEGG PATHWAY	hsa00562	6	75	0.565166	0.794325	ENSG00000161714|ENSG00000139505|ENSG00000105851|ENSG00000078142|ENSG00000124181|ENSG00000086544	http://www.genome.jp/kegg-bin/show_pathway?hsa00562/hsa:5335%09red/hsa:9107%09red/hsa:80271%09red/hsa:5294%09red/hsa:5289%09red/hsa:113026%09red
RNA transport	KEGG PATHWAY	hsa03013	13	165	0.569012	0.795229	ENSG00000198563|ENSG00000103275|ENSG00000107581|ENSG00000173812|ENSG00000196313|ENSG00000205937|ENSG00000130811|ENSG00000158417|ENSG00000161960|ENSG00000075188|ENSG00000272391|ENSG00000158553|ENSG00000005007	http://www.genome.jp/kegg-bin/show_pathway?hsa03013/hsa:8666%09red/hsa:10921%09red/hsa:7919%09red/hsa:8661%09red/hsa:100101267%09red/hsa:1973%09red/hsa:94026%09red/hsa:5976%09red/hsa:9883%09red/hsa:79023%09red/hsa:9669%09red/hsa:10209%09red/hsa:7329%09red
Sulfur metabolism	KEGG PATHWAY	hsa00920	1	10	0.572847	0.795229	ENSG00000138801	http://www.genome.jp/kegg-bin/show_pathway?hsa00920/hsa:9061%09red
Chronic myeloid leukemia	KEGG PATHWAY	hsa05220	6	76	0.577379	0.795956	ENSG00000185634|ENSG00000104365|ENSG00000110395|ENSG00000145675|ENSG00000105329|ENSG00000141646	http://www.genome.jp/kegg-bin/show_pathway?hsa05220/hsa:3551%09red/hsa:399694%09red/hsa:7040%09red/hsa:867%09red/hsa:5295%09red/hsa:4089%09red
Vibrio cholerae infection	KEGG PATHWAY	hsa05110	4	50	0.577831	0.795956	ENSG00000105929|ENSG00000124181|ENSG00000185344|ENSG00000033627	http://www.genome.jp/kegg-bin/show_pathway?hsa05110/hsa:23545%09red/hsa:50617%09red/hsa:5335%09red/hsa:535%09red
Arginine and proline metabolism	KEGG PATHWAY	hsa00330	4	50	0.577831	0.795956	ENSG00000143149|ENSG00000111275|ENSG00000189221|ENSG00000104879	http://www.genome.jp/kegg-bin/show_pathway?hsa00330/hsa:1158%09red/hsa:4128%09red/hsa:223%09red/hsa:217%09red
Chagas disease (American trypanosomiasis)	KEGG PATHWAY	hsa05142	8	102	0.579005	0.795956	ENSG00000074211|ENSG00000117560|ENSG00000104365|ENSG00000145675|ENSG00000105329|ENSG00000175387|ENSG00000067182|ENSG00000177606	http://www.genome.jp/kegg-bin/show_pathway?hsa05142/hsa:3551%09red/hsa:5522%09red/hsa:3725%09red/hsa:5295%09red/hsa:7132%09red/hsa:356%09red/hsa:7040%09red/hsa:4087%09red
mRNA surveillance pathway	KEGG PATHWAY	hsa03015	7	91	0.600182	0.818524	ENSG00000205937|ENSG00000101138|ENSG00000160075|ENSG00000074211|ENSG00000120705|ENSG00000198563|ENSG00000005007	http://www.genome.jp/kegg-bin/show_pathway?hsa03015/hsa:10921%09red/hsa:5522%09red/hsa:2107%09red/hsa:7919%09red/hsa:29101%09red/hsa:5976%09red/hsa:1477%09red
Ubiquinone and other terpenoid-quinone biosynthesis	KEGG PATHWAY	hsa00130	1	11	0.60464	0.818524	ENSG00000115486	http://www.genome.jp/kegg-bin/show_pathway?hsa00130/hsa:2677%09red
Glycosylphosphatidylinositol (GPI)-anchor biosynthesis	KEGG PATHWAY	hsa00563	2	25	0.607011	0.818524	ENSG00000143315|ENSG00000119227	http://www.genome.jp/kegg-bin/show_pathway?hsa00563/hsa:93183%09red/hsa:80235%09red
Retinol metabolism	KEGG PATHWAY	hsa00830	5	66	0.616064	0.824698	ENSG00000095596|ENSG00000167600|ENSG00000003137|ENSG00000167165|ENSG00000139547	http://www.genome.jp/kegg-bin/show_pathway?hsa00830/hsa:1592%09red/hsa:54578%09red/hsa:8608%09red/hsa:29785%09red/hsa:56603%09red
Glucagon signaling pathway	KEGG PATHWAY	hsa04922	8	106	0.619898	0.824698	ENSG00000141349|ENSG00000160741|ENSG00000160014|ENSG00000158571|ENSG00000096433|ENSG00000111725|ENSG00000156873|ENSG00000058404	http://www.genome.jp/kegg-bin/show_pathway?hsa04922/hsa:5261%09red/hsa:92579%09red/hsa:816%09red/hsa:808%09red/hsa:3710%09red/hsa:5564%09red/hsa:5207%09red/hsa:200186%09red
Transcriptional misregulation in cancer	KEGG PATHWAY	hsa05202	14	185	0.6255	0.824698	ENSG00000184937|ENSG00000100385|ENSG00000196092|ENSG00000164438|ENSG00000017427|ENSG00000113916|ENSG00000007516|ENSG00000172379|ENSG00000125952|ENSG00000140464|ENSG00000176046|ENSG00000166145|ENSG00000172216|ENSG00000143171	http://www.genome.jp/kegg-bin/show_pathway?hsa05202/hsa:30012%09red/hsa:26471%09red/hsa:6258%09red/hsa:3560%09red/hsa:5371%09red/hsa:3479%09red/hsa:5079%09red/hsa:1051%09red/hsa:9915%09red/hsa:6692%09red/hsa:7490%09red/hsa:8938%09red/hsa:604%09red/hsa:4149%09red
Folate biosynthesis	KEGG PATHWAY	hsa00790	2	26	0.627043	0.824698	ENSG00000132570|ENSG00000163283	http://www.genome.jp/kegg-bin/show_pathway?hsa00790/hsa:250%09red/hsa:84105%09red
Hematopoietic cell lineage	KEGG PATHWAY	hsa04640	7	94	0.632214	0.824698	ENSG00000004468|ENSG00000231389|ENSG00000115594|ENSG00000177455|ENSG00000115232|ENSG00000012124|ENSG00000242574	http://www.genome.jp/kegg-bin/show_pathway?hsa04640/hsa:3676%09red/hsa:3554%09red/hsa:3113%09red/hsa:930%09red/hsa:933%09red/hsa:3109%09red/hsa:952%09red
IL-17 signaling pathway	KEGG PATHWAY	hsa04657	7	94	0.632214	0.824698	ENSG00000104365|ENSG00000069956|ENSG00000082701|ENSG00000076604|ENSG00000172216|ENSG00000155313|ENSG00000177606	http://www.genome.jp/kegg-bin/show_pathway?hsa04657/hsa:5597%09red/hsa:3551%09red/hsa:2932%09red/hsa:9618%09red/hsa:29761%09red/hsa:3725%09red/hsa:1051%09red
Fanconi anemia pathway	KEGG PATHWAY	hsa03460	4	54	0.634945	0.824698	ENSG00000170734|ENSG00000221829|ENSG00000197774|ENSG00000188827	http://www.genome.jp/kegg-bin/show_pathway?hsa03460/hsa:84464%09red/hsa:2189%09red/hsa:5429%09red/hsa:197342%09red
Epstein-Barr virus infection	KEGG PATHWAY	hsa05169	15	200	0.64007	0.829449	ENSG00000132906|ENSG00000254087|ENSG00000145604|ENSG00000105173|ENSG00000231389|ENSG00000020633|ENSG00000187555|ENSG00000177455|ENSG00000231925|ENSG00000105639|ENSG00000104365|ENSG00000145675|ENSG00000130706|ENSG00000242574|ENSG00000177606	http://www.genome.jp/kegg-bin/show_pathway?hsa05169/hsa:3551%09red/hsa:6892%09red/hsa:4067%09red/hsa:11047%09red/hsa:842%09red/hsa:5295%09red/hsa:898%09red/hsa:864%09red/hsa:3725%09red/hsa:3113%09red/hsa:3718%09red/hsa:930%09red/hsa:7874%09red/hsa:3109%09red/hsa:6502%09red
Cardiac muscle contraction	KEGG PATHWAY	hsa04260	6	82	0.646776	0.834311	ENSG00000007402|ENSG00000143153|ENSG00000074370|ENSG00000151062|ENSG00000102001|ENSG00000006116	http://www.genome.jp/kegg-bin/show_pathway?hsa04260/hsa:93589%09red/hsa:778%09red/hsa:9254%09red/hsa:10368%09red/hsa:481%09red/hsa:489%09red
Glycolysis / Gluconeogenesis	KEGG PATHWAY	hsa00010	5	69	0.652754	0.836184	ENSG00000141349|ENSG00000154930|ENSG00000188316|ENSG00000143149|ENSG00000111275	http://www.genome.jp/kegg-bin/show_pathway?hsa00010/hsa:84532%09red/hsa:387712%09red/hsa:92579%09red/hsa:223%09red/hsa:217%09red
Necroptosis	KEGG PATHWAY	hsa04217	12	163	0.657469	0.836184	ENSG00000179526|ENSG00000117560|ENSG00000083799|ENSG00000196787|ENSG00000113648|ENSG00000246705|ENSG00000105639|ENSG00000166311|ENSG00000132612|ENSG00000092439|ENSG00000067182|ENSG00000058404	http://www.genome.jp/kegg-bin/show_pathway?hsa04217/hsa:3718%09red/hsa:8969%09red/hsa:816%09red/hsa:55766%09red/hsa:7132%09red/hsa:6609%09red/hsa:9555%09red/hsa:81858%09red/hsa:356%09red/hsa:1540%09red/hsa:27183%09red/hsa:54822%09red
HIF-1 signaling pathway	KEGG PATHWAY	hsa04066	8	110	0.658573	0.836184	ENSG00000124181|ENSG00000102265|ENSG00000017427|ENSG00000188316|ENSG00000101280|ENSG00000145675|ENSG00000091513|ENSG00000058404	http://www.genome.jp/kegg-bin/show_pathway?hsa04066/hsa:5335%09red/hsa:816%09red/hsa:3479%09red/hsa:7076%09red/hsa:5295%09red/hsa:7018%09red/hsa:387712%09red/hsa:51378%09red
Homologous recombination	KEGG PATHWAY	hsa03440	3	42	0.66061	0.836184	ENSG00000163322|ENSG00000062822|ENSG00000106628	http://www.genome.jp/kegg-bin/show_pathway?hsa03440/hsa:5425%09red/hsa:5424%09red/hsa:84142%09red
Glutathione metabolism	KEGG PATHWAY	hsa00480	4	56	0.661547	0.836184	ENSG00000100031|ENSG00000134201|ENSG00000117862|ENSG00000197448	http://www.genome.jp/kegg-bin/show_pathway?hsa00480/hsa:2949%09red/hsa:373156%09red/hsa:2678%09red/hsa:51060%09red
Phototransduction	KEGG PATHWAY	hsa04744	2	28	0.664705	0.8383	ENSG00000160014|ENSG00000101890	http://www.genome.jp/kegg-bin/show_pathway?hsa04744/hsa:808%09red/hsa:2986%09red
Viral myocarditis	KEGG PATHWAY	hsa05416	4	57	0.674344	0.843972	ENSG00000231389|ENSG00000132906|ENSG00000242574|ENSG00000178562	http://www.genome.jp/kegg-bin/show_pathway?hsa05416/hsa:3113%09red/hsa:842%09red/hsa:940%09red/hsa:3109%09red
Pyrimidine metabolism	KEGG PATHWAY	hsa00240	4	57	0.674344	0.843972	ENSG00000187097|ENSG00000135318|ENSG00000129187|ENSG00000125458	http://www.genome.jp/kegg-bin/show_pathway?hsa00240/hsa:957%09red/hsa:4907%09red/hsa:1635%09red/hsa:30833%09red
Leishmaniasis	KEGG PATHWAY	hsa05140	5	71	0.675932	0.843972	ENSG00000231389|ENSG00000105329|ENSG00000242574|ENSG00000115232|ENSG00000177606	http://www.genome.jp/kegg-bin/show_pathway?hsa05140/hsa:7040%09red/hsa:3113%09red/hsa:3725%09red/hsa:3676%09red/hsa:3109%09red
Glycosaminoglycan biosynthesis - keratan sulfate	KEGG PATHWAY	hsa00533	1	14	0.686517	0.843972	ENSG00000170340	http://www.genome.jp/kegg-bin/show_pathway?hsa00533/hsa:10678%09red
Endometrial cancer	KEGG PATHWAY	hsa05213	4	58	0.6868	0.843972	ENSG00000145675|ENSG00000132906|ENSG00000082701|ENSG00000081059	http://www.genome.jp/kegg-bin/show_pathway?hsa05213/hsa:6932%09red/hsa:5295%09red/hsa:2932%09red/hsa:842%09red
p53 signaling pathway	KEGG PATHWAY	hsa04115	5	72	0.687127	0.843972	ENSG00000105173|ENSG00000137801|ENSG00000132906|ENSG00000164054|ENSG00000017427	http://www.genome.jp/kegg-bin/show_pathway?hsa04115/hsa:51246%09red/hsa:7057%09red/hsa:3479%09red/hsa:898%09red/hsa:842%09red
Glyoxylate and dicarboxylate metabolism	KEGG PATHWAY	hsa00630	2	30	0.699236	0.85587	ENSG00000154930|ENSG00000146701	http://www.genome.jp/kegg-bin/show_pathway?hsa00630/hsa:84532%09red/hsa:4191%09red
Thiamine metabolism	KEGG PATHWAY	hsa00730	1	15	0.709853	0.85587	ENSG00000163283	http://www.genome.jp/kegg-bin/show_pathway?hsa00730/hsa:250%09red
Glycosphingolipid biosynthesis - globo and isoglobo series	KEGG PATHWAY	hsa00603	1	15	0.709853	0.85587	ENSG00000174951	http://www.genome.jp/kegg-bin/show_pathway?hsa00603/hsa:2523%09red
Galactose metabolism	KEGG PATHWAY	hsa00052	2	31	0.715365	0.85587	ENSG00000141349|ENSG00000169764	http://www.genome.jp/kegg-bin/show_pathway?hsa00052/hsa:7360%09red/hsa:92579%09red
Antifolate resistance	KEGG PATHWAY	hsa01523	2	31	0.715365	0.85587	ENSG00000104365|ENSG00000125257	http://www.genome.jp/kegg-bin/show_pathway?hsa01523/hsa:10257%09red/hsa:3551%09red
Mucin type O-glycan biosynthesis	KEGG PATHWAY	hsa00512	2	31	0.715365	0.85587	ENSG00000259075|ENSG00000257594	http://www.genome.jp/kegg-bin/show_pathway?hsa00512/hsa:100528030%09red/hsa:8693%09red
Nucleotide excision repair	KEGG PATHWAY	hsa03420	3	46	0.716507	0.85587	ENSG00000104884|ENSG00000062822|ENSG00000106628	http://www.genome.jp/kegg-bin/show_pathway?hsa03420/hsa:5425%09red/hsa:5424%09red/hsa:2068%09red
Non-alcoholic fatty liver disease (NAFLD)	KEGG PATHWAY	hsa04932	10	145	0.724607	0.863719	ENSG00000185950|ENSG00000117560|ENSG00000104365|ENSG00000165806|ENSG00000082701|ENSG00000111725|ENSG00000145675|ENSG00000105329|ENSG00000067182|ENSG00000177606	http://www.genome.jp/kegg-bin/show_pathway?hsa04932/hsa:3551%09red/hsa:2932%09red/hsa:8660%09red/hsa:3725%09red/hsa:7132%09red/hsa:5295%09red/hsa:356%09red/hsa:5564%09red/hsa:840%09red/hsa:7040%09red
Viral carcinogenesis	KEGG PATHWAY	hsa05203	14	200	0.729366	0.864583	ENSG00000028839|ENSG00000254087|ENSG00000145604|ENSG00000105173|ENSG00000114062|ENSG00000103043|ENSG00000006747|ENSG00000166913|ENSG00000089159|ENSG00000165417|ENSG00000145675|ENSG00000105639|ENSG00000187555|ENSG00000177606	http://www.genome.jp/kegg-bin/show_pathway?hsa05203/hsa:55697%09red/hsa:7529%09red/hsa:5829%09red/hsa:3725%09red/hsa:85477%09red/hsa:5295%09red/hsa:898%09red/hsa:6502%09red/hsa:9519%09red/hsa:3718%09red/hsa:7337%09red/hsa:7874%09red/hsa:2957%09red/hsa:4067%09red
Valine, leucine and isoleucine degradation	KEGG PATHWAY	hsa00280	3	48	0.741652	0.872986	ENSG00000143149|ENSG00000111275|ENSG00000176715	http://www.genome.jp/kegg-bin/show_pathway?hsa00280/hsa:197322%09red/hsa:223%09red/hsa:217%09red
Malaria	KEGG PATHWAY	hsa05144	3	48	0.741652	0.872986	ENSG00000137801|ENSG00000244734|ENSG00000105329	http://www.genome.jp/kegg-bin/show_pathway?hsa05144/hsa:3043%09red/hsa:7057%09red/hsa:7040%09red
Phenylalanine metabolism	KEGG PATHWAY	hsa00360	1	17	0.751445	0.877092	ENSG00000189221	http://www.genome.jp/kegg-bin/show_pathway?hsa00360/hsa:4128%09red
Staphylococcus aureus infection	KEGG PATHWAY	hsa05150	4	64	0.754405	0.877092	ENSG00000231389|ENSG00000182326|ENSG00000242574|ENSG00000171860	http://www.genome.jp/kegg-bin/show_pathway?hsa05150/hsa:719%09red/hsa:3113%09red/hsa:716%09red/hsa:3109%09red
Amoebiasis	KEGG PATHWAY	hsa05146	6	93	0.754454	0.877092	ENSG00000105329|ENSG00000169031|ENSG00000108774|ENSG00000145675|ENSG00000108821|ENSG00000115594	http://www.genome.jp/kegg-bin/show_pathway?hsa05146/hsa:1285%09red/hsa:3554%09red/hsa:5295%09red/hsa:1277%09red/hsa:5878%09red/hsa:7040%09red
SNARE interactions in vesicular transport	KEGG PATHWAY	hsa04130	2	34	0.75943	0.879258	ENSG00000099940|ENSG00000151532	http://www.genome.jp/kegg-bin/show_pathway?hsa04130/hsa:9342%09red/hsa:143187%09red
Pentose and glucuronate interconversions	KEGG PATHWAY	hsa00040	2	34	0.75943	0.879258	ENSG00000167165|ENSG00000169764	http://www.genome.jp/kegg-bin/show_pathway?hsa00040/hsa:7360%09red/hsa:54578%09red
Metabolic pathways	KEGG PATHWAY	hsa01100	107	1424	0.769232	0.885991	ENSG00000061918|ENSG00000162066|ENSG00000257594|ENSG00000120697|ENSG00000139505|ENSG00000113924|ENSG00000100031|ENSG00000059691|ENSG00000086544|ENSG00000062282|ENSG00000196547|ENSG00000175548|ENSG00000182197|ENSG00000160408|ENSG00000154930|ENSG00000104879|ENSG00000178802|ENSG00000174951|ENSG00000152620|ENSG00000100714|ENSG00000109929|ENSG00000239900|ENSG00000158571|ENSG00000132837|ENSG00000134201…	http://www.genome.jp/kegg-bin/show_pathway?hsa01100/hsa:5144%09red/hsa:4907%09red/hsa:2986%09red/hsa:2983%09red/hsa:158%09red/hsa:2531%09red/hsa:56954%09red/hsa:250%09red/hsa:144245%09red/hsa:125981%09red/hsa:3081%09red/hsa:2572%09red/hsa:84649%09red/hsa:84002%09red/hsa:1635%09red/hsa:6609%09red/hsa:373156%09red/hsa:25902%09red/hsa:766%09red/hsa:2523%09red/hsa:22929%09red/hsa:23057%09red/hsa:1136…
Other glycan degradation	KEGG PATHWAY	hsa00511	1	18	0.76995	0.885991	ENSG00000115488	http://www.genome.jp/kegg-bin/show_pathway?hsa00511/hsa:4759%09red
Fatty acid biosynthesis	KEGG PATHWAY	hsa00061	1	18	0.76995	0.885991	ENSG00000176715	http://www.genome.jp/kegg-bin/show_pathway?hsa00061/hsa:197322%09red
Acute myeloid leukemia	KEGG PATHWAY	hsa05221	4	66	0.774266	0.887343	ENSG00000145675|ENSG00000104365|ENSG00000140464|ENSG00000081059	http://www.genome.jp/kegg-bin/show_pathway?hsa05221/hsa:3551%09red/hsa:6932%09red/hsa:5371%09red/hsa:5295%09red
Fc epsilon RI signaling pathway	KEGG PATHWAY	hsa04664	4	67	0.783711	0.887622	ENSG00000145675|ENSG00000124181|ENSG00000160293|ENSG00000254087	http://www.genome.jp/kegg-bin/show_pathway?hsa04664/hsa:5335%09red/hsa:4067%09red/hsa:7410%09red/hsa:5295%09red
Starch and sucrose metabolism	KEGG PATHWAY	hsa00500	2	36	0.785415	0.887622	ENSG00000141349|ENSG00000169764	http://www.genome.jp/kegg-bin/show_pathway?hsa00500/hsa:7360%09red/hsa:92579%09red
Steroid biosynthesis	KEGG PATHWAY	hsa00100	1	19	0.787077	0.887622	ENSG00000109929	http://www.genome.jp/kegg-bin/show_pathway?hsa00100/hsa:6309%09red
Glycosaminoglycan degradation	KEGG PATHWAY	hsa00531	1	19	0.787077	0.887622	ENSG00000127415	http://www.genome.jp/kegg-bin/show_pathway?hsa00531/hsa:3425%09red
Toxoplasmosis	KEGG PATHWAY	hsa05145	7	112	0.790641	0.889865	ENSG00000105851|ENSG00000104365|ENSG00000231389|ENSG00000105329|ENSG00000132906|ENSG00000242574|ENSG00000067182	http://www.genome.jp/kegg-bin/show_pathway?hsa05145/hsa:3551%09red/hsa:3109%09red/hsa:5294%09red/hsa:7132%09red/hsa:3113%09red/hsa:842%09red/hsa:7040%09red
Thyroid cancer	KEGG PATHWAY	hsa05216	2	37	0.797458	0.893975	ENSG00000143171|ENSG00000081059	http://www.genome.jp/kegg-bin/show_pathway?hsa05216/hsa:6258%09red/hsa:6932%09red
DNA replication	KEGG PATHWAY	hsa03030	2	37	0.797458	0.893975	ENSG00000062822|ENSG00000106628	http://www.genome.jp/kegg-bin/show_pathway?hsa03030/hsa:5425%09red/hsa:5424%09red
Antigen processing and presentation	KEGG PATHWAY	hsa04612	4	69	0.801653	0.896552	ENSG00000231925|ENSG00000231389|ENSG00000242574|ENSG00000134539	http://www.genome.jp/kegg-bin/show_pathway?hsa04612/hsa:6892%09red/hsa:3113%09red/hsa:3109%09red/hsa:3824%09red
Glycosaminoglycan biosynthesis - chondroitin sulfate / dermatan sulfate	KEGG PATHWAY	hsa00532	1	20	0.80293	0.896552	ENSG00000136213	http://www.genome.jp/kegg-bin/show_pathway?hsa00532/hsa:55501%09red
Systemic lupus erythematosus	KEGG PATHWAY	hsa05322	8	130	0.813974	0.907091	ENSG00000182326|ENSG00000196787|ENSG00000113648|ENSG00000242574|ENSG00000246705|ENSG00000273079|ENSG00000178562|ENSG00000231389	http://www.genome.jp/kegg-bin/show_pathway?hsa05322/hsa:940%09red/hsa:8969%09red/hsa:55766%09red/hsa:9555%09red/hsa:3113%09red/hsa:3109%09red/hsa:2904%09red/hsa:716%09red
Pathogenic Escherichia coli infection	KEGG PATHWAY	hsa05130	3	55	0.815855	0.907398	ENSG00000188229|ENSG00000106299|ENSG00000134318	http://www.genome.jp/kegg-bin/show_pathway?hsa05130/hsa:9475%09red/hsa:8976%09red/hsa:10383%09red
Glycine, serine and threonine metabolism	KEGG PATHWAY	hsa00260	2	40	0.830059	0.921382	ENSG00000189221|ENSG00000132837	http://www.genome.jp/kegg-bin/show_pathway?hsa00260/hsa:29958%09red/hsa:4128%09red
Bladder cancer	KEGG PATHWAY	hsa05219	2	41	0.839827	0.928393	ENSG00000137801|ENSG00000100784	http://www.genome.jp/kegg-bin/show_pathway?hsa05219/hsa:9252%09red/hsa:7057%09red
Protein export	KEGG PATHWAY	hsa03060	1	23	0.843755	0.928393	ENSG00000140612	http://www.genome.jp/kegg-bin/show_pathway?hsa03060/hsa:23478%09red
Alcoholism	KEGG PATHWAY	hsa05034	11	180	0.848794	0.928393	ENSG00000176884|ENSG00000114450|ENSG00000160014|ENSG00000185634|ENSG00000196787|ENSG00000113648|ENSG00000246705|ENSG00000273079|ENSG00000189221|ENSG00000127920|ENSG00000161509	http://www.genome.jp/kegg-bin/show_pathway?hsa05034/hsa:399694%09red/hsa:59345%09red/hsa:8969%09red/hsa:808%09red/hsa:55766%09red/hsa:9555%09red/hsa:2791%09red/hsa:2905%09red/hsa:2904%09red/hsa:4128%09red/hsa:2902%09red
Porphyrin and chlorophyll metabolism	KEGG PATHWAY	hsa00860	2	42	0.849083	0.928393	ENSG00000167165|ENSG00000047457	http://www.genome.jp/kegg-bin/show_pathway?hsa00860/hsa:54578%09red/hsa:1356%09red
Influenza A	KEGG PATHWAY	hsa05164	10	166	0.851207	0.92844	ENSG00000117560|ENSG00000104365|ENSG00000231389|ENSG00000115267|ENSG00000140464|ENSG00000145675|ENSG00000121060|ENSG00000132906|ENSG00000242574|ENSG00000067182	http://www.genome.jp/kegg-bin/show_pathway?hsa05164/hsa:7132%09red/hsa:3551%09red/hsa:64135%09red/hsa:5371%09red/hsa:3109%09red/hsa:7706%09red/hsa:5295%09red/hsa:356%09red/hsa:3113%09red/hsa:842%09red
Fatty acid degradation	KEGG PATHWAY	hsa00071	2	44	0.866147	0.939296	ENSG00000143149|ENSG00000111275	http://www.genome.jp/kegg-bin/show_pathway?hsa00071/hsa:223%09red/hsa:217%09red
Cytosolic DNA-sensing pathway	KEGG PATHWAY	hsa04623	3	62	0.871126	0.942885	ENSG00000104365|ENSG00000164430|ENSG00000168495	http://www.genome.jp/kegg-bin/show_pathway?hsa04623/hsa:3551%09red/hsa:661%09red/hsa:115004%09red
Huntington disease	KEGG PATHWAY	hsa05016	11	188	0.882129	0.947392	ENSG00000197386|ENSG00000028839|ENSG00000006125|ENSG00000135390|ENSG00000158486|ENSG00000176884|ENSG00000273079|ENSG00000163879|ENSG00000198959|ENSG00000132906|ENSG00000089902	http://www.genome.jp/kegg-bin/show_pathway?hsa05016/hsa:7802%09red/hsa:23186%09red/hsa:3064%09red/hsa:55567%09red/hsa:517%09red/hsa:9519%09red/hsa:163%09red/hsa:7052%09red/hsa:842%09red/hsa:2904%09red/hsa:2902%09red
Arachidonic acid metabolism	KEGG PATHWAY	hsa00590	3	64	0.883961	0.947392	ENSG00000100031|ENSG00000155016|ENSG00000179477	http://www.genome.jp/kegg-bin/show_pathway?hsa00590/hsa:113612%09red/hsa:2678%09red/hsa:242%09red
Thermogenesis	KEGG PATHWAY	hsa04714	13	218	0.884518	0.947392	ENSG00000129467|ENSG00000155897|ENSG00000165699|ENSG00000177189|ENSG00000135390|ENSG00000101493|ENSG00000188778|ENSG00000099956|ENSG00000111725|ENSG00000049618|ENSG00000117713|ENSG00000127616|ENSG00000174233	http://www.genome.jp/kegg-bin/show_pathway?hsa04714/hsa:6197%09red/hsa:155%09red/hsa:196883%09red/hsa:8289%09red/hsa:7248%09red/hsa:517%09red/hsa:112%09red/hsa:5564%09red/hsa:9658%09red/hsa:6597%09red/hsa:114%09red/hsa:57492%09red/hsa:6598%09red
Fatty acid elongation	KEGG PATHWAY	hsa00062	1	27	0.885351	0.947392	ENSG00000159445	http://www.genome.jp/kegg-bin/show_pathway?hsa00062/hsa:117145%09red
Chemical carcinogenesis	KEGG PATHWAY	hsa05204	4	82	0.890681	0.951227	ENSG00000167165|ENSG00000134201|ENSG00000197448|ENSG00000196502	http://www.genome.jp/kegg-bin/show_pathway?hsa05204/hsa:2949%09red/hsa:54578%09red/hsa:373156%09red/hsa:6817%09red
Butanoate metabolism	KEGG PATHWAY	hsa00650	1	28	0.893889	0.951227	ENSG00000136750	http://www.genome.jp/kegg-bin/show_pathway?hsa00650/hsa:2572%09red
Ribosome biogenesis in eukaryotes	KEGG PATHWAY	hsa03008	5	99	0.893985	0.951227	ENSG00000119616|ENSG00000114127|ENSG00000113360|ENSG00000145375|ENSG00000079313	http://www.genome.jp/kegg-bin/show_pathway?hsa03008/hsa:54464%09red/hsa:57455%09red/hsa:51077%09red/hsa:29102%09red/hsa:166378%09red
Jak-STAT signaling pathway	KEGG PATHWAY	hsa04630	9	163	0.900269	0.954731	ENSG00000100385|ENSG00000180008|ENSG00000164136|ENSG00000274211|ENSG00000131095|ENSG00000105639|ENSG00000145675|ENSG00000147168|ENSG00000185436	http://www.genome.jp/kegg-bin/show_pathway?hsa04630/hsa:3600%09red/hsa:30837%09red/hsa:3718%09red/hsa:163702%09red/hsa:3560%09red/hsa:3561%09red/hsa:2670%09red/hsa:5295%09red/hsa:122809%09red
NOD-like receptor signaling pathway	KEGG PATHWAY	hsa04621	10	179	0.903135	0.954731	ENSG00000142185|ENSG00000179526|ENSG00000104365|ENSG00000100348|ENSG00000096433|ENSG00000171109|ENSG00000196954|ENSG00000067369|ENSG00000092439|ENSG00000177606	http://www.genome.jp/kegg-bin/show_pathway?hsa04621/hsa:3551%09red/hsa:7158%09red/hsa:837%09red/hsa:3710%09red/hsa:3725%09red/hsa:55669%09red/hsa:81858%09red/hsa:7226%09red/hsa:25828%09red/hsa:54822%09red
Carbon metabolism	KEGG PATHWAY	hsa01200	6	118	0.906592	0.954731	ENSG00000082212|ENSG00000149476|ENSG00000188316|ENSG00000154930|ENSG00000146701|ENSG00000177156	http://www.genome.jp/kegg-bin/show_pathway?hsa01200/hsa:26007%09red/hsa:6888%09red/hsa:4200%09red/hsa:4191%09red/hsa:387712%09red/hsa:84532%09red
Cholesterol metabolism	KEGG PATHWAY	hsa04979	2	50	0.907244	0.954731	ENSG00000124164|ENSG00000198670	http://www.genome.jp/kegg-bin/show_pathway?hsa04979/hsa:4018%09red/hsa:9217%09red
Cysteine and methionine metabolism	KEGG PATHWAY	hsa00270	2	50	0.907244	0.954731	ENSG00000119772|ENSG00000146701	http://www.genome.jp/kegg-bin/show_pathway?hsa00270/hsa:1788%09red/hsa:4191%09red
Citrate cycle (TCA cycle)	KEGG PATHWAY	hsa00020	1	30	0.909107	0.954731	ENSG00000146701	http://www.genome.jp/kegg-bin/show_pathway?hsa00020/hsa:4191%09red
RNA polymerase	KEGG PATHWAY	hsa03020	1	31	0.915877	0.956511	ENSG00000168495	http://www.genome.jp/kegg-bin/show_pathway?hsa03020/hsa:661%09red
Pentose phosphate pathway	KEGG PATHWAY	hsa00030	1	31	0.915877	0.956511	ENSG00000177156	http://www.genome.jp/kegg-bin/show_pathway?hsa00030/hsa:6888%09red
Central carbon metabolism in cancer	KEGG PATHWAY	hsa05230	3	70	0.91588	0.956511	ENSG00000145675|ENSG00000140538|ENSG00000142082	http://www.genome.jp/kegg-bin/show_pathway?hsa05230/hsa:4916%09red/hsa:5295%09red/hsa:23410%09red
Melanoma	KEGG PATHWAY	hsa05218	3	72	0.924596	0.963832	ENSG00000145675|ENSG00000158815|ENSG00000017427	http://www.genome.jp/kegg-bin/show_pathway?hsa05218/hsa:3479%09red/hsa:5295%09red/hsa:8822%09red
Hepatitis C	KEGG PATHWAY	hsa05160	8	156	0.92737	0.964944	ENSG00000074211|ENSG00000117560|ENSG00000166913|ENSG00000104365|ENSG00000082701|ENSG00000145675|ENSG00000132906|ENSG00000067182	http://www.genome.jp/kegg-bin/show_pathway?hsa05160/hsa:3551%09red/hsa:5522%09red/hsa:2932%09red/hsa:7529%09red/hsa:356%09red/hsa:7132%09red/hsa:5295%09red/hsa:842%09red
Propanoate metabolism	KEGG PATHWAY	hsa00640	1	34	0.93331	0.96756	ENSG00000154930	http://www.genome.jp/kegg-bin/show_pathway?hsa00640/hsa:84532%09red
Prion diseases	KEGG PATHWAY	hsa05020	1	35	0.938278	0.969154	ENSG00000171867	http://www.genome.jp/kegg-bin/show_pathway?hsa05020/hsa:5621%09red
Glycerophospholipid metabolism	KEGG PATHWAY	hsa00564	4	97	0.948183	0.976628	ENSG00000166428|ENSG00000077044|ENSG00000274588|ENSG00000133027	http://www.genome.jp/kegg-bin/show_pathway?hsa00564/hsa:10400%09red/hsa:139189%09red/hsa:8527%09red/hsa:122618%09red
Complement and coagulation cascades	KEGG PATHWAY	hsa04610	3	79	0.948972	0.976628	ENSG00000057593|ENSG00000182326|ENSG00000171860	http://www.genome.jp/kegg-bin/show_pathway?hsa04610/hsa:719%09red/hsa:2155%09red/hsa:716%09red
Peroxisome	KEGG PATHWAY	hsa04146	3	83	0.959375	0.98385	ENSG00000163344|ENSG00000197448|ENSG00000114757	http://www.genome.jp/kegg-bin/show_pathway?hsa04146/hsa:51555%09red/hsa:373156%09red/hsa:10654%09red
Fat digestion and absorption	KEGG PATHWAY	hsa04975	1	41	0.961213	0.98385	ENSG00000062282	http://www.genome.jp/kegg-bin/show_pathway?hsa04975/hsa:84649%09red
Toll-like receptor signaling pathway	KEGG PATHWAY	hsa04620	4	104	0.96407	0.98499	ENSG00000145675|ENSG00000104365|ENSG00000177606|ENSG00000138755	http://www.genome.jp/kegg-bin/show_pathway?hsa04620/hsa:3551%09red/hsa:3725%09red/hsa:5295%09red/hsa:4283%09red
Aminoacyl-tRNA biosynthesis	KEGG PATHWAY	hsa00970	1	44	0.969253	0.988498	ENSG00000059691	http://www.genome.jp/kegg-bin/show_pathway?hsa00970/hsa:5188%09red
ABC transporters	KEGG PATHWAY	hsa02010	1	45	0.971545	0.98905	ENSG00000125257	http://www.genome.jp/kegg-bin/show_pathway?hsa02010/hsa:10257%09red
Ether lipid metabolism	KEGG PATHWAY	hsa00565	1	47	0.975628	0.99142	ENSG00000166428	http://www.genome.jp/kegg-bin/show_pathway?hsa00565/hsa:122618%09red
PPAR signaling pathway	KEGG PATHWAY	hsa03320	2	76	0.982627	0.992855	ENSG00000083807|ENSG00000143171	http://www.genome.jp/kegg-bin/show_pathway?hsa03320/hsa:10998%09red/hsa:6258%09red
Biosynthesis of amino acids	KEGG PATHWAY	hsa01230	2	76	0.982627	0.992855	ENSG00000177156|ENSG00000188316	http://www.genome.jp/kegg-bin/show_pathway?hsa01230/hsa:6888%09red/hsa:387712%09red
Drug metabolism - other enzymes	KEGG PATHWAY	hsa00983	2	78	0.984793	0.992855	ENSG00000167165|ENSG00000134201	http://www.genome.jp/kegg-bin/show_pathway?hsa00983/hsa:2949%09red/hsa:54578%09red
Oxidative phosphorylation	KEGG PATHWAY	hsa00190	4	120	0.984973	0.992855	ENSG00000105929|ENSG00000135390|ENSG00000185344|ENSG00000033627	http://www.genome.jp/kegg-bin/show_pathway?hsa00190/hsa:517%09red/hsa:23545%09red/hsa:50617%09red/hsa:535%09red
Fatty acid metabolism	KEGG PATHWAY	hsa01212	1	57	0.988768	0.992855	ENSG00000176715	http://www.genome.jp/kegg-bin/show_pathway?hsa01212/hsa:197322%09red
Parkinson disease	KEGG PATHWAY	hsa05012	4	129	0.990964	0.992855	ENSG00000135390|ENSG00000158828|ENSG00000132906|ENSG00000185345	http://www.genome.jp/kegg-bin/show_pathway?hsa05012/hsa:517%09red/hsa:5071%09red/hsa:65018%09red/hsa:842%09red
Olfactory transduction	KEGG PATHWAY	hsa04740	22	435	0.991086	0.992855	ENSG00000182613|ENSG00000167822|ENSG00000179626|ENSG00000166368|ENSG00000058404|ENSG00000169327|ENSG00000226288|ENSG00000100077|ENSG00000140090|ENSG00000154678|ENSG00000228198|ENSG00000094661|ENSG00000188269|ENSG00000160014|ENSG00000196071|ENSG00000181785|ENSG00000221813|ENSG00000167332|ENSG00000176253|ENSG00000221858|ENSG00000141194|ENSG00000171936	http://www.genome.jp/kegg-bin/show_pathway?hsa04740/hsa:157%09red/hsa:390445%09red/hsa:135946%09red/hsa:120776%09red/hsa:81168%09red/hsa:346525%09red/hsa:26532%09red/hsa:808%09red/hsa:284521%09red/hsa:285659%09red/hsa:26659%09red/hsa:123041%09red/hsa:5137%09red/hsa:390433%09red/hsa:81285%09red/hsa:143502%09red/hsa:816%09red/hsa:26689%09red/hsa:126370%09red/hsa:219447%09red/hsa:127062%09red/hsa:34…
Steroid hormone biosynthesis	KEGG PATHWAY	hsa00140	1	60	0.991097	0.992855	ENSG00000167165	http://www.genome.jp/kegg-bin/show_pathway?hsa00140/hsa:54578%09red
Ribosome	KEGG PATHWAY	hsa03010	4	150	0.997355	0.997355	ENSG00000008988|ENSG00000164587|ENSG00000109475|ENSG00000138326	http://www.genome.jp/kegg-bin/show_pathway?hsa03010/hsa:6224%09red/hsa:6208%09red/hsa:6164%09red/hsa:6229%09red

## Sheet: KEGG_disease
#Term	Database	ID	Input number	Background number	P-Value	Corrected P-Value	Input	Hyperlink
Autosomal dominant mental retardation	KEGG DISEASE	H00773	20	52	1.78421e-07	0.000100808	ENSG00000010818|ENSG00000157540|ENSG00000198824|ENSG00000153827|ENSG00000127616|ENSG00000158321|ENSG00000083168|ENSG00000152217|ENSG00000099956|ENSG00000197102|ENSG00000176884|ENSG00000273079|ENSG00000049618|ENSG00000117713|ENSG00000175115|ENSG00000143614|ENSG00000110066|ENSG00000197283|ENSG00000107099|ENSG00000058404	http://www.genome.jp/dbget-bin/www_bget?H00773
Congenital malformations	KEGG DISEASE		116	901	2.63911e-06	0.000745548	ENSG00000130600|ENSG00000182326|ENSG00000225614|ENSG00000136944|ENSG00000118965|ENSG00000152503|ENSG00000152977|ENSG00000099956|ENSG00000049618|ENSG00000161202|ENSG00000127616|ENSG00000197603|ENSG00000182197|ENSG00000007372|ENSG00000163378|ENSG00000105983|ENSG00000150630|ENSG00000061455|ENSG00000170734|ENSG00000145675|ENSG00000143473|ENSG00000173218|ENSG00000100714|ENSG00000169379|ENSG00000196712…	None
Other diseases	KEGG DISEASE		38	203	8.86816e-06	0.00138449	ENSG00000103264|ENSG00000010818|ENSG00000110066|ENSG00000155966|ENSG00000124486|ENSG00000158321|ENSG00000152217|ENSG00000133019|ENSG00000273079|ENSG00000083168|ENSG00000058404|ENSG00000198824|ENSG00000189221|ENSG00000116329|ENSG00000197283|ENSG00000099956|ENSG00000157540|ENSG00000049618|ENSG00000127616|ENSG00000107099|ENSG00000106688|ENSG00000153827|ENSG00000108946|ENSG00000177189|ENSG00000197102…	None
Mental and behavioural disorders	KEGG DISEASE		36	188	9.80171e-06	0.00138449	ENSG00000103264|ENSG00000010818|ENSG00000110066|ENSG00000155966|ENSG00000124486|ENSG00000158321|ENSG00000152217|ENSG00000273079|ENSG00000083168|ENSG00000058404|ENSG00000198824|ENSG00000189221|ENSG00000197283|ENSG00000099956|ENSG00000157540|ENSG00000049618|ENSG00000127616|ENSG00000107099|ENSG00000106688|ENSG00000153827|ENSG00000116329|ENSG00000177189|ENSG00000197102|ENSG00000175115|ENSG00000128731…	None
Other congenital malformations	KEGG DISEASE		54	357	3.37212e-05	0.0038105	ENSG00000130600|ENSG00000197603|ENSG00000102302|ENSG00000104884|ENSG00000182872|ENSG00000168014|ENSG00000152217|ENSG00000169554|ENSG00000196628|ENSG00000145348|ENSG00000125398|ENSG00000165699|ENSG00000165671|ENSG00000155974|ENSG00000118965|ENSG00000176842|ENSG00000182197|ENSG00000152977|ENSG00000167548|ENSG00000099956|ENSG00000169031|ENSG00000143622|ENSG00000049618|ENSG00000165917|ENSG00000161202…	None
Nervous system diseases	KEGG DISEASE		97	852	0.000901778	0.0735261	ENSG00000042317|ENSG00000131504|ENSG00000112782|ENSG00000122482|ENSG00000197386|ENSG00000100523|ENSG00000163820|ENSG00000067992|ENSG00000176165|ENSG00000188517|ENSG00000155016|ENSG00000007372|ENSG00000145375|ENSG00000109458|ENSG00000105370|ENSG00000120903|ENSG00000091536|ENSG00000100150|ENSG00000112706|ENSG00000092439|ENSG00000197753|ENSG00000114450|ENSG00000096093|ENSG00000067182|ENSG00000171812…	None
Beckwith-Wiedemann syndrome	KEGG DISEASE	H00713	4	5	0.00283947	0.16043	ENSG00000130600|ENSG00000167244|ENSG00000269821|ENSG00000165671	http://www.genome.jp/dbget-bin/www_bget?H00713
Coffin-Siris syndrome	KEGG DISEASE	H01403	4	6	0.00445503	0.209758	ENSG00000127616|ENSG00000049618|ENSG00000117713|ENSG00000099956	http://www.genome.jp/dbget-bin/www_bget?H01403
Epilepsy	KEGG DISEASE		18	113	0.00842005	0.252182	ENSG00000102359|ENSG00000165194|ENSG00000114279|ENSG00000146701|ENSG00000152784|ENSG00000110436|ENSG00000145375|ENSG00000145864|ENSG00000196876|ENSG00000273079|ENSG00000100150|ENSG00000096093|ENSG00000184156|ENSG00000184144|ENSG00000116641|ENSG00000103723|ENSG00000186153|ENSG00000120903	None
Cancers	KEGG DISEASE		27	206	0.0147228	0.311957	ENSG00000141646|ENSG00000017427|ENSG00000187323|ENSG00000125952|ENSG00000136826|ENSG00000124882|ENSG00000091831|ENSG00000196092|ENSG00000185231|ENSG00000099956|ENSG00000140538|ENSG00000140464|ENSG00000163235|ENSG00000184937|ENSG00000167244|ENSG00000118046|ENSG00000167548|ENSG00000105173|ENSG00000164438|ENSG00000175387|ENSG00000119772|ENSG00000070018|ENSG00000113916|ENSG00000196712|ENSG00000047936…	None
Kidney diseases	KEGG DISEASE		12	68	0.0149077	0.311957	ENSG00000151623|ENSG00000184937|ENSG00000198087|ENSG00000169031|ENSG00000104267|ENSG00000148204|ENSG00000165699|ENSG00000174358|ENSG00000105929|ENSG00000080493|ENSG00000004939|ENSG00000157483	None
Urinary system diseases	KEGG DISEASE		12	68	0.0149077	0.311957	ENSG00000151623|ENSG00000184937|ENSG00000198087|ENSG00000169031|ENSG00000104267|ENSG00000148204|ENSG00000165699|ENSG00000174358|ENSG00000105929|ENSG00000080493|ENSG00000004939|ENSG00000157483	None
T-B+Severe combined immunodeficiency	KEGG DISEASE	H00091	4	10	0.0167069	0.314647	ENSG00000109101|ENSG00000147168|ENSG00000105639|ENSG00000102879	http://www.genome.jp/dbget-bin/www_bget?H00091
Heparan sulfate proteoglycan gene defects	KEGG DISEASE	H00493	3	5	0.0173319	0.315887	ENSG00000182197|ENSG00000142798|ENSG00000183098	http://www.genome.jp/dbget-bin/www_bget?H00493
Lethal congenital contractural syndrome	KEGG DISEASE	H00865	4	11	0.021466	0.379008	ENSG00000108797|ENSG00000079805|ENSG00000174233|ENSG00000186417	http://www.genome.jp/dbget-bin/www_bget?H00865
Autoimmune lymphoproliferative syndromes	KEGG DISEASE	H00108	3	6	0.0245781	0.401089	ENSG00000163599|ENSG00000117560|ENSG00000003400	http://www.genome.jp/dbget-bin/www_bget?H00108
Colorectal cancer	KEGG DISEASE	H00020	5	18	0.0246853	0.401089	ENSG00000163235|ENSG00000141646|ENSG00000187323|ENSG00000175387|ENSG00000124882	http://www.genome.jp/dbget-bin/www_bget?H00020
Primary immunodeficiency	KEGG DISEASE		21	158	0.0255561	0.401089	ENSG00000141349|ENSG00000076248|ENSG00000184058|ENSG00000182326|ENSG00000117560|ENSG00000186827|ENSG00000003400|ENSG00000104365|ENSG00000109101|ENSG00000163599|ENSG00000177455|ENSG00000119969|ENSG00000231925|ENSG00000105639|ENSG00000105369|ENSG00000182866|ENSG00000167323|ENSG00000159958|ENSG00000147168|ENSG00000107099|ENSG00000102879	None
Nephronophthisis	KEGG DISEASE	H00537	5	19	0.0293245	0.447793	ENSG00000157796|ENSG00000160602|ENSG00000198707|ENSG00000144061|ENSG00000110274	http://www.genome.jp/dbget-bin/www_bget?H00537
Obsessive-compulsive disorder	KEGG DISEASE	H01450	3	7	0.0332022	0.45287	ENSG00000106688|ENSG00000189221|ENSG00000108576	http://www.genome.jp/dbget-bin/www_bget?H01450
Senior-Loken syndrome	KEGG DISEASE	H00538	3	7	0.0332022	0.45287	ENSG00000198707|ENSG00000144061|ENSG00000157796	http://www.genome.jp/dbget-bin/www_bget?H00538
Deafness, autosomal recessive	KEGG DISEASE	H00605	10	61	0.0367701	0.456237	ENSG00000267534|ENSG00000091536|ENSG00000167791|ENSG00000197753|ENSG00000112782|ENSG00000187017|ENSG00000150275|ENSG00000109458|ENSG00000139304|ENSG00000079335	http://www.genome.jp/dbget-bin/www_bget?H00605
Early infantile epileptic encephalopathy	KEGG DISEASE	H00606	9	53	0.0390602	0.458488	ENSG00000165194|ENSG00000114279|ENSG00000110436|ENSG00000196876|ENSG00000273079|ENSG00000146701|ENSG00000116641|ENSG00000103723|ENSG00000186153	http://www.genome.jp/dbget-bin/www_bget?H00606
Bardet-Biedl syndrome	KEGG DISEASE	H00418	5	21	0.0401573	0.458488	ENSG00000100360|ENSG00000140463|ENSG00000119401|ENSG00000125124|ENSG00000198707	http://www.genome.jp/dbget-bin/www_bget?H00418
Type 1 diabetes mellitus	KEGG DISEASE	H00408	5	22	0.0463706	0.485174	ENSG00000038532|ENSG00000096433|ENSG00000115267|ENSG00000163599|ENSG00000112182	http://www.genome.jp/dbget-bin/www_bget?H00408
@@Type 2 diabetes mellitus	KEGG DISEASE	H00409	1	19	0.787077	0.887622	ENSG00000163638	http://www.genome.jp/dbget-bin/www_bget?H00409
Congenital malformations of the musculoskeletal system	KEGG DISEASE		24	201	0.0477875	0.490908	ENSG00000138696|ENSG00000105329|ENSG00000113140|ENSG00000118965|ENSG00000108797|ENSG00000183098|ENSG00000115267|ENSG00000142798|ENSG00000157796|ENSG00000079805|ENSG00000182197|ENSG00000108946|ENSG00000174233|ENSG00000105983|ENSG00000104267|ENSG00000173040|ENSG00000225190|ENSG00000166147|ENSG00000187240|ENSG00000113448|ENSG00000173218|ENSG00000157766|ENSG00000186417|ENSG00000108821	None
Immune system diseases	KEGG DISEASE		31	275	0.0498715	0.503168	ENSG00000121053|ENSG00000182326|ENSG00000117560|ENSG00000109101|ENSG00000163599|ENSG00000177455|ENSG00000105369|ENSG00000159958|ENSG00000105329|ENSG00000067182|ENSG00000073861|ENSG00000184058|ENSG00000185436|ENSG00000231389|ENSG00000115267|ENSG00000173578|ENSG00000182866|ENSG00000107099|ENSG00000141349|ENSG00000003400|ENSG00000104365|ENSG00000076248|ENSG00000119969|ENSG00000115594|ENSG00000186827…	None
Parkinsonian syndrome	KEGG DISEASE	H01600	3	9	0.0544713	0.508265	ENSG00000158828|ENSG00000185345|ENSG00000159363	http://www.genome.jp/dbget-bin/www_bget?H01600
Focal segmental glomerulosclerosis	KEGG DISEASE	H00626	3	9	0.0544713	0.508265	ENSG00000198087|ENSG00000157483|ENSG00000148204	http://www.genome.jp/dbget-bin/www_bget?H00626
Brugada syndrome	KEGG DISEASE	H00728	3	9	0.0544713	0.508265	ENSG00000138622|ENSG00000175538|ENSG00000183873	http://www.genome.jp/dbget-bin/www_bget?H00728
Cancers of the digestive system	KEGG DISEASE		9	57	0.0548747	0.508265	ENSG00000167244|ENSG00000118046|ENSG00000105173|ENSG00000187323|ENSG00000117713|ENSG00000163235|ENSG00000124882|ENSG00000141646|ENSG00000175387	None
Gastrointestinal diseases	KEGG DISEASE		5	24	0.0604147	0.533348	ENSG00000118046|ENSG00000141646|ENSG00000163599|ENSG00000138303|ENSG00000038945	None
Combined immunodeficiency	KEGG DISEASE	H00093	5	24	0.0604147	0.533348	ENSG00000167323|ENSG00000104365|ENSG00000147168|ENSG00000186827|ENSG00000182866	http://www.genome.jp/dbget-bin/www_bget?H00093
Congenital malformations of the nervous system	KEGG DISEASE		18	146	0.0628409	0.540633	ENSG00000170370|ENSG00000197603|ENSG00000123473|ENSG00000172315|ENSG00000173218|ENSG00000169379|ENSG00000100714|ENSG00000107186|ENSG00000198707|ENSG00000144061|ENSG00000173540|ENSG00000106477|ENSG00000165699|ENSG00000152977|ENSG00000152503|ENSG00000130023|ENSG00000174963|ENSG00000124198	None
Others	KEGG DISEASE		4	17	0.0661235	0.549408	ENSG00000127616|ENSG00000099956|ENSG00000133019|ENSG00000108946	None
Neurodegenerative diseases	KEGG DISEASE		35	329	0.0718188	0.561441	ENSG00000163050|ENSG00000132773|ENSG00000132716|ENSG00000100285|ENSG00000142192|ENSG00000166546|ENSG00000197386|ENSG00000100523|ENSG00000131095|ENSG00000047457|ENSG00000100427|ENSG00000185345|ENSG00000067992|ENSG00000131018|ENSG00000176165|ENSG00000159363|ENSG00000155016|ENSG00000138741|ENSG00000136156|ENSG00000079805|ENSG00000124164|ENSG00000158828|ENSG00000114450|ENSG00000021574|ENSG00000168658…	None
46,XY gonadal dysgenesis	KEGG DISEASE	H00607	3	11	0.0807322	0.561441	ENSG00000125398|ENSG00000184937|ENSG00000173894	http://www.genome.jp/dbget-bin/www_bget?H00607
Cushing syndrome	KEGG DISEASE	H01431	4	19	0.0871081	0.561441	ENSG00000185231|ENSG00000140691|ENSG00000108946|ENSG00000100697	http://www.genome.jp/dbget-bin/www_bget?H01431
Congenital malformations of skin	KEGG DISEASE		18	154	0.0897071	0.561441	ENSG00000170734|ENSG00000182326|ENSG00000104884|ENSG00000110723|ENSG00000152104|ENSG00000185344|ENSG00000096696|ENSG00000165915|ENSG00000099940|ENSG00000150630|ENSG00000225614|ENSG00000119537|ENSG00000163344|ENSG00000130635|ENSG00000115486|ENSG00000108821|ENSG00000179477|ENSG00000204539	None
Epidermolysis bullosa simplex	KEGG DISEASE	H00584	2	5	0.0904268	0.561441	ENSG00000096696|ENSG00000110723	http://www.genome.jp/dbget-bin/www_bget?H00584
Hereditary spherocytosis	KEGG DISEASE	H00230	2	5	0.0904268	0.561441	ENSG00000070182|ENSG00000004939	http://www.genome.jp/dbget-bin/www_bget?H00230
4p deletion syndrome	KEGG DISEASE	H01773	2	5	0.0904268	0.561441	ENSG00000127418|ENSG00000168924	http://www.genome.jp/dbget-bin/www_bget?H01773
Emery-Dreifuss muscular dystrophy	KEGG DISEASE	H00563	2	5	0.0904268	0.561441	ENSG00000054654|ENSG00000131018	http://www.genome.jp/dbget-bin/www_bget?H00563
Glutaric acidemia	KEGG DISEASE	H00178	2	5	0.0904268	0.561441	ENSG00000171503|ENSG00000105379	http://www.genome.jp/dbget-bin/www_bget?H00178
Congenital nongoitrous hypothyroidism (CHNG)	KEGG DISEASE	H00250	2	5	0.0904268	0.561441	ENSG00000165409|ENSG00000183072	http://www.genome.jp/dbget-bin/www_bget?H00250
Spina bifida	KEGG DISEASE	H00262	2	5	0.0904268	0.561441	ENSG00000100714|ENSG00000173218	http://www.genome.jp/dbget-bin/www_bget?H00262
Fuchs corneal dystrophy	KEGG DISEASE	H00960	2	5	0.0904268	0.561441	ENSG00000171812|ENSG00000196628	http://www.genome.jp/dbget-bin/www_bget?H00960
Ear disease	KEGG DISEASE		12	94	0.095155	0.568587	ENSG00000267534|ENSG00000091536|ENSG00000167791|ENSG00000131504|ENSG00000197753|ENSG00000112782|ENSG00000187017|ENSG00000105357|ENSG00000150275|ENSG00000109458|ENSG00000139304|ENSG00000079335	None
Autosomal recessive spinocerebellar ataxias	KEGG DISEASE	H01891	4	21	0.110891	0.597142	ENSG00000163050|ENSG00000131018|ENSG00000186153|ENSG00000168658	http://www.genome.jp/dbget-bin/www_bget?H01891
Idiopathic pulmonary fibrosis	KEGG DISEASE	H01299	2	6	0.114792	0.597142	ENSG00000122852|ENSG00000185303	http://www.genome.jp/dbget-bin/www_bget?H01299
Common variable immunodeficiency	KEGG DISEASE	H00088	2	6	0.114792	0.597142	ENSG00000159958|ENSG00000177455	http://www.genome.jp/dbget-bin/www_bget?H00088
Oral-facial-digital syndrome	KEGG DISEASE	H00454	2	6	0.114792	0.597142	ENSG00000197603|ENSG00000168014	http://www.genome.jp/dbget-bin/www_bget?H00454
Myelodysplastic syndrome	KEGG DISEASE	H01481	3	14	0.128115	0.628724	ENSG00000160201|ENSG00000179348|ENSG00000119772	http://www.genome.jp/dbget-bin/www_bget?H01481
Muscular diseases	KEGG DISEASE		12	101	0.134681	0.628724	ENSG00000144668|ENSG00000196218|ENSG00000131018|ENSG00000054654|ENSG00000165410|ENSG00000173540|ENSG00000007314|ENSG00000167323|ENSG00000175538|ENSG00000142798|ENSG00000119401|ENSG00000079805	None
Congenital malformations of eye	KEGG DISEASE		7	51	0.137857	0.628724	ENSG00000218336|ENSG00000007372|ENSG00000166326|ENSG00000137693|ENSG00000215612|ENSG00000166147|ENSG00000136156	None
Pancreatic cancer	KEGG DISEASE	H00019	2	7	0.140567	0.628724	ENSG00000141646|ENSG00000118046	http://www.genome.jp/dbget-bin/www_bget?H00019
Adrenal carcinoma	KEGG DISEASE	H00033	2	7	0.140567	0.628724	ENSG00000185231|ENSG00000167244	http://www.genome.jp/dbget-bin/www_bget?H00033
Tetralogy of Fallot	KEGG DISEASE	H00549	2	7	0.140567	0.628724	ENSG00000184058|ENSG00000183072	http://www.genome.jp/dbget-bin/www_bget?H00549
Hereditary hypotrichosis simplex	KEGG DISEASE	H00786	2	7	0.140567	0.628724	ENSG00000139648|ENSG00000204539	http://www.genome.jp/dbget-bin/www_bget?H00786
Musculoskeletal diseases	KEGG DISEASE		17	155	0.141005	0.628724	ENSG00000144668|ENSG00000196218|ENSG00000131018|ENSG00000138303|ENSG00000173540|ENSG00000165410|ENSG00000054654|ENSG00000007314|ENSG00000157766|ENSG00000164761|ENSG00000167323|ENSG00000175538|ENSG00000108821|ENSG00000142798|ENSG00000105329|ENSG00000119401|ENSG00000079805	None
Joubert syndrome	KEGG DISEASE	H00530	5	33	0.149113	0.628724	ENSG00000197603|ENSG00000106477|ENSG00000198707|ENSG00000144061|ENSG00000169379	http://www.genome.jp/dbget-bin/www_bget?H00530
Endocrine and metabolic diseases	KEGG DISEASE		23	223	0.152801	0.629555	ENSG00000075213|ENSG00000017427|ENSG00000163638|ENSG00000163599|ENSG00000038532|ENSG00000158815|ENSG00000165409|ENSG00000091831|ENSG00000185231|ENSG00000115267|ENSG00000067842|ENSG00000101076|ENSG00000108946|ENSG00000188778|ENSG00000162399|ENSG00000107187|ENSG00000096433|ENSG00000140691|ENSG00000112182|ENSG00000100697|ENSG00000139515|ENSG00000183072|ENSG00000187742	None
Other nervous and sensory system diseases	KEGG DISEASE		12	104	0.154	0.629555	ENSG00000167371|ENSG00000127838|ENSG00000187323|ENSG00000163599|ENSG00000178971|ENSG00000007314|ENSG00000165699|ENSG00000189241|ENSG00000120925|ENSG00000126953|ENSG00000067182|ENSG00000165917	None
Noonan syndrome and related disorders	KEGG DISEASE	H00523	3	16	0.163968	0.629555	ENSG00000196712|ENSG00000110395|ENSG00000143622	http://www.genome.jp/dbget-bin/www_bget?H00523
Parkinson disease	KEGG DISEASE	H00057	3	16	0.163968	0.629555	ENSG00000158828|ENSG00000185345|ENSG00000159363	http://www.genome.jp/dbget-bin/www_bget?H00057
Lysosomal storage diseases	KEGG DISEASE		7	54	0.166183	0.629555	ENSG00000188603|ENSG00000117984|ENSG00000166311|ENSG00000144455|ENSG00000119899|ENSG00000127415|ENSG00000064601	None
Alcohol dependence	KEGG DISEASE	H01611	2	8	0.167408	0.629555	ENSG00000111275|ENSG00000151834	http://www.genome.jp/dbget-bin/www_bget?H01611
Spinal muscular atrophy	KEGG DISEASE	H00455	2	8	0.167408	0.629555	ENSG00000124164|ENSG00000197102	http://www.genome.jp/dbget-bin/www_bget?H00455
Bilateral macronodular adrenal hyperplasia	KEGG DISEASE	H02049	2	8	0.167408	0.629555	ENSG00000185231|ENSG00000140691	http://www.genome.jp/dbget-bin/www_bget?H02049
Sphingolipidosis	KEGG DISEASE	H00423	2	9	0.195014	0.654328	ENSG00000166311|ENSG00000144455	http://www.genome.jp/dbget-bin/www_bget?H00423
Osteopetrosis	KEGG DISEASE	H00436	2	9	0.195014	0.654328	ENSG00000225190|ENSG00000104267	http://www.genome.jp/dbget-bin/www_bget?H00436
Xeroderma pigmentosum	KEGG DISEASE	H01428	2	9	0.195014	0.654328	ENSG00000170734|ENSG00000104884	http://www.genome.jp/dbget-bin/www_bget?H01428
Charcot-Marie-Tooth disease	KEGG DISEASE	H00264	6	47	0.199408	0.654328	ENSG00000114450|ENSG00000067992|ENSG00000197102|ENSG00000171680|ENSG00000133812|ENSG00000079805	http://www.genome.jp/dbget-bin/www_bget?H00264
Short-rib thoracic dysplasia	KEGG DISEASE	H02157	3	18	0.202351	0.654328	ENSG00000187240|ENSG00000118965|ENSG00000157796	http://www.genome.jp/dbget-bin/www_bget?H02157
Diabetes	KEGG DISEASE		8	68	0.202864	0.654328	ENSG00000139515|ENSG00000163638|ENSG00000096433|ENSG00000115267|ENSG00000163599|ENSG00000038532|ENSG00000101076|ENSG00000112182	None
Autosomal recessive mental retardation	KEGG DISEASE	H00768	5	38	0.213411	0.654328	ENSG00000103264|ENSG00000151150|ENSG00000113851|ENSG00000128731|ENSG00000167632	http://www.genome.jp/dbget-bin/www_bget?H00768
Allergic rhinitis	KEGG DISEASE	H01360	3	19	0.222262	0.654328	ENSG00000173578|ENSG00000185436|ENSG00000138755	http://www.genome.jp/dbget-bin/www_bget?H01360
Thyroid gland diseases	KEGG DISEASE		3	19	0.222262	0.654328	ENSG00000165409|ENSG00000183072|ENSG00000187742	None
Hermansky-Pudlak syndrome	KEGG DISEASE	H00166	2	10	0.223123	0.654328	ENSG00000047579|ENSG00000110756	http://www.genome.jp/dbget-bin/www_bget?H00166
Dyskeratosis congenita	KEGG DISEASE	H00507	2	10	0.223123	0.654328	ENSG00000140694|ENSG00000141499	http://www.genome.jp/dbget-bin/www_bget?H00507
Malignant paraganglioma	KEGG DISEASE	H01510	2	10	0.223123	0.654328	ENSG00000196712|ENSG00000125952	http://www.genome.jp/dbget-bin/www_bget?H01510
Pituitary adenomas	KEGG DISEASE	H01102	2	10	0.223123	0.654328	ENSG00000108946|ENSG00000100697	http://www.genome.jp/dbget-bin/www_bget?H01102
Congenital malformations of the urinary system	KEGG DISEASE		6	49	0.22346	0.654328	ENSG00000144061|ENSG00000110274|ENSG00000198707|ENSG00000157796|ENSG00000160602|ENSG00000180530	None
Skin and soft tissue diseases	KEGG DISEASE		11	103	0.227634	0.654328	ENSG00000141527|ENSG00000166147|ENSG00000104884|ENSG00000083799|ENSG00000231389|ENSG00000162736|ENSG00000127507|ENSG00000134762|ENSG00000139648|ENSG00000115594|ENSG00000204539	None
Skin diseases	KEGG DISEASE		11	103	0.227634	0.654328	ENSG00000141527|ENSG00000166147|ENSG00000104884|ENSG00000083799|ENSG00000231389|ENSG00000162736|ENSG00000127507|ENSG00000134762|ENSG00000139648|ENSG00000115594|ENSG00000204539	None
Hypothalamus and pituitary gland diseases	KEGG DISEASE		7	60	0.229507	0.654906	ENSG00000075213|ENSG00000108946|ENSG00000017427|ENSG00000107187|ENSG00000158815|ENSG00000091831|ENSG00000100697	None
Vascular diseases	KEGG DISEASE		7	61	0.240785	0.674824	ENSG00000141349|ENSG00000070018|ENSG00000106991|ENSG00000061455|ENSG00000165699|ENSG00000135318|ENSG00000141646	None
Hepatocellular carcinoma	KEGG DISEASE	H00048	3	20	0.242535	0.675036	ENSG00000163235|ENSG00000167244|ENSG00000117713	http://www.genome.jp/dbget-bin/www_bget?H00048
Meningioma	KEGG DISEASE	H01556	2	11	0.251507	0.689812	ENSG00000136826|ENSG00000099956	http://www.genome.jp/dbget-bin/www_bget?H01556
Allograft rejection	KEGG DISEASE	H00083	2	11	0.251507	0.689812	ENSG00000105329|ENSG00000163599	http://www.genome.jp/dbget-bin/www_bget?H00083
Other congenital disorders	KEGG DISEASE		10	95	0.254342	0.694138	ENSG00000184058|ENSG00000168924|ENSG00000140694|ENSG00000114062|ENSG00000169862|ENSG00000138326|ENSG00000157540|ENSG00000169926|ENSG00000141499|ENSG00000127418	None
Chromosomal abnormalities	KEGG DISEASE		7	63	0.263844	0.707862	ENSG00000184058|ENSG00000168924|ENSG00000114062|ENSG00000169862|ENSG00000157540|ENSG00000169926|ENSG00000127418	None
Congenital disorders of amino acid metabolism	KEGG DISEASE		14	141	0.263885	0.707862	ENSG00000106688|ENSG00000189221|ENSG00000174358|ENSG00000164175|ENSG00000103876|ENSG00000176715|ENSG00000108381|ENSG00000110756|ENSG00000171503|ENSG00000105379|ENSG00000132837|ENSG00000162129|ENSG00000047579|ENSG00000113924	None
Neuronal ceroid lipofuscinosis	KEGG DISEASE	H00149	2	12	0.279969	0.732326	ENSG00000188603|ENSG00000117984	http://www.genome.jp/dbget-bin/www_bget?H00149
Adrenal gland diseases	KEGG DISEASE		5	43	0.284659	0.737764	ENSG00000185231|ENSG00000067842|ENSG00000140691|ENSG00000108946|ENSG00000100697	None
Cardiovascular diseases	KEGG DISEASE		31	342	0.285997	0.737847	ENSG00000151623|ENSG00000131504|ENSG00000138326|ENSG00000106991|ENSG00000183072|ENSG00000165699|ENSG00000175538|ENSG00000115486|ENSG00000177098|ENSG00000164587|ENSG00000244734|ENSG00000188827|ENSG00000231389|ENSG00000004939|ENSG00000138622|ENSG00000141349|ENSG00000096696|ENSG00000184058|ENSG00000057593|ENSG00000061455|ENSG00000091513|ENSG00000179348|ENSG00000141646|ENSG00000119772|ENSG00000070182…	None
Cancers of endocrine organs	KEGG DISEASE		4	33	0.295258	0.748076	ENSG00000196712|ENSG00000185231|ENSG00000125952|ENSG00000167244	None
Cone-rod dystrophy and cone dystrophy	KEGG DISEASE	H00481	3	23	0.304723	0.757447	ENSG00000102001|ENSG00000151062|ENSG00000119685	http://www.genome.jp/dbget-bin/www_bget?H00481
Maturity onset diabetes of the young (MODY)	KEGG DISEASE	H00410	2	13	0.308341	0.757447	ENSG00000101076|ENSG00000139515	http://www.genome.jp/dbget-bin/www_bget?H00410
Disorders of nucleotide excision repair	KEGG DISEASE	H00403	2	13	0.308341	0.757447	ENSG00000170734|ENSG00000104884	http://www.genome.jp/dbget-bin/www_bget?H00403
Osteoporosis	KEGG DISEASE	H01593	2	13	0.308341	0.757447	ENSG00000108821|ENSG00000105329	http://www.genome.jp/dbget-bin/www_bget?H01593
Hypertensive diseases	KEGG DISEASE		2	13	0.308341	0.757447	ENSG00000151623|ENSG00000106991	None
Other congenital disorders of metabolism	KEGG DISEASE		8	79	0.320028	0.772718	ENSG00000100197|ENSG00000100360|ENSG00000125124|ENSG00000198707|ENSG00000119401|ENSG00000157542|ENSG00000140463|ENSG00000115486	None
Atrial fibrillation	KEGG DISEASE	H00731	2	14	0.336479	0.773971	ENSG00000183873|ENSG00000177098	http://www.genome.jp/dbget-bin/www_bget?H00731
Digestive system diseases	KEGG DISEASE		8	81	0.342725	0.773971	ENSG00000139515|ENSG00000140090|ENSG00000138303|ENSG00000070018|ENSG00000163599|ENSG00000038945|ENSG00000118046|ENSG00000141646	None
Congenital disorders of lipid/glycolipid metabolism	KEGG DISEASE		11	117	0.355002	0.773971	ENSG00000188603|ENSG00000100427|ENSG00000166311|ENSG00000152620|ENSG00000144455|ENSG00000164022|ENSG00000165478|ENSG00000143315|ENSG00000260807|ENSG00000117984|ENSG00000177156	None
Osteogenesis imperfecta	KEGG DISEASE	H00506	2	15	0.364261	0.773971	ENSG00000108821|ENSG00000113140	http://www.genome.jp/dbget-bin/www_bget?H00506
Long QT syndrome	KEGG DISEASE	H00720	2	15	0.364261	0.773971	ENSG00000183873|ENSG00000177098	http://www.genome.jp/dbget-bin/www_bget?H00720
Pontocerebellar hypoplasia	KEGG DISEASE	H00897	2	15	0.364261	0.773971	ENSG00000186472|ENSG00000132773	http://www.genome.jp/dbget-bin/www_bget?H00897
Breast cancer	KEGG DISEASE	H00031	2	15	0.364261	0.773971	ENSG00000070018|ENSG00000091831	http://www.genome.jp/dbget-bin/www_bget?H00031
Amyotrophic lateral sclerosis (ALS)	KEGG DISEASE	H00058	3	26	0.367462	0.773971	ENSG00000124164|ENSG00000100285|ENSG00000092439	http://www.genome.jp/dbget-bin/www_bget?H00058
Erythrokeratodermia variabilis	KEGG DISEASE	H00710	1	5	0.371191	0.773971	ENSG00000119537	http://www.genome.jp/dbget-bin/www_bget?H00710
Eating Disorders	KEGG DISEASE	H01703	1	5	0.371191	0.773971	ENSG00000116329	http://www.genome.jp/dbget-bin/www_bget?H01703
Pigmented micronodular adrenocortical disease	KEGG DISEASE	H00260	1	5	0.371191	0.773971	ENSG00000108946	http://www.genome.jp/dbget-bin/www_bget?H00260
Psoriasis	KEGG DISEASE	H01656	1	5	0.371191	0.773971	ENSG00000141527	http://www.genome.jp/dbget-bin/www_bget?H01656
Porokeratosis	KEGG DISEASE	H01933	1	5	0.371191	0.773971	ENSG00000163344	http://www.genome.jp/dbget-bin/www_bget?H01933
Galloway-Mowat syndrome	KEGG DISEASE	H01722	1	5	0.371191	0.773971	ENSG00000172315	http://www.genome.jp/dbget-bin/www_bget?H01722
Peeling skin syndrome	KEGG DISEASE	H00737	1	5	0.371191	0.773971	ENSG00000204539	http://www.genome.jp/dbget-bin/www_bget?H00737
Congenital muscular dystrophies (CMD/MDC)	KEGG DISEASE	H00590	1	5	0.371191	0.773971	ENSG00000144668	http://www.genome.jp/dbget-bin/www_bget?H00590
Familial adult myoclonic epilepsy	KEGG DISEASE	H02213	1	5	0.371191	0.773971	ENSG00000184144	http://www.genome.jp/dbget-bin/www_bget?H02213
Eye disease	KEGG DISEASE		22	250	0.373487	0.773971	ENSG00000042317|ENSG00000105738|ENSG00000188517|ENSG00000196628|ENSG00000122482|ENSG00000171812|ENSG00000174804|ENSG00000187079|ENSG00000163820|ENSG00000150275|ENSG00000151062|ENSG00000102001|ENSG00000119685|ENSG00000198707|ENSG00000007372|ENSG00000125124|ENSG00000117682|ENSG00000107815|ENSG00000105370|ENSG00000136875|ENSG00000183638|ENSG00000112706	None
Cancers of eye, brain, and central nervous system	KEGG DISEASE		4	38	0.381714	0.773971	ENSG00000140538|ENSG00000140937|ENSG00000099956|ENSG00000136826	None
Cancers of haematopoietic and lymphoid tissues	KEGG DISEASE		6	62	0.394756	0.773971	ENSG00000119772|ENSG00000196092|ENSG00000164438|ENSG00000167548|ENSG00000113916|ENSG00000140464	None
X-linked mental retardation	KEGG DISEASE	H00480	3	28	0.408781	0.773971	ENSG00000124486|ENSG00000172534|ENSG00000177189	http://www.genome.jp/dbget-bin/www_bget?H00480
Centronuclear myopathy	KEGG DISEASE	H00700	1	6	0.417985	0.773971	ENSG00000079805	http://www.genome.jp/dbget-bin/www_bget?H00700
Peripheral T cell lymphoma	KEGG DISEASE	H01892	1	6	0.417985	0.773971	ENSG00000119772	http://www.genome.jp/dbget-bin/www_bget?H01892
Juvenile myoclonic epilepsy	KEGG DISEASE	H02217	1	6	0.417985	0.773971	ENSG00000096093	http://www.genome.jp/dbget-bin/www_bget?H02217
Combined pituitary hormone deficiency	KEGG DISEASE	H02036	1	6	0.417985	0.773971	ENSG00000107187	http://www.genome.jp/dbget-bin/www_bget?H02036
Thalassemia	KEGG DISEASE	H00228	1	6	0.417985	0.773971	ENSG00000244734	http://www.genome.jp/dbget-bin/www_bget?H00228
Coronary artery disease	KEGG DISEASE	H01742	1	6	0.417985	0.773971	ENSG00000070018	http://www.genome.jp/dbget-bin/www_bget?H01742
Primary aldosteronism	KEGG DISEASE	H01603	1	6	0.417985	0.773971	ENSG00000067842	http://www.genome.jp/dbget-bin/www_bget?H01603
Primary hyperchylomicronemia	KEGG DISEASE	H01784	1	6	0.417985	0.773971	ENSG00000260807	http://www.genome.jp/dbget-bin/www_bget?H01784
Craniosynostoses	KEGG DISEASE	H02160	1	6	0.417985	0.773971	ENSG00000152977	http://www.genome.jp/dbget-bin/www_bget?H02160
Retinoblastoma	KEGG DISEASE	H01513	1	6	0.417985	0.773971	ENSG00000140937	http://www.genome.jp/dbget-bin/www_bget?H01513
Adams-Oliver syndrome	KEGG DISEASE	H01413	1	6	0.417985	0.773971	ENSG00000163378	http://www.genome.jp/dbget-bin/www_bget?H01413
Spastic ataxia	KEGG DISEASE	H01351	1	6	0.417985	0.773971	ENSG00000129250	http://www.genome.jp/dbget-bin/www_bget?H01351
Trichothiodystrophy	KEGG DISEASE	H00866	1	6	0.417985	0.773971	ENSG00000104884	http://www.genome.jp/dbget-bin/www_bget?H00866
Hemochromatosis	KEGG DISEASE	H00211	1	6	0.417985	0.773971	ENSG00000106327	http://www.genome.jp/dbget-bin/www_bget?H00211
Progressive external ophthalmoplegia	KEGG DISEASE	H01118	1	6	0.417985	0.773971	ENSG00000107815	http://www.genome.jp/dbget-bin/www_bget?H01118
Hereditary stomatocytosis	KEGG DISEASE	H00232	1	6	0.417985	0.773971	ENSG00000004939	http://www.genome.jp/dbget-bin/www_bget?H00232
Perrault syndrome	KEGG DISEASE	H02095	1	6	0.417985	0.773971	ENSG00000107815	http://www.genome.jp/dbget-bin/www_bget?H02095
High blood pressure	KEGG DISEASE	H01633	1	6	0.417985	0.773971	ENSG00000151623	http://www.genome.jp/dbget-bin/www_bget?H01633
Systemic sclerosis	KEGG DISEASE	H01492	2	17	0.418362	0.773971	ENSG00000231389|ENSG00000115594	http://www.genome.jp/dbget-bin/www_bget?H01492
Leber congenital amaurosis	KEGG DISEASE	H00837	2	17	0.418362	0.773971	ENSG00000042317|ENSG00000198707	http://www.genome.jp/dbget-bin/www_bget?H00837
Congenital disorders of ion transport and metabolism	KEGG DISEASE		3	29	0.429138	0.774575	ENSG00000106327|ENSG00000007314|ENSG00000175538	None
Cardiac diseases	KEGG DISEASE		9	101	0.434105	0.774575	ENSG00000141349|ENSG00000184058|ENSG00000231389|ENSG00000138622|ENSG00000183072|ENSG00000175538|ENSG00000183873|ENSG00000177098|ENSG00000096696	None
Lung diseases	KEGG DISEASE		2	18	0.444526	0.774575	ENSG00000122852|ENSG00000185303	None
Secondary hyperammonemia	KEGG DISEASE	H01400	2	18	0.444526	0.774575	ENSG00000171503|ENSG00000105379	http://www.genome.jp/dbget-bin/www_bget?H01400
Aicardi-Goutieres syndrome	KEGG DISEASE	H00290	1	7	0.461298	0.774575	ENSG00000115267	http://www.genome.jp/dbget-bin/www_bget?H00290
Bartter syndrome	KEGG DISEASE	H00239	1	7	0.461298	0.774575	ENSG00000162399	http://www.genome.jp/dbget-bin/www_bget?H00239
Spondyloepimetaphyseal dysplasia	KEGG DISEASE	H02187	1	7	0.461298	0.774575	ENSG00000157766	http://www.genome.jp/dbget-bin/www_bget?H02187
Oculocutaneous albinism	KEGG DISEASE	H00168	1	7	0.461298	0.774575	ENSG00000164175	http://www.genome.jp/dbget-bin/www_bget?H00168
Muscular dystrophy-dystroglycanopathy type B	KEGG DISEASE	H01960	1	7	0.461298	0.774575	ENSG00000173540	http://www.genome.jp/dbget-bin/www_bget?H01960
Laryngeal cancer	KEGG DISEASE	H00055	1	7	0.461298	0.774575	ENSG00000105173	http://www.genome.jp/dbget-bin/www_bget?H00055
Follicular lymphoma	KEGG DISEASE	H01613	1	7	0.461298	0.774575	ENSG00000167548	http://www.genome.jp/dbget-bin/www_bget?H01613
Salivary gland cancer	KEGG DISEASE	H01508	1	7	0.461298	0.774575	ENSG00000140538	http://www.genome.jp/dbget-bin/www_bget?H01508
Pulmonary arterial hypertension	KEGG DISEASE	H01621	1	7	0.461298	0.774575	ENSG00000106991	http://www.genome.jp/dbget-bin/www_bget?H01621
Allergies and autoimmune diseases	KEGG DISEASE		8	92	0.469147	0.774575	ENSG00000185436|ENSG00000231389|ENSG00000163599|ENSG00000173578|ENSG00000138755|ENSG00000105329|ENSG00000115594|ENSG00000073861	None
Cancers of the lung and pleura	KEGG DISEASE		2	19	0.470018	0.774575	ENSG00000047936|ENSG00000017427	None
Congenital malformations of the circulatory system	KEGG DISEASE		2	19	0.470018	0.774575	ENSG00000061455|ENSG00000183072	None
Reproductive system diseases	KEGG DISEASE		6	68	0.475485	0.774575	ENSG00000147202|ENSG00000184937|ENSG00000188613|ENSG00000173894|ENSG00000111877|ENSG00000125398	None
Hematologic diseases	KEGG DISEASE		15	181	0.493613	0.774575	ENSG00000244734|ENSG00000119772|ENSG00000188827|ENSG00000070182|ENSG00000131504|ENSG00000221829|ENSG00000138326|ENSG00000057593|ENSG00000160201|ENSG00000091513|ENSG00000167323|ENSG00000115486|ENSG00000179348|ENSG00000004939|ENSG00000164587	None
Primary dystonia	KEGG DISEASE	H00831	2	20	0.494794	0.774575	ENSG00000127838|ENSG00000167371	http://www.genome.jp/dbget-bin/www_bget?H00831
Other immune system diseases	KEGG DISEASE		4	45	0.499814	0.774575	ENSG00000121053|ENSG00000115267|ENSG00000163599|ENSG00000067182	None
Pancreas diseases	KEGG DISEASE		1	8	0.501389	0.774575	ENSG00000139515	None
Cutis laxa	KEGG DISEASE	H00557	1	8	0.501389	0.774575	ENSG00000185344	http://www.genome.jp/dbget-bin/www_bget?H00557
Anterior segment dysgenesis	KEGG DISEASE	H01159	1	8	0.501389	0.774575	ENSG00000007372	http://www.genome.jp/dbget-bin/www_bget?H01159
3-Methylglutaconic aciduria	KEGG DISEASE	H00754	1	8	0.501389	0.774575	ENSG00000162129	http://www.genome.jp/dbget-bin/www_bget?H00754
Glycoproteinoses	KEGG DISEASE	H00422	1	8	0.501389	0.774575	ENSG00000064601	http://www.genome.jp/dbget-bin/www_bget?H00422
Hyperkalemic distal renal tubular acidosis (RTA type 4)	KEGG DISEASE	H00243	1	8	0.501389	0.774575	ENSG00000151623	http://www.genome.jp/dbget-bin/www_bget?H00243
Malignant pleural mesothelioma	KEGG DISEASE	H00015	1	8	0.501389	0.774575	ENSG00000017427	http://www.genome.jp/dbget-bin/www_bget?H00015
Heterotaxy	KEGG DISEASE	H00632	1	8	0.501389	0.774575	ENSG00000114739	http://www.genome.jp/dbget-bin/www_bget?H00632
Tooth agenesis	KEGG DISEASE	H00625	1	8	0.501389	0.774575	ENSG00000070018	http://www.genome.jp/dbget-bin/www_bget?H00625
Arrhythmogenic right ventricular cardiomyopathy	KEGG DISEASE	H00293	1	8	0.501389	0.774575	ENSG00000096696	http://www.genome.jp/dbget-bin/www_bget?H00293
Atrial septal defect	KEGG DISEASE	H00546	1	8	0.501389	0.774575	ENSG00000183072	http://www.genome.jp/dbget-bin/www_bget?H00546
Ribosomopathies	KEGG DISEASE		3	33	0.507639	0.779392	ENSG00000140694|ENSG00000141499|ENSG00000138326	None
Head and neck cancers	KEGG DISEASE		2	21	0.518818	0.789038	ENSG00000105173|ENSG00000140538	None
Fanconi anemia	KEGG DISEASE	H00238	2	21	0.518818	0.789038	ENSG00000221829|ENSG00000188827	http://www.genome.jp/dbget-bin/www_bget?H00238
Noonan syndrome	KEGG DISEASE	H01738	1	9	0.538498	0.789038	ENSG00000143622	http://www.genome.jp/dbget-bin/www_bget?H01738
Non-small cell lung cancer	KEGG DISEASE	H00014	1	9	0.538498	0.789038	ENSG00000047936	http://www.genome.jp/dbget-bin/www_bget?H00014
Muscular dystrophy-dystroglycanopathy type C	KEGG DISEASE	H01959	1	9	0.538498	0.789038	ENSG00000173540	http://www.genome.jp/dbget-bin/www_bget?H01959
T-cell acute lymphoblastic leukemia	KEGG DISEASE	H00002	1	9	0.538498	0.789038	ENSG00000164438	http://www.genome.jp/dbget-bin/www_bget?H00002
Coenzyme Q10 deficiency	KEGG DISEASE	H00999	1	9	0.538498	0.789038	ENSG00000163050	http://www.genome.jp/dbget-bin/www_bget?H00999
Myopia	KEGG DISEASE	H02041	1	9	0.538498	0.789038	ENSG00000122482	http://www.genome.jp/dbget-bin/www_bget?H02041
Brachydactyly	KEGG DISEASE	H00482	1	9	0.538498	0.789038	ENSG00000138696	http://www.genome.jp/dbget-bin/www_bget?H00482
Acute myeloid leukemia	KEGG DISEASE	H00003	1	9	0.538498	0.789038	ENSG00000140464	http://www.genome.jp/dbget-bin/www_bget?H00003
Classic complement pathway component defects	KEGG DISEASE	H00102	1	9	0.538498	0.789038	ENSG00000182326	http://www.genome.jp/dbget-bin/www_bget?H00102
Hepatic glycogen storage disease	KEGG DISEASE	H01760	1	9	0.538498	0.789038	ENSG00000156873	http://www.genome.jp/dbget-bin/www_bget?H01760
Permanent neonatal diabetes mellitus	KEGG DISEASE	H00512	1	9	0.538498	0.789038	ENSG00000139515	http://www.genome.jp/dbget-bin/www_bget?H00512
B-cell acute lymphoblastic leukemia	KEGG DISEASE	H00001	1	9	0.538498	0.789038	ENSG00000196092	http://www.genome.jp/dbget-bin/www_bget?H00001
Congenital disorders of glycan/glycoprotein metabolism	KEGG DISEASE		7	86	0.54379	0.789038	ENSG00000178802|ENSG00000182197|ENSG00000163933|ENSG00000119899|ENSG00000173540|ENSG00000127415|ENSG00000064601	None
Skeletal diseases	KEGG DISEASE		4	48	0.547439	0.789038	ENSG00000108821|ENSG00000105329|ENSG00000157766|ENSG00000164761	None
Cataract	KEGG DISEASE	H01202	3	36	0.562631	0.794325	ENSG00000163820|ENSG00000105738|ENSG00000105370	http://www.genome.jp/dbget-bin/www_bget?H01202
Hypogonadotropic hypogonadism	KEGG DISEASE	H00255	2	23	0.564521	0.794325	ENSG00000075213|ENSG00000158815	http://www.genome.jp/dbget-bin/www_bget?H00255
Other musculoskeletal diseases	KEGG DISEASE		1	10	0.572847	0.795229	ENSG00000138303	None
Agammaglobulinemias	KEGG DISEASE	H00085	1	10	0.572847	0.795229	ENSG00000105369	http://www.genome.jp/dbget-bin/www_bget?H00085
Other well-defined immunodeficiency syndromes	KEGG DISEASE	H00107	1	10	0.572847	0.795229	ENSG00000184058	http://www.genome.jp/dbget-bin/www_bget?H00107
Congenital disorders of metabolism	KEGG DISEASE		53	678	0.599296	0.818524	ENSG00000188603|ENSG00000260807|ENSG00000171503|ENSG00000144455|ENSG00000119899|ENSG00000126814|ENSG00000132837|ENSG00000175538|ENSG00000115486|ENSG00000047579|ENSG00000177156|ENSG00000100427|ENSG00000189221|ENSG00000113924|ENSG00000103876|ENSG00000111275|ENSG00000164022|ENSG00000198707|ENSG00000119401|ENSG00000143315|ENSG00000157542|ENSG00000140463|ENSG00000178802|ENSG00000106327|ENSG00000182197…	None
Mucopolysaccharidosis	KEGG DISEASE	H00421	1	11	0.60464	0.818524	ENSG00000127415	http://www.genome.jp/dbget-bin/www_bget?H00421
Growth hormone deficiency	KEGG DISEASE	H00254	1	11	0.60464	0.818524	ENSG00000107187	http://www.genome.jp/dbget-bin/www_bget?H00254
Nemaline myopathy	KEGG DISEASE	H00698	1	11	0.60464	0.818524	ENSG00000165410	http://www.genome.jp/dbget-bin/www_bget?H00698
Congenital myasthenic syndrome	KEGG DISEASE	H00770	2	25	0.607011	0.818524	ENSG00000007314|ENSG00000165917	http://www.genome.jp/dbget-bin/www_bget?H00770
Usher syndrome (US)	KEGG DISEASE	H00779	1	12	0.634067	0.824698	ENSG00000150275	http://www.genome.jp/dbget-bin/www_bget?H00779
Graft-versus-host disease	KEGG DISEASE	H00084	1	12	0.634067	0.824698	ENSG00000105329	http://www.genome.jp/dbget-bin/www_bget?H00084
Disorders of mitochondrial fatty-acid oxidation	KEGG DISEASE	H00525	1	12	0.634067	0.824698	ENSG00000152620	http://www.genome.jp/dbget-bin/www_bget?H00525
Schizophrenia	KEGG DISEASE	H01649	1	12	0.634067	0.824698	ENSG00000157152	http://www.genome.jp/dbget-bin/www_bget?H01649
Microphthalmia	KEGG DISEASE	H01027	1	12	0.634067	0.824698	ENSG00000218336	http://www.genome.jp/dbget-bin/www_bget?H01027
Progressive myoclonic epilepsy	KEGG DISEASE	H00810	1	12	0.634067	0.824698	ENSG00000152784	http://www.genome.jp/dbget-bin/www_bget?H00810
Congenital malformations of face and neck	KEGG DISEASE		1	12	0.634067	0.824698	ENSG00000137203	None
Inherited glycosylphosphatidylinositol deficiencies	KEGG DISEASE	H01489	1	12	0.634067	0.824698	ENSG00000143315	http://www.genome.jp/dbget-bin/www_bget?H01489
Hereditary spastic paraplegia	KEGG DISEASE	H00266	4	54	0.634945	0.824698	ENSG00000100523|ENSG00000155016|ENSG00000159363|ENSG00000021574	http://www.genome.jp/dbget-bin/www_bget?H00266
Congenital disorders of glycosylation type I	KEGG DISEASE	H00118	2	27	0.646272	0.834311	ENSG00000178802|ENSG00000163933	http://www.genome.jp/dbget-bin/www_bget?H00118
Meckel syndrome	KEGG DISEASE	H00261	1	13	0.661306	0.836184	ENSG00000198707	http://www.genome.jp/dbget-bin/www_bget?H00261
Hypomyelinating leukodystrophy	KEGG DISEASE	H00679	1	13	0.661306	0.836184	ENSG00000164022	http://www.genome.jp/dbget-bin/www_bget?H00679
Cytochrome c oxidase (COX) deficiency	KEGG DISEASE	H01368	1	13	0.661306	0.836184	ENSG00000133028	http://www.genome.jp/dbget-bin/www_bget?H01368
Autosomal recessive congenital ichthyosis	KEGG DISEASE	H00734	1	13	0.661306	0.836184	ENSG00000179477	http://www.genome.jp/dbget-bin/www_bget?H00734
Cancers of the breast and female genital organs	KEGG DISEASE		2	29	0.682355	0.843972	ENSG00000070018|ENSG00000091831	None
Spinocerebellar ataxia (SCA)	KEGG DISEASE	H00063	2	29	0.682355	0.843972	ENSG00000138741|ENSG00000166546	http://www.genome.jp/dbget-bin/www_bget?H00063
Muscular dystrophy-dystroglycanopathy type A	KEGG DISEASE	H00120	1	14	0.686517	0.843972	ENSG00000173540	http://www.genome.jp/dbget-bin/www_bget?H00120
Amelogenesis imperfecta	KEGG DISEASE	H00615	1	14	0.686517	0.843972	ENSG00000140090	http://www.genome.jp/dbget-bin/www_bget?H00615
Congenital stationary night blindness	KEGG DISEASE	H00787	1	14	0.686517	0.843972	ENSG00000102001	http://www.genome.jp/dbget-bin/www_bget?H00787
Diamond-Blackfan anemia	KEGG DISEASE	H00237	1	14	0.686517	0.843972	ENSG00000138326	http://www.genome.jp/dbget-bin/www_bget?H00237
Mitochondrial DNA depletion syndrome	KEGG DISEASE	H00469	1	15	0.709853	0.85587	ENSG00000107815	http://www.genome.jp/dbget-bin/www_bget?H00469
Premature ovarian failure	KEGG DISEASE	H00627	1	15	0.709853	0.85587	ENSG00000147202	http://www.genome.jp/dbget-bin/www_bget?H00627
Distal hereditary motor neuropathies	KEGG DISEASE	H00856	1	15	0.709853	0.85587	ENSG00000171680	http://www.genome.jp/dbget-bin/www_bget?H00856
Congenital disorders of nucleotide metabolism	KEGG DISEASE		1	15	0.709853	0.85587	ENSG00000239900	None
Limb-girdle muscular dystrophy	KEGG DISEASE	H00593	2	31	0.715365	0.85587	ENSG00000173540|ENSG00000119401	http://www.genome.jp/dbget-bin/www_bget?H00593
Mouth and dental diseases	KEGG DISEASE		2	31	0.715365	0.85587	ENSG00000070018|ENSG00000140090	None
Nephrotic syndrome	KEGG DISEASE	H01657	1	16	0.731453	0.864583	ENSG00000184937	http://www.genome.jp/dbget-bin/www_bget?H01657
Gastric cancer	KEGG DISEASE	H00018	1	16	0.731453	0.864583	ENSG00000105173	http://www.genome.jp/dbget-bin/www_bget?H00018
Congenital malformations of the digestive system	KEGG DISEASE		1	16	0.731453	0.864583	ENSG00000204351	None
Combined oxidative phosphorylation deficiency	KEGG DISEASE	H00891	2	33	0.745441	0.875622	ENSG00000100348|ENSG00000126814	http://www.genome.jp/dbget-bin/www_bget?H00891
Macrothrombocytopenia	KEGG DISEASE	H01740	1	17	0.751445	0.877092	ENSG00000131504	http://www.genome.jp/dbget-bin/www_bget?H01740
Cancers of the urinary system	KEGG DISEASE		1	17	0.751445	0.877092	ENSG00000184937	None
Dilated cardiomyopathy	KEGG DISEASE	H00294	2	35	0.772747	0.887343	ENSG00000183873|ENSG00000231389	http://www.genome.jp/dbget-bin/www_bget?H00294
Deafness, autosomal dominant	KEGG DISEASE	H00604	2	36	0.785415	0.887622	ENSG00000131504|ENSG00000105357	http://www.genome.jp/dbget-bin/www_bget?H00604
Primary microcephaly	KEGG DISEASE	H00269	1	19	0.787077	0.887622	ENSG00000123473	http://www.genome.jp/dbget-bin/www_bget?H00269
Syndromic X-linked mental retardation	KEGG DISEASE	H00658	1	19	0.787077	0.887622	ENSG00000155966	http://www.genome.jp/dbget-bin/www_bget?H00658
Glycogen storage disease	KEGG DISEASE	H00069	1	23	0.843755	0.928393	ENSG00000156873	http://www.genome.jp/dbget-bin/www_bget?H00069
Spermatogenic failure	KEGG DISEASE	H01282	1	23	0.843755	0.928393	ENSG00000188613	http://www.genome.jp/dbget-bin/www_bget?H01282
Congenital disorders of carbohydrate metabolism	KEGG DISEASE		2	42	0.849083	0.928393	ENSG00000156873|ENSG00000111275	None
Respiratory diseases	KEGG DISEASE		3	59	0.849521	0.928393	ENSG00000122852|ENSG00000141519|ENSG00000185303	None
Genetic obesity	KEGG DISEASE	H02106	1	24	0.85539	0.931204	ENSG00000188778	http://www.genome.jp/dbget-bin/www_bget?H02106
Retinitis pigmentosa	KEGG DISEASE	H00527	3	61	0.864249	0.93904	ENSG00000117682|ENSG00000125124|ENSG00000136875	http://www.genome.jp/dbget-bin/www_bget?H00527
Other endocrine and metabolic diseases	KEGG DISEASE		2	45	0.873998	0.944185	ENSG00000162399|ENSG00000188778	None
Congenital disorders of cofactor/vitamin metabolism	KEGG DISEASE		1	27	0.885351	0.947392	ENSG00000172534	None
Cancers of soft tissues and bone	KEGG DISEASE		1	30	0.909107	0.954731	ENSG00000184937	None
Primary ciliary dyskinesia	KEGG DISEASE	H00564	1	34	0.93331	0.96756	ENSG00000141519	http://www.genome.jp/dbget-bin/www_bget?H00564
Mitochondrial diseases	KEGG DISEASE		7	144	0.938241	0.969154	ENSG00000152620|ENSG00000133028|ENSG00000100348|ENSG00000129250|ENSG00000126814|ENSG00000107815|ENSG00000126953	None
Tracheobronchial diseases	KEGG DISEASE		1	41	0.961213	0.98385	ENSG00000141519	None
