# Supplementary material for: Bioinformatics analyses of a potential miRNA‒mRNA regulatory axis in lumbar degenerative disc disease
Source: BMC Med Genomics. 2026 Apr 21;19:96. doi: 10.1186/s12920-026-02372-z (PMC13244845; doi:10.1186/s12920-026-02372-z)
Supplement: Supplementary file 7 — Supplementary Material 7. [file 12920_2026_2372_MOESM7_ESM.xlsx]

## Sheet: GSE186542_DEGs
	baseMean	log2FoldChange	lfcSE	stat	pvalue	padj
ENSG00000255071	6.63481	-6.48357	2.3276	-2.78551	0.00534428	0.788578
ENSG00000262554	8.6879	-4.34043	1.74742	-2.48391	0.0129949	0.999883
ENSG00000149798	171.221	-1.43932	0.676071	-2.12895	0.0332585	0.999883
ENSG00000184709	4.37227	5.28435	1.95919	2.69722	0.00699219	0.904342
ENSG00000272789	8.17745	-4.30059	1.85124	-2.32309	0.0201743	0.999883
ENSG00000180818	272.794	3.60386	0.868559	4.14925	3.34e-05	0.0284775
ENSG00000259768	152.109	1.13801	0.44827	2.53867	0.0111275	0.999883
ENSG00000268412	9.18181	6.35529	2.97711	2.13471	0.0327844	0.999883
ENSG00000183248	5.62047	3.89967	1.61737	2.41112	0.0159035	0.999883
ENSG00000239922	69.5243	2.68538	1.08252	2.48066	0.0131139	0.999883
ENSG00000130513	36.5542	1.59455	0.747119	2.13427	0.0328209	0.999883
ENSG00000111837	20.7216	-2.11886	1.02987	-2.05741	0.0396465	0.999883
ENSG00000225523	11.5113	6.68172	2.21862	3.01166	0.00259823	0.575074
ENSG00000152969	18.9607	3.2842	1.48395	2.21314	0.026888	0.999883
ENSG00000037749	309.886	-1.06867	0.524767	-2.03647	0.0417032	0.999883
ENSG00000280054	14.7386	-3.91094	1.7839	-2.19235	0.0283543	0.999883
ENSG00000105409	24.1715	3.89209	1.00796	3.86135	0.000112762	0.0725619
ENSG00000132185	42.1388	2.88833	1.2272	2.3536	0.0185928	0.999883
ENSG00000099864	296.661	-2.68992	1.04785	-2.56708	0.0102558	0.999883
ENSG00000234409	17.2695	-3.7307	1.73317	-2.15253	0.0313559	0.999883
ENSG00000263934	765.071	1.89275	0.928155	2.03926	0.0414242	0.999883
ENSG00000283057	8.59507	2.88875	1.2894	2.24038	0.0250665	0.999883
ENSG00000211938	66.2259	2.61167	1.24731	2.09384	0.0362742	0.999883
ENSG00000130287	9.16249	5.35819	1.53309	3.49503	0.000474012	0.171679
ENSG00000272949	463.237	1.85231	0.75705	2.44675	0.0144152	0.999883
ENSG00000240979	7.82303	4.29879	1.98422	2.16649	0.0302739	0.999883
ENSG00000279096	2.54311	-5.07272	2.4725	-2.05166	0.0402027	NA
ENSG00000242371	69.3205	3.36847	1.41841	2.37483	0.0175572	0.999883
ENSG00000233155	6.46047	3.42674	1.37186	2.49787	0.0124941	0.999883
ENSG00000065717	352.089	-1.46171	0.741715	-1.97072	0.0487559	0.999883
ENSG00000231307	20.7467	2.13076	1.05197	2.02549	0.0428174	0.999883
ENSG00000272351	104.016	-1.74979	0.878458	-1.99189	0.0463836	0.999883
ENSG00000277459	15.1197	-3.37815	1.58286	-2.1342	0.0328263	0.999883
ENSG00000131831	132.679	-1.89153	0.882504	-2.14337	0.0320837	0.999883
ENSG00000106483	1471.13	-2.97001	1.2606	-2.35604	0.0184711	0.999883
ENSG00000279107	23.8789	1.83032	0.748851	2.44418	0.0145184	0.999883
ENSG00000227308	2.27582	4.34401	2.18365	1.98934	0.0466641	NA
ENSG00000182704	406.784	-1.25333	0.582478	-2.15171	0.0314198	0.999883
ENSG00000011332	2.2779	4.34523	2.20366	1.97182	0.0486301	NA
ENSG00000243290	61.786	5.26335	1.59255	3.30498	0.000949831	0.30273
ENSG00000176153	11.7534	6.71264	1.53265	4.37976	1.19e-05	0.0126701
ENSG00000173253	8.24237	-1.89857	0.93191	-2.03729	0.041621	0.999883
ENSG00000260714	3.04439	3.6978	1.88374	1.963	0.0496457	NA
ENSG00000165078	7.01443	4.97629	1.93184	2.57593	0.00999717	0.999883
ENSG00000267520	199.553	-1.7421	0.855897	-2.03541	0.0418098	0.999883
ENSG00000267521	4.14657	5.20937	2.20543	2.36207	0.0181732	0.999883
ENSG00000279900	36.8737	1.23919	0.594149	2.08565	0.0370106	0.999883
ENSG00000282907	152.574	3.69513	1.56798	2.35662	0.018442	0.999883
ENSG00000256349	11.5212	6.68259	2.35849	2.83342	0.00460534	0.748885
ENSG00000255931	4.7946	-5.99912	2.59766	-2.30943	0.0209198	0.999883
ENSG00000274847	10.4614	4.19389	1.57449	2.66365	0.0077298	0.944276
ENSG00000248099	3.72127	-5.64739	2.73931	-2.06161	0.0392453	0.999883
ENSG00000188859	51.2775	-1.66582	0.631821	-2.63654	0.00837551	0.996061
ENSG00000174514	34.1368	-2.48125	1.14198	-2.17277	0.0297976	0.999883
ENSG00000110944	4.20024	5.22556	2.26674	2.30532	0.0211488	0.999883
ENSG00000254959	84.7323	-5.01899	1.69583	-2.9596	0.00308036	0.599925
ENSG00000151224	5.46956	5.6092	1.81453	3.09127	0.00199301	0.506818
ENSG00000199568	20.0553	3.10647	1.35344	2.29525	0.021719	0.999883
ENSG00000254166	10.9233	3.60013	1.29544	2.77907	0.00545149	0.797109
ENSG00000095970	27.8807	-1.81898	0.858844	-2.11794	0.0341804	0.999883
ENSG00000174827	3.31006	4.88526	2.08431	2.34383	0.0190869	NA
ENSG00000147676	7.49691	3.20103	1.58089	2.02483	0.0428849	0.999883
ENSG00000237238	7.67235	2.62772	1.22152	2.1512	0.0314608	0.999883
ENSG00000228630	9.11841	6.34671	1.84448	3.44092	0.000579729	0.206834
ENSG00000006377	68.7211	-1.86267	0.864184	-2.1554	0.0311302	0.999883
ENSG00000164362	5.67853	5.66234	1.90913	2.96593	0.00301769	0.596155
ENSG00000241749	12.0881	4.13765	1.65357	2.50226	0.0123404	0.999883
ENSG00000249572	4.92503	-3.504	1.63776	-2.1395	0.0323951	0.999883
ENSG00000271013	3.44574	3.88908	1.94864	1.9958	0.0459559	NA
ENSG00000224389	1269.01	-1.12271	0.537145	-2.09014	0.0366053	0.999883
ENSG00000272347	4.77046	-4.99605	2.17968	-2.2921	0.0218997	0.999883
ENSG00000118137	19.7325	4.22569	1.18399	3.56902	0.000358314	0.140412
ENSG00000203818	26.502	2.24165	1.10282	2.03266	0.042087	0.999883
ENSG00000064218	9.27688	-6.97294	2.35059	-2.96646	0.0030125	0.596155
ENSG00000115041	33.8846	-1.4552	0.705052	-2.06396	0.0390215	0.999883
ENSG00000152592	16.0442	2.93852	1.04371	2.81546	0.00487069	0.771053
ENSG00000279834	9.56082	-3.18581	1.49022	-2.13781	0.0325321	0.999883
ENSG00000279583	34.7966	1.95462	0.76893	2.542	0.011022	0.999883
ENSG00000223756	18.4305	-2.31673	1.06399	-2.17741	0.0294501	0.999883
ENSG00000273149	5.44257	-6.20868	2.4457	-2.53861	0.0111295	0.999883
ENSG00000172995	25.3119	6.08762	1.37291	4.43411	9.25e-06	0.0108475
ENSG00000012124	128.286	2.05623	0.831384	2.47326	0.0133885	0.999883
ENSG00000148926	269.04	-1.84653	0.865907	-2.13248	0.0329674	0.999883
ENSG00000267640	35.5063	-1.62351	0.661295	-2.45505	0.0140864	0.999883
ENSG00000160339	15.8359	2.7658	1.36826	2.02139	0.0432392	0.999883
ENSG00000158014	53.786	3.12689	1.27447	2.45348	0.014148	0.999883
ENSG00000137033	145.693	-2.90487	1.35833	-2.13856	0.0324717	0.999883
ENSG00000165478	11.3081	2.98255	1.35521	2.2008	0.0277501	0.999883
ENSG00000256747	11.226	4.08244	1.8105	2.25487	0.0241415	0.999883
ENSG00000075426	3209.83	-1.21493	0.579292	-2.09726	0.0359705	0.999883
ENSG00000280893	5.79566	-6.28719	2.33061	-2.69766	0.00698283	0.904342
ENSG00000138356	454.496	-2.01515	0.802649	-2.51062	0.0120518	0.999883
ENSG00000172817	137.174	-1.67165	0.827382	-2.02041	0.0433409	0.999883
ENSG00000182256	35.3794	-2.49147	1.16205	-2.14404	0.0320295	0.999883
ENSG00000259581	105.087	1.2927	0.563605	2.29363	0.0218117	0.999883
ENSG00000229961	15.0034	4.52689	1.59922	2.83068	0.00464492	0.750217
ENSG00000154589	43.3056	-2.54126	1.03255	-2.46115	0.0138493	0.999883
ENSG00000125999	6.3457	5.82182	2.65361	2.19392	0.028241	0.999883
ENSG00000172139	5.19405	-3.14271	1.38833	-2.26366	0.0235949	0.999883
ENSG00000233396	16.1858	-2.00561	0.841432	-2.38357	0.0171457	0.999883
ENSG00000196979	6.83612	-2.90805	1.47503	-1.97151	0.0486651	0.999883
ENSG00000251281	6.71179	4.91162	1.92286	2.55433	0.0106393	0.999883
ENSG00000255730	44.2041	-3.74845	1.63426	-2.29368	0.0218091	0.999883
ENSG00000243466	118.686	2.69943	1.37317	1.96583	0.049318	0.999883
ENSG00000177098	409.623	-2.37697	0.997315	-2.38336	0.0171552	0.999883
ENSG00000274678	7.48875	3.56331	1.31819	2.70318	0.00686805	0.904342
ENSG00000135577	3.42628	-5.51213	2.79831	-1.96981	0.0488602	NA
ENSG00000136881	2.78769	4.63732	2.19836	2.10944	0.0349063	NA
ENSG00000108018	49.7295	-3.04691	1.17363	-2.59615	0.00942749	0.999883
ENSG00000164530	42.2306	-3.13575	1.3616	-2.30299	0.0212797	0.999883
ENSG00000211677	1194.63	2.74102	1.26105	2.17359	0.0297357	0.999883
ENSG00000211679	708.069	3.37834	1.35805	2.48765	0.012859	0.999883
ENSG00000280241	13.1006	-6.49338	1.83517	-3.5383	0.000402715	0.155266
ENSG00000149573	128.011	-1.98274	0.809744	-2.4486	0.0143412	0.999883
ENSG00000251511	12.6325	3.81923	1.69931	2.24752	0.0246068	0.999883
ENSG00000255508	1133.61	-2.10911	1.05099	-2.00679	0.0447716	0.999883
ENSG00000240505	17.4876	3.28861	1.45339	2.26271	0.0236533	0.999883
ENSG00000174498	11.7042	2.48522	1.10682	2.24536	0.0247451	0.999883
ENSG00000181798	14.3335	2.31237	1.08058	2.13993	0.0323602	0.999883
ENSG00000233839	3.17114	-5.40163	2.69745	-2.00249	0.0452317	NA
ENSG00000135253	49.9235	-5.49706	1.43599	-3.82806	0.000129156	0.0744051
ENSG00000176165	11.7413	1.84478	0.896637	2.05744	0.0396435	0.999883
ENSG00000270641	18.9351	-3.23803	1.37859	-2.34879	0.0188345	0.999883
ENSG00000267272	68.6006	-1.85223	0.612801	-3.02256	0.00250644	0.569586
ENSG00000259209	6.95978	2.45959	1.19725	2.05436	0.0399406	0.999883
ENSG00000091583	24.3752	7.76491	1.46581	5.29736	1.17e-07	0.000351063
ENSG00000186487	8.59372	4.51511	1.47412	3.06292	0.00219191	0.523954
ENSG00000242170	15.3525	2.16275	0.904305	2.39161	0.0167745	0.999883
ENSG00000100181	253.636	-1.68686	0.802834	-2.10114	0.035629	0.999883
ENSG00000211897	1510.35	3.68949	1.22274	3.01739	0.0025496	0.569586
ENSG00000184144	24.9418	-2.32348	1.09149	-2.12872	0.033277	0.999883
ENSG00000096088	7.49678	6.0638	1.6318	3.71601	0.000202394	0.0956826
ENSG00000248596	37.7255	5.13844	1.34025	3.83395	0.000126102	0.0744051
ENSG00000163064	14.2174	3.75128	1.30275	2.8795	0.00398307	0.715361
ENSG00000013573	514.187	1.30476	0.60677	2.15034	0.031528	0.999883
ENSG00000152413	98.5617	-1.15536	0.525578	-2.19827	0.0279297	0.999883
ENSG00000283235	15.2486	3.97764	1.3097	3.03707	0.00238888	0.559842
ENSG00000256162	2.29354	4.35438	2.1598	2.0161	0.0437892	NA
ENSG00000132872	8.71698	6.28005	1.62873	3.8558	0.000115351	0.0725619
ENSG00000277481	11.1864	-3.42035	1.40583	-2.43297	0.0149754	0.999883
ENSG00000265612	4.76176	3.52336	1.63832	2.15059	0.0315082	0.999883
ENSG00000215559	10.4257	2.64299	1.07304	2.46308	0.0137749	0.999883
ENSG00000100065	317.76	-1.79737	0.89557	-2.00696	0.0447541	0.999883
ENSG00000104760	9.01471	4.04319	1.43374	2.82002	0.00480202	0.76525
ENSG00000109321	9.57469	5.43137	2.25813	2.40526	0.0161612	0.999883
ENSG00000257150	4.24639	-5.82355	2.71706	-2.14333	0.0320866	0.999883
ENSG00000101076	12.125	6.75694	1.5261	4.42758	9.53e-06	0.0108475
ENSG00000175785	42.7571	-3.33015	0.903119	-3.68739	0.000226563	0.100292
ENSG00000236762	47.008	8.71178	3.90753	2.22949	0.0257815	0.999883
ENSG00000049283	4.50255	5.32645	2.66991	1.99499	0.0460437	0.999883
ENSG00000110987	150.98	1.77141	0.76005	2.33066	0.0197716	0.999883
ENSG00000100453	22.9755	3.06842	1.31236	2.33809	0.0193826	0.999883
ENSG00000153820	6.28939	4.81516	1.62129	2.96996	0.00297837	0.596155
ENSG00000150551	24.6356	-3.45196	1.50201	-2.29822	0.0215493	0.999883
ENSG00000125462	12.221	1.84311	0.919196	2.00513	0.0449488	0.999883
ENSG00000244437	73.3447	3.22472	1.61985	1.99075	0.0465081	0.999883
ENSG00000282246	2.81648	-5.22103	2.43855	-2.14104	0.0322709	NA
ENSG00000254560	4.09603	5.19201	2.6174	1.98365	0.0472949	0.999883
ENSG00000274810	204.047	-1.87584	0.888383	-2.11152	0.0347277	0.999883
ENSG00000271949	2.70167	4.59057	2.09156	2.1948	0.0281778	NA
ENSG00000272763	10.4841	3.12139	1.11459	2.80049	0.00510255	0.78271
ENSG00000259845	28.3083	2.27515	1.13685	2.00127	0.0453628	0.999883
ENSG00000105784	31.3608	-2.87029	1.43457	-2.0008	0.0454137	0.999883
ENSG00000169851	94.1515	-2.69735	1.23363	-2.18651	0.0287786	0.999883
ENSG00000101204	2.3222	4.37109	2.20169	1.98533	0.0471073	NA
ENSG00000250133	14.2674	4.6142	1.2063	3.82508	0.000130732	0.0744051
ENSG00000125695	19.8753	3.89931	1.0598	3.67929	0.000233882	0.10165
ENSG00000186710	9.36912	4.55657	1.5852	2.87445	0.00404728	0.716638
ENSG00000135094	15.9176	-3.936	1.35288	-2.90935	0.00362182	0.671131
ENSG00000145248	8.59305	4.60744	2.26141	2.03742	0.0416078	0.999883
ENSG00000262655	814.295	-5.31226	1.42825	-3.71941	0.00019969	0.0956826
ENSG00000259855	4.35908	4.24854	1.77899	2.38817	0.0169325	0.999883
ENSG00000118849	162.997	-2.118	0.827847	-2.55845	0.010514	0.999883
ENSG00000101955	331.068	-2.04109	0.947586	-2.15399	0.031241	0.999883
ENSG00000172840	140.949	-2.29987	0.908559	-2.53134	0.0113629	0.999883
ENSG00000239523	18.3941	1.5343	0.779076	1.96938	0.0489095	0.999883
ENSG00000279853	7.89697	-4.16942	1.75441	-2.37654	0.0174761	0.999883
ENSG00000229953	5.55583	-4.32321	1.82674	-2.36662	0.0179511	0.999883
ENSG00000167749	7.43378	3.27057	1.59826	2.04633	0.0407242	0.999883
ENSG00000236567	101.765	1.39918	0.603819	2.31722	0.020492	0.999883
ENSG00000198894	175.764	-1.31086	0.614635	-2.13274	0.0329458	0.999883
ENSG00000130962	114.598	-2.05505	0.991563	-2.07253	0.0382157	0.999883
ENSG00000204176	198.317	-2.77103	1.12301	-2.46751	0.0136057	0.999883
ENSG00000269404	56.4777	3.18888	1.30954	2.43512	0.014887	0.999883
ENSG00000272801	14.0219	3.57988	1.11631	3.20687	0.00134187	0.396
ENSG00000277830	3.23111	-4.38775	2.20637	-1.98868	0.046737	NA
ENSG00000111344	13.0887	6.86761	1.83487	3.74283	0.000181956	0.092542
ENSG00000135447	13.9303	3.58295	1.21089	2.95894	0.00308696	0.599925
ENSG00000188086	10.8482	-7.17906	1.97646	-3.63228	0.000280927	0.118212
ENSG00000214851	6.35542	-2.51616	1.25256	-2.00881	0.0445576	0.999883
ENSG00000122035	71.2693	-1.73703	0.666819	-2.60494	0.00918895	0.999883
ENSG00000140876	32.8749	-1.97472	0.783346	-2.52088	0.0117061	0.999883
ENSG00000261594	35.3841	-1.98237	0.958056	-2.06916	0.0385315	0.999883
ENSG00000197757	156.466	2.0157	0.77208	2.61074	0.0090347	0.999883
ENSG00000255292	31.0848	-1.65086	0.810855	-2.03595	0.0417559	0.999883
ENSG00000180066	6.71792	3.93505	1.61656	2.43421	0.0149243	0.999883
ENSG00000240695	100.476	1.088	0.548364	1.98408	0.0472471	0.999883
ENSG00000110777	152.177	2.78055	1.24701	2.22978	0.0257622	0.999883
ENSG00000142233	20.9386	-2.13114	0.940556	-2.26583	0.0234616	0.999883
ENSG00000261915	8.88878	-4.41188	1.63591	-2.69689	0.00699896	0.904342
ENSG00000088320	59.825	-3.38419	1.00243	-3.37597	0.000735558	0.247645
ENSG00000248527	303.633	1.83657	0.881444	2.08359	0.0371971	0.999883
ENSG00000260342	58.0023	3.32694	1.52077	2.18767	0.0286935	0.999883
ENSG00000143627	193.945	3.56824	1.70774	2.08945	0.0366675	0.999883
ENSG00000262477	6.29622	-4.4816	1.71854	-2.60779	0.00911283	0.999883
ENSG00000164778	2.78451	-5.23966	2.6384	-1.98592	0.0470418	NA
ENSG00000280184	45.7695	1.4015	0.665758	2.10512	0.0352807	0.999883
ENSG00000241351	79.8622	2.84997	1.35214	2.10775	0.0350525	0.999883
ENSG00000270800	283.678	7.38895	3.6632	2.01708	0.0436875	0.999883
ENSG00000234616	652.547	-1.3042	0.622669	-2.09454	0.0362119	0.999883
ENSG00000165194	98.3589	-3.4961	1.22792	-2.84718	0.00441087	0.737324
ENSG00000258469	30.2702	1.5564	0.728608	2.13613	0.0326687	0.999883
ENSG00000182566	93.1881	3.82396	1.21556	3.14584	0.00165608	0.455022
ENSG00000107447	34.3526	5.33404	1.37633	3.87557	0.000106377	0.0706346
ENSG00000140090	232.226	3.33413	0.785375	4.24527	2.18e-05	0.0200732
ENSG00000180383	4.77806	-6.02154	2.44794	-2.45984	0.0139	0.999883
ENSG00000267852	2.64074	4.5597	2.1963	2.07609	0.037886	NA
ENSG00000109956	28.2467	2.10131	0.734223	2.86195	0.00421048	0.729329
ENSG00000204682	51.0186	-2.21187	0.903105	-2.44918	0.0143181	0.999883
ENSG00000253230	5.65305	5.65611	1.72863	3.27201	0.00106786	0.335869
ENSG00000100312	5.96128	-6.33917	2.47224	-2.56414	0.0103432	0.999883
ENSG00000135220	3.24745	4.85585	1.98592	2.44513	0.0144798	NA
ENSG00000258910	4.25344	5.24416	1.92899	2.7186	0.00655586	0.8804
ENSG00000181449	9.79434	-3.00249	1.27647	-2.35219	0.0186633	0.999883
ENSG00000266155	3.09718	3.75708	1.84232	2.03932	0.0414183	NA
ENSG00000261512	37.067	-1.65255	0.746895	-2.21257	0.0269276	0.999883
ENSG00000186105	29.36	-4.86059	1.63153	-2.97916	0.00289039	0.596155
ENSG00000211951	8.39577	6.22588	2.37044	2.62646	0.00862777	0.999883
ENSG00000211952	23.8571	4.77859	2.04321	2.33877	0.0193473	0.999883
ENSG00000211955	352.949	3.1786	1.37902	2.30498	0.0211678	0.999883
ENSG00000211956	22.1208	5.30432	1.51601	3.49886	0.000467249	0.171679
ENSG00000211959	118.789	4.37627	1.48041	2.95613	0.00311526	0.600542
ENSG00000105251	4.67875	5.38241	2.47081	2.1784	0.0293766	0.999883
ENSG00000196866	313.397	3.19172	1.18025	2.70428	0.00684527	0.904342
ENSG00000196862	34.7678	1.1652	0.593268	1.96403	0.0495261	0.999883
ENSG00000171759	5.84696	5.70566	1.84821	3.08712	0.00202103	0.508534
ENSG00000243609	34.3894	1.69019	0.699066	2.41779	0.0156152	0.999883
ENSG00000178772	16.0644	3.10797	1.34671	2.30783	0.0210086	0.999883
ENSG00000241607	6.49096	2.87538	1.2307	2.33637	0.0194722	0.999883
ENSG00000168994	604.731	-1.48383	0.722762	-2.053	0.0400724	0.999883
ENSG00000169562	3.85005	5.10315	1.94179	2.62806	0.00858731	0.999883
ENSG00000163682	543.814	-2.94471	0.793955	-3.70892	0.000208145	0.0956826
ENSG00000183160	738.051	-2.21723	1.06732	-2.07738	0.0377664	0.999883
ENSG00000184611	3.57738	4.99693	2.29143	2.18071	0.0292051	0.999883
ENSG00000244563	10.7716	-3.8994	1.6349	-2.3851	0.0170744	0.999883
ENSG00000126218	34.4667	-2.25912	0.918482	-2.45962	0.0139083	0.999883
ENSG00000160224	3.47535	-3.57373	1.8096	-1.97487	0.0482826	NA
ENSG00000232412	3.50903	-5.54089	2.29316	-2.41627	0.0156805	0.999883
ENSG00000260778	20.3622	1.45321	0.738129	1.96877	0.0489796	0.999883
ENSG00000135144	100.927	2.17427	1.07421	2.02406	0.0429641	0.999883
ENSG00000112096	3818.43	-1.37753	0.61165	-2.25216	0.0243119	0.999883
ENSG00000130224	62.5534	-1.9986	0.874514	-2.28539	0.0222902	0.999883
ENSG00000236901	151.187	1.3934	0.678672	2.05313	0.0400601	0.999883
ENSG00000113296	4582.97	-4.52567	0.998624	-4.5319	5.85e-06	0.00735416
ENSG00000163016	6.43133	2.6029	1.28088	2.03212	0.0421416	0.999883
ENSG00000244314	4.49348	-3.93492	1.79214	-2.19565	0.0281167	0.999883
ENSG00000101276	20.3534	-3.91698	1.97811	-1.98016	0.047686	0.999883
ENSG00000101188	36.9014	5.07043	1.35069	3.75394	0.000174075	0.0904583
ENSG00000164488	33.8235	-3.24873	1.45738	-2.22916	0.0258032	0.999883
ENSG00000251546	64.0345	3.52917	1.5672	2.2519	0.0243287	0.999883
ENSG00000276386	112.218	-1.90249	0.800184	-2.37757	0.0174271	0.999883
ENSG00000206538	265.279	-2.63077	1.18719	-2.21596	0.0266941	0.999883
ENSG00000211653	70.5061	3.76322	1.73461	2.16949	0.0300457	0.999883
ENSG00000154645	9.18743	-5.054	1.64641	-3.06971	0.00214269	0.523954
ENSG00000145920	27.7193	6.9773	1.3887	5.02434	5.05e-07	0.00134174
ENSG00000134775	74.7373	-2.54295	1.11239	-2.28602	0.0222533	0.999883
ENSG00000211659	41.6706	3.83291	1.75408	2.18514	0.0288789	0.999883
ENSG00000099937	8.56274	6.25563	1.60641	3.89417	9.85e-05	0.0673221
ENSG00000239571	32.7324	2.80021	1.32537	2.11278	0.0346197	0.999883
ENSG00000284118	10.3281	-4.60395	1.7507	-2.62977	0.00854422	0.999883
ENSG00000120937	1.95155	-4.70071	2.3522	-1.99843	0.0456701	NA
ENSG00000037965	96.8123	3.49192	0.753967	4.6314	3.63e-06	0.00542632
ENSG00000215182	6.36557	5.82689	1.73439	3.35963	0.000780473	0.257087
ENSG00000121653	130.34	-1.448	0.712933	-2.03105	0.0422502	0.999883
ENSG00000271857	26.0845	1.46515	0.701214	2.08945	0.0366671	0.999883
ENSG00000131914	9.63605	-7.0119	1.61657	-4.33751	1.44e-05	0.0143529
ENSG00000196993	45.779	2.1936	0.954391	2.29843	0.0215374	0.999883
ENSG00000151655	50.0613	8.80284	1.36114	6.46726	9.98e-11	1.83e-06
ENSG00000156920	6.88386	-6.54574	2.3354	-2.80283	0.00506558	0.78271
ENSG00000163618	5.5014	5.61714	1.72579	3.25482	0.00113466	0.347729
ENSG00000283549	12.6498	3.46182	1.51852	2.27973	0.0226236	0.999883
ENSG00000256937	45.1055	2.11416	1.02609	2.0604	0.0393603	0.999883
ENSG00000170893	18.9245	2.74908	1.32429	2.0759	0.0379036	0.999883
ENSG00000198780	32.0076	2.39245	1.02587	2.33212	0.0196946	0.999883
ENSG00000167693	286.837	-2.01879	0.710705	-2.84055	0.00450357	0.747588
ENSG00000132915	7.44547	2.69598	1.30988	2.05819	0.0395724	0.999883
ENSG00000134207	3.03943	4.75877	2.15281	2.2105	0.0270708	NA
ENSG00000118322	2.93425	-5.29749	2.65395	-1.99608	0.0459256	NA
ENSG00000254721	2.96375	-5.29611	2.29396	-2.30872	0.0209593	NA
ENSG00000158966	570.275	-1.46575	0.648404	-2.26055	0.0237869	0.999883
ENSG00000230537	5.80831	5.69511	2.40539	2.36764	0.0179019	0.999883
ENSG00000278274	5.49211	-3.64531	1.57888	-2.3088	0.0209547	0.999883
ENSG00000180875	113.965	-3.48332	1.70964	-2.03746	0.0416039	0.999883
ENSG00000169213	7.57985	5.06393	1.57762	3.20985	0.00132806	0.396
ENSG00000264187	16.2353	-3.17111	1.39599	-2.27158	0.0231117	0.999883
ENSG00000143320	138.478	-3.32754	1.07027	-3.10907	0.00187678	0.492996
ENSG00000204950	47.1688	2.98545	1.29078	2.3129	0.0207282	0.999883
ENSG00000076826	7.94496	2.98019	1.25794	2.3691	0.0178315	0.999883
ENSG00000137558	17.3961	-7.87314	3.90997	-2.01361	0.0440508	0.999883
ENSG00000177511	4.02883	5.16764	1.85069	2.79227	0.00523395	0.78271
ENSG00000273066	70.1355	1.10171	0.525463	2.09665	0.0360245	0.999883
ENSG00000136943	15.09	-2.56594	0.934321	-2.74631	0.00602691	0.842499
ENSG00000105419	234.736	-2.35367	0.517317	-4.54976	5.37e-06	0.00713222
ENSG00000220349	6.37581	3.3151	1.53162	2.16444	0.0304304	0.999883
ENSG00000189043	346.294	-1.44826	0.738746	-1.96043	0.049945	0.999883
ENSG00000105996	50.291	-1.89746	0.715941	-2.6503	0.00804211	0.966023
ENSG00000105991	28.149	-1.94201	0.906477	-2.14237	0.0321639	0.999883
ENSG00000211655	10.1644	6.50124	1.85237	3.50968	0.000448639	0.167567
ENSG00000226289	21.6037	3.56783	1.73582	2.05541	0.0398397	0.999883
ENSG00000154277	51.8939	-1.61934	0.707399	-2.28914	0.022071	0.999883
ENSG00000179455	11.3125	2.316	1.1189	2.06989	0.0384626	0.999883
ENSG00000125730	1938.48	-3.75958	1.15679	-3.25002	0.00115396	0.349168
ENSG00000127252	2.18158	-4.87704	2.24873	-2.1688	0.030098	NA
ENSG00000072041	19.0508	-1.9704	0.842011	-2.34011	0.0192782	0.999883
ENSG00000136944	4.03078	-5.78161	2.11099	-2.73882	0.00616605	0.847087
ENSG00000284048	16.7204	-2.93784	1.43725	-2.04407	0.040947	0.999883
ENSG00000259004	8.25507	3.15026	1.59251	1.97817	0.047909	0.999883
ENSG00000132386	1337.39	-2.64329	1.17306	-2.25333	0.0242383	0.999883
ENSG00000265992	3.56668	-5.57671	1.95199	-2.85694	0.00427752	0.734101
ENSG00000148584	2.97063	4.72759	2.15184	2.197	0.0280204	NA
ENSG00000140968	361.507	2.26745	1.0565	2.14619	0.0318576	0.999883
ENSG00000211611	15.1662	3.62166	1.78249	2.0318	0.0421743	0.999883
ENSG00000079931	345.745	3.25611	1.13087	2.87929	0.00398573	0.715361
ENSG00000239951	231.004	3.18529	1.24446	2.55958	0.0104798	0.999883
ENSG00000229056	4.05477	-5.76489	2.00906	-2.86945	0.00411188	0.717448
ENSG00000257275	9.45136	4.45338	1.66922	2.66795	0.00763166	0.944276
ENSG00000121207	4.37554	-5.88195	1.96148	-2.99873	0.00271106	0.592231
ENSG00000255524	38.5447	2.34348	1.01861	2.30066	0.0214109	0.999883
ENSG00000260664	2.78408	4.63568	2.10954	2.19749	0.0279856	NA
ENSG00000257950	39.0251	2.27974	1.03694	2.19852	0.0279118	0.999883
ENSG00000152291	2538.22	-1.47321	0.412078	-3.57508	0.000350123	0.139489
ENSG00000213131	21.4656	1.46051	0.744622	1.96141	0.0498307	0.999883
ENSG00000280411	17.2184	3.48706	1.77509	1.96444	0.0494788	0.999883
ENSG00000239855	22.3354	3.15626	1.51511	2.08319	0.037234	0.999883
ENSG00000034971	415.777	-3.24037	1.32221	-2.45072	0.0142572	0.999883
ENSG00000171246	6.78076	4.20322	1.7478	2.40487	0.0161783	0.999883
ENSG00000219438	90.9425	-1.40672	0.507169	-2.77368	0.00554267	0.798144
ENSG00000231992	9.26144	3.05283	1.4698	2.07703	0.0377984	0.999883
ENSG00000263941	8.84547	3.8328	1.75948	2.17837	0.0293785	0.999883
ENSG00000168754	56.7381	2.7854	1.15226	2.41734	0.0156344	0.999883
ENSG00000250765	32.4974	1.87154	0.847296	2.20884	0.0271857	0.999883
ENSG00000029559	1289.6	2.37506	1.13502	2.09252	0.0363923	0.999883
ENSG00000173626	3.67353	-5.63206	2.54884	-2.20966	0.027129	0.999883
ENSG00000228314	9.25826	4.65144	1.63318	2.84809	0.00439819	0.737324
ENSG00000166922	18.8355	2.99036	1.00629	2.97168	0.00296176	0.596155
ENSG00000225883	4.47734	3.55702	1.66821	2.13224	0.0329873	0.999883
ENSG00000108700	7.41676	-6.65151	2.2415	-2.96744	0.00300296	0.596155
ENSG00000259974	7.81864	3.53356	1.4875	2.3755	0.0175252	0.999883
ENSG00000112414	422.893	2.0346	0.983978	2.06772	0.038666	0.999883
ENSG00000164100	4.98392	3.74344	1.83911	2.03546	0.0418042	0.999883
ENSG00000213830	61.0125	1.99392	0.880988	2.26328	0.0236187	0.999883
ENSG00000167483	310.947	3.52128	1.4042	2.50768	0.0121526	0.999883
ENSG00000243444	29.9447	-2.14925	0.950786	-2.2605	0.0237903	0.999883
ENSG00000123388	13.2662	6.88759	1.57461	4.37414	1.22e-05	0.0126701
ENSG00000267149	18.1817	-3.34878	1.45747	-2.29767	0.0215805	0.999883
ENSG00000157654	74.0261	-1.66613	0.842704	-1.97712	0.0480283	0.999883
ENSG00000227394	4.20592	4.21619	1.79975	2.34265	0.0191473	0.999883
ENSG00000277288	6.74322	-6.49465	2.40718	-2.69803	0.00697505	0.904342
ENSG00000170667	1038.89	-2.19603	0.918696	-2.39038	0.0168311	0.999883
ENSG00000175497	3.28443	4.87124	2.02925	2.40051	0.0163724	NA
ENSG00000007908	122.587	-4.36076	1.29862	-3.35799	0.000785114	0.257087
ENSG00000274248	2.53478	-5.09212	2.17291	-2.34346	0.0191058	NA
ENSG00000138735	604.748	-2.40664	1.10465	-2.17864	0.0293581	0.999883
ENSG00000213386	8.55931	-4.34356	1.55519	-2.79295	0.00522298	0.78271
ENSG00000163283	10.7505	6.58353	1.53384	4.29219	1.77e-05	0.0169165
ENSG00000163286	3.05774	4.7707	2.03122	2.34869	0.0188396	NA
ENSG00000183091	107.625	-1.45846	0.589537	-2.47391	0.0133642	0.999883
ENSG00000171819	479.689	-3.19095	0.976574	-3.26749	0.00108505	0.336845
ENSG00000257308	6.25283	4.79147	2.15225	2.22626	0.0259968	0.999883
ENSG00000237827	21.3885	1.60251	0.777045	2.06231	0.0391784	0.999883
ENSG00000156265	209.445	-1.63991	0.80359	-2.04073	0.0412776	0.999883
ENSG00000110799	9420.54	-3.69325	1.4271	-2.58794	0.00965512	0.999883
ENSG00000260597	132.447	2.53742	0.929837	2.72888	0.00635489	0.863109
ENSG00000227292	9.7188	-4.54278	1.80156	-2.52158	0.0116828	0.999883
ENSG00000267670	2.8565	4.67027	2.05851	2.26876	0.0232827	NA
ENSG00000101489	3.33763	4.89667	1.97613	2.4779	0.0132157	NA
ENSG00000164181	117.904	-3.07763	1.40691	-2.18751	0.0287055	0.999883
ENSG00000182463	753.116	-3.32045	0.966998	-3.43377	0.000595254	0.209249
ENSG00000130558	263.402	-1.32892	0.657133	-2.0223	0.0431457	0.999883
ENSG00000124935	7.57157	-6.67168	2.96456	-2.25048	0.0244184	0.999883
ENSG00000259838	2.76773	-5.22708	2.66216	-1.96347	0.0495915	NA
ENSG00000145192	49.7771	8.79463	1.37361	6.40257	1.53e-10	1.83e-06
ENSG00000154529	100.958	-2.38937	0.933277	-2.56019	0.0104614	0.999883
ENSG00000186049	2.85857	4.67126	2.05852	2.26923	0.0232546	NA
ENSG00000164220	26.6834	-5.30621	1.40653	-3.77256	0.000161584	0.0858335
ENSG00000100721	71.5867	3.26884	1.6524	1.97824	0.0479019	0.999883
ENSG00000230102	9.7775	2.896	1.19683	2.41973	0.0155322	0.999883
ENSG00000204969	4.5517	-4.91411	2.29016	-2.14575	0.0318926	0.999883
ENSG00000276788	5.80404	3.09059	1.33791	2.31001	0.0208876	0.999883
ENSG00000159167	45.4043	-3.63617	1.45273	-2.503	0.0123146	0.999883
ENSG00000143412	5.70758	4.67018	1.75475	2.66145	0.00778059	0.944276
ENSG00000261643	39.8525	1.60464	0.692528	2.31708	0.0204995	0.999883
ENSG00000281000	99.7329	1.56417	0.716724	2.18239	0.0290804	0.999883
ENSG00000187210	694.462	-1.99649	0.896717	-2.22644	0.0259844	0.999883
ENSG00000284378	58.1365	-7.16208	1.48221	-4.83203	1.35e-06	0.00301486
ENSG00000198758	3.98868	5.15402	1.9511	2.64159	0.00825169	0.986242
ENSG00000198759	31.6353	-7.76986	2.10102	-3.69813	0.00021719	0.0979566
ENSG00000230731	5.152	4.52001	2.21793	2.03794	0.0415556	0.999883
ENSG00000198286	173.865	2.07989	0.997018	2.08611	0.0369685	0.999883
ENSG00000094755	3.68299	-5.63764	2.02202	-2.78812	0.0053015	0.787125
ENSG00000270165	22.578	2.23975	0.912839	2.45361	0.0141429	0.999883
ENSG00000216331	4.05567	4.13994	1.8434	2.24582	0.0247158	0.999883
ENSG00000160862	29.2362	2.69534	1.31838	2.04443	0.0409107	0.999883
ENSG00000092345	6.41093	-5.44828	2.6662	-2.04347	0.0410063	0.999883
ENSG00000239961	20.9253	4.76542	1.60668	2.96601	0.0030169	0.596155
ENSG00000253390	2.65431	4.56656	2.23785	2.0406	0.0412909	NA
ENSG00000136931	3.20731	4.83912	1.99937	2.42032	0.0155069	NA
ENSG00000280122	4.13394	4.19211	1.91415	2.19006	0.0285198	0.999883
ENSG00000134962	11.4604	2.93042	1.43412	2.04336	0.0410172	0.999883
ENSG00000180806	93.1672	2.1408	0.81979	2.6114	0.00901732	0.999883
ENSG00000114757	7.97443	4.44849	1.75991	2.52768	0.0114818	0.999883
ENSG00000284433	3.61306	-2.96854	1.50807	-1.96843	0.0490183	0.999883
ENSG00000224373	118.259	3.40805	1.45668	2.3396	0.0193046	0.999883
ENSG00000123358	752.855	-2.38602	1.04834	-2.276	0.022846	0.999883
ENSG00000184058	90.4513	-2.86398	0.971306	-2.94858	0.00319234	0.610477
ENSG00000162998	998.628	3.01467	1.1291	2.66997	0.00758576	0.944276
ENSG00000158874	45.2755	8.65793	1.39436	6.20924	5.32e-10	4.24e-06
ENSG00000156959	3.7478	5.06107	2.13716	2.36812	0.0178787	0.999883
ENSG00000146038	9.32368	3.12924	1.165	2.68605	0.00723027	0.924237
ENSG00000184906	2.27637	4.34428	2.21583	1.96057	0.0499292	NA
ENSG00000173212	4.16307	-4.78056	1.82964	-2.61284	0.00897933	0.999883
ENSG00000273217	7.43612	-6.65276	2.93678	-2.26533	0.0234927	0.999883
ENSG00000267265	9.60508	2.99612	1.24522	2.40611	0.0161236	0.999883
ENSG00000225760	14.934	2.58963	1.23141	2.10298	0.0354675	0.999883
ENSG00000211973	65.7426	7.2818	3.34673	2.1758	0.0295704	0.999883
ENSG00000211970	16.7342	4.06668	1.77857	2.28649	0.0222259	0.999883
ENSG00000164076	4.7174	5.39493	1.78343	3.02503	0.00248605	0.569586
ENSG00000182667	39.5968	-2.38143	1.05557	-2.25606	0.0240667	0.999883
ENSG00000277669	14.3547	7.00001	2.23663	3.12971	0.00174977	0.46996
ENSG00000168412	10.3882	-7.12279	2.89671	-2.45893	0.0139353	0.999883
ENSG00000175097	10.6467	6.56995	1.7595	3.73399	0.000188472	0.0938589
ENSG00000171532	2.26958	4.34032	2.1839	1.98742	0.0468762	NA
ENSG00000105270	346.06	-1.44412	0.669301	-2.15766	0.0309542	0.999883
ENSG00000144488	31.495	-2.046	0.864242	-2.3674	0.0179136	0.999883
ENSG00000212464	30.7283	-2.61609	1.31612	-1.98773	0.046842	0.999883
ENSG00000127954	2316.23	-2.40024	1.00837	-2.38032	0.0172974	0.999883
ENSG00000119699	913.745	-1.88629	0.936628	-2.01392	0.0440179	0.999883
ENSG00000256188	75.326	1.48526	0.687057	2.16177	0.0306359	0.999883
ENSG00000206557	29.0055	2.35649	0.855953	2.75306	0.00590405	0.835091
ENSG00000130037	55.6183	1.41779	0.674886	2.10079	0.0356596	0.999883
ENSG00000231069	4.47187	-4.87963	2.04779	-2.38287	0.0171783	0.999883
ENSG00000238039	20.1362	1.77873	0.869316	2.04613	0.0407439	0.999883
ENSG00000263882	5.12965	5.51411	1.975	2.79196	0.00523902	0.78271
ENSG00000229238	11.7102	2.11194	1.04673	2.01765	0.0436273	0.999883
ENSG00000254415	173.862	2.65857	1.15131	2.30917	0.0209339	0.999883
ENSG00000272508	8.50539	-3.90965	1.63615	-2.38954	0.0168696	0.999883
ENSG00000240694	144.077	-2.2921	0.86072	-2.663	0.00774477	0.944276
ENSG00000172748	64.7295	-1.68835	0.747771	-2.25785	0.0239552	0.999883
ENSG00000267568	5.5873	5.63959	2.55799	2.20469	0.0274756	0.999883
ENSG00000239335	2.92796	4.70793	2.12735	2.21305	0.0268943	NA
ENSG00000279359	18.6271	4.06692	1.88004	2.16321	0.030525	0.999883
ENSG00000226777	231.32	3.0018	1.3808	2.17395	0.0297086	0.999883
ENSG00000277856	3.21562	4.84256	2.10492	2.30059	0.0214146	NA
ENSG00000221475	8.14116	-4.24072	1.74637	-2.4283	0.0151697	0.999883
ENSG00000256663	194.942	1.71768	0.783438	2.19249	0.0283438	0.999883
ENSG00000246100	51.6048	-1.64789	0.793861	-2.0758	0.0379128	0.999883
ENSG00000171724	143.975	-2.82024	1.18033	-2.38937	0.0168771	0.999883
ENSG00000172955	2.55155	4.50867	2.13667	2.11014	0.034846	NA
ENSG00000068781	151.108	-2.07849	0.783612	-2.65245	0.00799096	0.964727
ENSG00000225401	22.9527	1.77125	0.862571	2.05345	0.0400289	0.999883
ENSG00000260653	22.9059	2.76023	1.40345	1.96674	0.0492133	0.999883
ENSG00000188176	25.9812	-4.14965	1.7222	-2.4095	0.0159745	0.999883
ENSG00000181963	9.19544	3.10814	1.18566	2.62143	0.00875615	0.999883
ENSG00000283809	7.22932	-2.76542	1.11602	-2.47793	0.0132146	0.999883
ENSG00000047617	93.5358	-3.11987	1.33651	-2.33433	0.0195783	0.999883
ENSG00000158050	94.1717	3.35263	1.5514	2.16103	0.0306928	0.999883
ENSG00000144619	23.4308	-3.74385	1.6655	-2.24788	0.0245839	0.999883
ENSG00000236682	42.0401	-2.07508	0.710209	-2.92179	0.00348025	0.649937
ENSG00000229106	9.31504	2.81565	1.22942	2.29022	0.0220087	0.999883
ENSG00000176194	48.3095	3.42818	1.21955	2.81102	0.00493843	0.77645
ENSG00000274576	6.34884	3.83925	1.79453	2.13941	0.0324024	0.999883
ENSG00000284639	5.08349	4.47866	2.25878	1.98278	0.0473917	0.999883
ENSG00000135299	418.678	-1.31107	0.552615	-2.37249	0.0176688	0.999883
ENSG00000147571	4.15178	5.20889	2.04073	2.55246	0.0106965	0.999883
ENSG00000172461	3.76666	5.07038	1.96006	2.58685	0.00968576	0.999883
ENSG00000117519	1147.02	-1.80573	0.917132	-1.96889	0.0489659	0.999883
ENSG00000186732	17.2701	6.29378	1.66339	3.78371	0.000154505	0.0858335
ENSG00000178342	9.05923	2.83832	1.2888	2.2023	0.0276442	0.999883
ENSG00000185559	11.9176	6.73287	1.69981	3.96095	7.47e-05	0.0594834
ENSG00000173432	411.416	-7.88897	1.33281	-5.91906	3.24e-09	1.55e-05
ENSG00000143631	8.456	3.85461	1.44239	2.67237	0.00753172	0.944276
ENSG00000164379	4.84741	3.68021	1.6672	2.20742	0.0272846	0.999883
ENSG00000254709	952.541	3.05645	0.99638	3.06756	0.00215815	0.523954
ENSG00000170092	5.20037	-5.11414	2.34527	-2.18062	0.0292114	0.999883
ENSG00000179603	7.96916	5.15135	2.18829	2.35405	0.0185702	0.999883
ENSG00000099994	431.557	-2.56672	1.26137	-2.03486	0.0418652	0.999883
ENSG00000156510	19.1411	3.22562	1.04076	3.0993	0.00193981	0.498595
ENSG00000213435	7.3299	-4.05946	1.86058	-2.18182	0.0291228	0.999883
ENSG00000112183	12.8801	-2.92367	1.47615	-1.9806	0.0476362	0.999883
ENSG00000160469	124.499	-1.71817	0.735954	-2.33462	0.0195635	0.999883
ENSG00000244470	4.0079	5.15889	2.54788	2.02478	0.0428904	0.999883
ENSG00000163106	23.0149	-2.06364	0.897421	-2.29952	0.0214753	0.999883
ENSG00000106927	29.5815	8.04397	1.42088	5.66127	1.5e-08	5.99e-05
ENSG00000242288	74.9186	-2.18453	0.837077	-2.60971	0.0090618	0.999883
ENSG00000211942	10.9137	3.77586	1.56939	2.40594	0.0161307	0.999883
ENSG00000211941	53.4851	3.66597	1.34023	2.73532	0.00623193	0.851245
ENSG00000211946	8.66137	5.27295	1.79743	2.9336	0.00335057	0.635651
ENSG00000100146	42.8463	-6.73391	1.72927	-3.89408	9.86e-05	0.0673221
ENSG00000204335	16.3148	7.18571	1.71205	4.19714	2.7e-05	0.0239312
ENSG00000171560	8.82962	6.2999	1.60894	3.91556	9.02e-05	0.0653336
ENSG00000075043	8.13576	6.18084	1.66642	3.70906	0.000208034	0.0956826
ENSG00000198445	6.83706	-5.52229	2.37508	-2.3251	0.0200667	0.999883
ENSG00000133636	4.81282	5.42456	1.79004	3.03041	0.00244223	0.566787
ENSG00000139973	13.8529	2.66403	1.10807	2.40422	0.016207	0.999883
ENSG00000229847	54.8047	-3.12191	1.13966	-2.73933	0.00615646	0.847087
ENSG00000164600	2.67093	4.57519	2.10142	2.17719	0.0294665	NA
ENSG00000224530	7.96586	-6.7386	1.85564	-3.63141	0.000281881	0.118212
ENSG00000277194	8.55295	2.32176	1.10081	2.10913	0.0349333	0.999883
ENSG00000268926	12.0862	4.01231	1.4443	2.77804	0.00546879	0.797109
ENSG00000147378	5.637	-4.33625	2.20361	-1.96779	0.0490917	0.999883
ENSG00000269897	14.7637	-1.67082	0.757843	-2.2047	0.0274748	0.999883
ENSG00000023839	90.5901	1.37413	0.647372	2.12262	0.0337856	0.999883
ENSG00000164509	47.2033	2.15187	0.762398	2.8225	0.00476503	0.764451
ENSG00000151388	407.248	-2.76004	1.12109	-2.46192	0.0138194	0.999883
ENSG00000185046	84.0571	-1.75555	0.739779	-2.37308	0.0176405	0.999883
ENSG00000266256	3.97932	-4.70688	2.10272	-2.23847	0.0251903	0.999883
ENSG00000200502	12.7848	1.71053	0.836442	2.04501	0.0408538	0.999883
ENSG00000163520	1671.77	-2.46051	1.19994	-2.05053	0.0403131	0.999883
ENSG00000231292	4.11167	5.19777	2.11281	2.46012	0.013889	0.999883
ENSG00000249876	2.9825	3.69897	1.85749	1.99138	0.0464397	NA
ENSG00000253187	27.9321	6.98879	1.48635	4.70197	2.58e-06	0.00439932
ENSG00000146151	38.0673	-3.86632	1.25698	-3.07588	0.00209884	0.522611
ENSG00000133937	38.4245	-4.54697	1.16105	-3.91625	8.99e-05	0.0653336
ENSG00000100884	4.02354	5.16377	2.18255	2.36593	0.0179849	0.999883
ENSG00000273619	46.326	1.32792	0.580375	2.28803	0.0221357	0.999883
ENSG00000228376	3.97448	-5.72694	2.65957	-2.15334	0.0312923	0.999883
ENSG00000255052	7.59287	2.88509	1.33962	2.15366	0.0312669	0.999883
ENSG00000125851	114.984	-2.61382	1.12321	-2.32709	0.0199605	0.999883
ENSG00000244671	3.25561	3.83158	1.89977	2.01687	0.0437092	NA
ENSG00000170476	147.065	2.67566	1.20609	2.21845	0.0265243	0.999883
ENSG00000259910	5.19829	-5.11414	2.34541	-2.18049	0.0292211	0.999883
ENSG00000174697	10.807	-4.64355	2.05351	-2.26128	0.023742	0.999883
ENSG00000081154	574.913	-1.68171	0.774775	-2.17058	0.0299633	0.999883
ENSG00000223475	4.23046	4.22741	1.88715	2.24011	0.0250841	0.999883
ENSG00000140986	12.4373	5.8066	2.09188	2.77579	0.00550683	0.79779
ENSG00000162772	95.6356	-2.4698	0.972148	-2.54056	0.0110676	0.999883
ENSG00000244301	25.922	3.76388	1.3081	2.87736	0.00401014	0.715361
ENSG00000260532	14.3936	3.26585	1.50331	2.17243	0.0298232	0.999883
ENSG00000227581	3.40392	-4.482	1.88898	-2.37271	0.0176583	NA
ENSG00000223802	43.018	-2.23951	0.905438	-2.4734	0.0133834	0.999883
ENSG00000272573	20.4097	-2.45394	1.01753	-2.41167	0.0158796	0.999883
ENSG00000264943	53.7625	-2.71291	1.23113	-2.20359	0.0275533	0.999883
ENSG00000144852	14.4775	2.25505	1.12755	1.99996	0.0455051	0.999883
ENSG00000227070	3.33967	4.89455	2.22265	2.20212	0.0276571	NA
ENSG00000108691	80.198	-3.02921	0.948701	-3.19301	0.00140797	0.405494
ENSG00000232216	15.1081	4.18052	1.30674	3.19919	0.00137816	0.401749
ENSG00000159251	46.7446	-4.39334	1.21871	-3.60491	0.000312265	0.126515
ENSG00000198910	193.172	-2.58649	1.20396	-2.14832	0.031688	0.999883
ENSG00000076864	180.652	-2.73132	1.2455	-2.19295	0.0283108	0.999883
ENSG00000084674	433.203	3.09622	0.656316	4.71758	2.39e-06	0.00439932
ENSG00000180644	241.333	2.31077	1.1336	2.03844	0.0415063	0.999883
ENSG00000282815	3.49562	-4.51154	2.1943	-2.05602	0.0397802	NA
ENSG00000260386	6.02449	3.22562	1.51386	2.13073	0.0331114	0.999883
ENSG00000255319	4.3178	4.23188	1.83909	2.30108	0.0213873	0.999883
ENSG00000225314	7.10702	3.37564	1.61826	2.08598	0.0369808	0.999883
ENSG00000237638	5.58391	4.62132	1.96702	2.3494	0.0188035	0.999883
ENSG00000278925	16.8293	-2.422	1.0736	-2.25595	0.0240737	0.999883
ENSG00000235381	55.2038	1.18186	0.553651	2.13467	0.0327879	0.999883
ENSG00000006071	16.3491	3.82865	1.20794	3.16957	0.00152666	0.429596
ENSG00000277013	36.6961	-1.7069	0.601372	-2.83834	0.00453482	0.747588
ENSG00000173991	47.9888	-1.52238	0.725544	-2.09826	0.0358823	0.999883
ENSG00000081051	88.9871	5.05776	1.31842	3.83624	0.000124931	0.0744051
ENSG00000273079	29.6486	5.35427	1.10928	4.82681	1.39e-06	0.00301486
ENSG00000105398	2.52344	4.49376	2.1481	2.09197	0.0364415	NA
ENSG00000174238	635.324	-1.27554	0.646938	-1.97166	0.0486482	0.999883
ENSG00000143297	94.9253	3.97452	1.66155	2.39206	0.0167541	0.999883
ENSG00000228107	24.7243	2.39344	0.970713	2.46565	0.0136765	0.999883
ENSG00000239732	50.4522	1.56588	0.783446	1.9987	0.0456404	0.999883
ENSG00000272371	5.81775	-3.74386	1.7975	-2.08281	0.0372687	0.999883
ENSG00000267793	13.0745	-2.85454	1.32225	-2.15885	0.0308615	0.999883
ENSG00000109205	6.02158	5.74771	1.73584	3.31119	0.000929006	0.300094
ENSG00000258588	27.7391	-8.54518	3.90877	-2.18615	0.0288043	0.999883
ENSG00000134247	973.892	-2.67544	1.09161	-2.45093	0.014249	0.999883
ENSG00000120049	88.5805	1.07459	0.545498	1.96993	0.0488462	0.999883
ENSG00000230756	47.3514	-1.29029	0.585864	-2.20237	0.0276389	0.999883
ENSG00000243478	57.9761	5.66958	1.23917	4.57532	4.75e-06	0.00668589
ENSG00000171557	13.4417	6.90583	1.48809	4.64073	3.47e-06	0.00542632
ENSG00000284057	26.771	-5.04015	1.73968	-2.89717	0.00376545	0.687094
ENSG00000115616	3.6441	5.02239	1.94656	2.58014	0.00987599	0.999883
ENSG00000123561	4.94205	5.46282	1.8379	2.97231	0.00295564	0.596155
ENSG00000123560	46.9263	-2.79471	1.14974	-2.43073	0.0150682	0.999883
ENSG00000238795	104.651	-2.66101	1.04943	-2.53566	0.0112235	0.999883
ENSG00000211669	12.1429	3.40891	1.45807	2.33796	0.0193893	0.999883
ENSG00000211662	24.6489	4.21632	1.69464	2.48803	0.0128452	0.999883
ENSG00000211598	220.599	3.37939	1.32511	2.55027	0.0107639	0.999883
ENSG00000211592	8194.45	3.06149	1.31002	2.33698	0.0194402	0.999883
ENSG00000115155	6.30604	-6.41497	2.34162	-2.73955	0.0061524	0.847087
ENSG00000242607	12.3594	2.8866	1.2629	2.28569	0.0222721	0.999883
ENSG00000224081	63.3846	-1.50857	0.622807	-2.42221	0.0154263	0.999883
ENSG00000189221	174.473	-2.70525	1.08936	-2.48335	0.0130155	0.999883
ENSG00000215388	37.7224	1.59329	0.716429	2.22393	0.0261532	0.999883
ENSG00000273184	22.0505	-2.23297	1.13479	-1.96774	0.0490976	0.999883
ENSG00000164283	47.749	2.1023	1.00253	2.097	0.0359934	0.999883
ENSG00000102924	5.81676	-5.30821	2.69136	-1.97231	0.0485738	0.999883
ENSG00000259257	10.7801	3.00828	1.14843	2.61948	0.00880642	0.999883
ENSG00000128322	78.8136	3.52268	1.70526	2.06577	0.0388498	0.999883
ENSG00000133454	42.3725	2.66692	1.17707	2.26572	0.0234683	0.999883
ENSG00000230666	7.58876	5.08997	2.27647	2.2359	0.025358	0.999883
ENSG00000220515	17.365	2.9555	1.2345	2.39408	0.016662	0.999883
ENSG00000220517	25.3848	2.97738	1.08349	2.74797	0.00599661	0.842499
ENSG00000200463	5.68137	3.79403	1.50136	2.52707	0.011502	0.999883
ENSG00000186148	10.5121	3.07168	1.1506	2.66962	0.00759362	0.944276
ENSG00000125414	9.29466	-6.96185	2.92546	-2.37974	0.0173248	0.999883
ENSG00000106541	9.89424	3.89227	1.67743	2.32037	0.0203208	0.999883
ENSG00000179344	158.171	-1.37805	0.464575	-2.96626	0.0030145	0.596155
ENSG00000282100	39.1351	1.32087	0.633577	2.08478	0.0370894	0.999883
ENSG00000273333	21.997	5.83179	1.85282	3.14752	0.00164659	0.455022
ENSG00000188257	1281.43	-2.10168	0.725095	-2.89848	0.0037497	0.687094
ENSG00000168081	12.9549	3.50554	1.75943	1.99243	0.0463243	0.999883
ENSG00000016402	5.01202	-6.08428	2.41944	-2.51474	0.0119119	0.999883
ENSG00000137265	212.819	2.57301	1.06881	2.40736	0.0160682	0.999883
ENSG00000188112	58.0944	-2.47253	1.14124	-2.16653	0.0302705	0.999883
ENSG00000250254	18.3705	2.77751	1.27616	2.17647	0.0295204	0.999883
ENSG00000177455	46.2932	2.39342	0.976382	2.45131	0.0142336	0.999883
ENSG00000158301	126.696	-2.09609	0.750326	-2.79357	0.00521293	0.78271
ENSG00000260430	2.93425	-5.29749	2.65395	-1.99608	0.0459256	NA
ENSG00000248641	6.53271	3.35404	1.55275	2.16006	0.0307678	0.999883
ENSG00000276067	3.98451	-5.76106	2.53997	-2.26816	0.0233192	0.999883
ENSG00000033122	12.7303	3.15175	1.03654	3.04063	0.00236082	0.558742
ENSG00000138722	661.888	-3.19506	1.40034	-2.28163	0.0225111	0.999883
ENSG00000108375	18.5141	2.92951	1.04911	2.79238	0.00523225	0.78271
ENSG00000145824	539.178	-1.91414	0.776244	-2.4659	0.0136669	0.999883
ENSG00000280344	3.69965	-5.62353	2.76748	-2.03201	0.0421529	0.999883
ENSG00000157851	7.01984	4.00659	1.57132	2.54983	0.0107776	0.999883
ENSG00000147465	7.98531	3.55685	1.68799	2.10715	0.0351043	0.999883
ENSG00000275063	20.3811	4.20619	1.69365	2.48352	0.0130093	0.999883
ENSG00000271959	28.5887	-2.35008	1.10049	-2.13549	0.0327209	0.999883
ENSG00000244649	4.57297	5.35028	1.93181	2.76957	0.00561308	0.803443
ENSG00000275830	5.36617	-3.58803	1.65373	-2.16966	0.0300325	0.999883
ENSG00000141753	6357.03	-2.19824	0.978787	-2.24588	0.0247116	0.999883
ENSG00000132031	126.54	2.30687	0.81367	2.83515	0.00458046	0.748885
ENSG00000267665	8.53135	6.25024	2.01457	3.10251	0.00191885	0.498568
ENSG00000211893	4854.57	3.36055	1.23596	2.71898	0.00654826	0.8804
ENSG00000211892	2683.62	5.08736	1.40572	3.61904	0.000295702	0.12187
ENSG00000211895	14542.7	4.31776	1.40876	3.06495	0.0021771	0.523954
ENSG00000211896	6418.11	2.62503	1.18977	2.20634	0.0273604	0.999883
ENSG00000211899	5236.54	4.53997	1.32494	3.42655	0.000611296	0.211774
ENSG00000205693	5.29177	5.56134	2.61599	2.1259	0.0335116	0.999883
ENSG00000278727	19.8403	-1.81617	0.892506	-2.03491	0.0418602	0.999883
ENSG00000231625	3.69031	-5.64127	2.5021	-2.25462	0.0241572	0.999883
ENSG00000257246	43.0632	1.34192	0.630205	2.12935	0.0332256	0.999883
ENSG00000196104	40.2973	2.65193	1.23357	2.14981	0.0315704	0.999883
ENSG00000041515	11.5382	2.84778	1.43881	1.97926	0.0477863	0.999883
ENSG00000166349	99.4982	1.67134	0.754543	2.21503	0.0267578	0.999883
ENSG00000166342	3.83159	4.07591	1.90853	2.13562	0.0327103	0.999883
ENSG00000237361	9.87721	3.43734	1.5373	2.23596	0.0253541	0.999883
ENSG00000182272	28.1591	-2.03619	1.02853	-1.97972	0.0477355	0.999883
ENSG00000251151	16.7549	7.22423	1.53165	4.71662	2.4e-06	0.00439932
ENSG00000127831	24.3458	2.59067	1.24181	2.0862	0.0369605	0.999883
ENSG00000136244	4.00128	-5.76693	2.67589	-2.15514	0.0311507	0.999883
ENSG00000279689	51.5232	-1.59586	0.798424	-1.99876	0.0456338	0.999883
ENSG00000206432	17.598	-2.30068	0.983197	-2.34	0.0192837	0.999883
ENSG00000284614	20.0198	3.60153	1.23042	2.92707	0.00342166	0.644027
ENSG00000272040	23.3313	-1.70738	0.784293	-2.17696	0.0294832	0.999883
ENSG00000107147	6.85289	-6.53534	2.96551	-2.20378	0.0275396	0.999883
ENSG00000100867	44.8942	6.89381	1.2496	5.51681	3.45e-08	0.000117887
ENSG00000187959	3.26655	3.83632	1.94572	1.97167	0.0486471	NA
ENSG00000259119	2.61358	4.54116	2.1952	2.06868	0.0385763	NA
ENSG00000164932	398.647	-1.98182	0.978392	-2.02559	0.0428071	0.999883
ENSG00000258647	2.87837	4.68066	2.10184	2.22693	0.0259518	NA
ENSG00000101654	492.418	1.24597	0.523068	2.38205	0.0172167	0.999883
ENSG00000135925	13.945	3.76941	1.32328	2.84853	0.00439218	0.737324
ENSG00000233429	55.835	-1.30784	0.598014	-2.18697	0.0287447	0.999883
ENSG00000103460	5.13671	3.76123	1.61829	2.32421	0.0201145	0.999883
ENSG00000258088	3.42628	-5.51213	2.79831	-1.96981	0.0488602	NA
ENSG00000242534	135.985	3.95854	1.38638	2.85531	0.00429945	0.734101
ENSG00000211651	75.9479	4.52884	1.81695	2.49255	0.012683	0.999883
ENSG00000211650	14.9208	4.07464	1.63504	2.49208	0.0126997	0.999883
ENSG00000257949	56.9942	-2.57192	1.08359	-2.37353	0.0176192	0.999883
ENSG00000256720	13.0016	2.18596	0.964802	2.26571	0.023469	0.999883
ENSG00000177791	7.36896	-2.80191	1.29898	-2.157	0.0310053	0.999883
ENSG00000119888	32.7744	1.74661	0.716873	2.43643	0.014833	0.999883
ENSG00000230965	7.51123	2.78509	1.31331	2.12066	0.0339505	0.999883
ENSG00000267436	7.62796	6.08772	3.034	2.0065	0.0448027	0.999883
ENSG00000168903	23.3661	5.78272	2.13522	2.70826	0.00676371	0.903239
ENSG00000244116	118.383	3.37763	1.51024	2.23648	0.0253204	0.999883
ENSG00000244119	16.4335	1.96313	0.999201	1.9647	0.0494487	0.999883
ENSG00000235095	4.02019	4.12372	1.77344	2.32527	0.0200577	0.999883
ENSG00000119125	3.48359	4.95809	1.92358	2.57753	0.00995083	NA
ENSG00000279176	31.0625	1.54912	0.72192	2.14584	0.0318858	0.999883
ENSG00000272593	9.99651	3.93557	1.5574	2.52702	0.0115036	0.999883
ENSG00000077942	2962.21	-2.84825	1.26055	-2.25953	0.0238504	0.999883
ENSG00000106236	147.924	-2.67425	0.761948	-3.50976	0.000448511	0.167567
ENSG00000185640	8.03351	6.1624	2.31549	2.66138	0.00778206	0.944276
ENSG00000211966	111.465	4.41698	1.64177	2.69038	0.00713704	0.917224
ENSG00000278867	32.1734	1.46497	0.679089	2.15726	0.0309853	0.999883
ENSG00000071909	10.303	3.04376	1.2118	2.51177	0.0120128	0.999883
ENSG00000175084	73.7729	-2.57121	1.10567	-2.32547	0.020047	0.999883
ENSG00000284084	16.6704	4.67711	1.96655	2.37833	0.0173912	0.999883
ENSG00000170091	9.77311	3.42614	1.41095	2.42825	0.015172	0.999883
ENSG00000249992	226.833	-2.62698	1.07709	-2.43895	0.0147302	0.999883
ENSG00000233101	35.1696	-1.81134	0.581724	-3.11374	0.00184734	0.490653
ENSG00000113196	4.22129	-5.81021	2.02395	-2.87073	0.00409523	0.717448
ENSG00000080618	6.16601	5.78177	1.69009	3.42098	0.000623951	0.21307
ENSG00000253558	37.218	1.3212	0.603336	2.18983	0.0285363	0.999883
ENSG00000253552	42.107	-2.50576	0.630333	-3.9753	7.03e-05	0.0579379
ENSG00000115705	6.25418	-5.41452	2.6726	-2.02594	0.0427713	0.999883
ENSG00000110195	10.6337	2.96946	1.21115	2.45177	0.0142156	0.999883
ENSG00000277958	15.9333	4.34637	1.45017	2.99714	0.00272529	0.592231
ENSG00000274421	34.8687	1.29679	0.639878	2.02663	0.0427007	0.999883
ENSG00000137960	56.7279	-2.06675	1.02256	-2.02115	0.0432647	0.999883
ENSG00000263482	6.61677	5.88202	1.9476	3.02013	0.00252663	0.569586
ENSG00000160951	67.6416	-2.2921	1.08866	-2.10542	0.0352544	0.999883
ENSG00000207165	33.72	5.75902	1.52459	3.77742	0.000158464	0.0858335
ENSG00000237945	134.993	1.77369	0.593521	2.98842	0.00280426	0.596155
ENSG00000134339	41.8211	-8.17086	2.0778	-3.93245	8.41e-05	0.0648383
ENSG00000274588	3.35174	4.90229	2.04619	2.39581	0.0165835	NA
ENSG00000215057	8.7852	2.39655	1.08	2.21903	0.0264845	0.999883
ENSG00000118160	2.84293	4.66389	2.06659	2.25681	0.0240201	NA
ENSG00000116254	33.015	2.77501	0.934483	2.96957	0.00298218	0.596155
ENSG00000104938	11.3572	4.09484	2.05453	1.99308	0.0462525	0.999883
ENSG00000273046	13.6483	5.95092	1.89923	3.13333	0.00172837	0.469487
ENSG00000167077	84.2713	1.73156	0.826186	2.09585	0.0360959	0.999883
ENSG00000226761	18.1939	2.33724	1.05809	2.20893	0.0271795	0.999883
ENSG00000277778	33.1392	-2.94357	1.10364	-2.66714	0.00764989	0.944276
ENSG00000254395	7.29021	6.02166	2.14371	2.80899	0.00496975	0.77645
ENSG00000138061	1911	-1.62404	0.772308	-2.10284	0.0354796	0.999883
ENSG00000259098	10.3144	-2.8832	1.34693	-2.14058	0.0323082	0.999883
ENSG00000228253	386.439	1.97331	0.852033	2.316	0.0205581	0.999883
ENSG00000124507	30.6395	2.20651	1.00305	2.1998	0.0278209	0.999883
ENSG00000091879	131.569	-3.51394	1.336	-2.63018	0.00853385	0.999883
ENSG00000201098	9.4104	2.738	1.06355	2.5744	0.0100414	0.999883
ENSG00000154639	24.8978	2.46604	1.16428	2.11808	0.0341681	0.999883
ENSG00000078399	118.231	1.57986	0.757387	2.08594	0.036984	0.999883
ENSG00000108176	54.9555	-1.96479	0.818149	-2.4015	0.0163279	0.999883
ENSG00000237659	5.22845	-3.16882	1.4641	-2.16434	0.0304381	0.999883
ENSG00000079257	111.223	-1.41363	0.598846	-2.36059	0.018246	0.999883
ENSG00000142606	4.66321	-5.98351	2.38081	-2.51323	0.0119633	0.999883
ENSG00000163631	110.264	6.35426	1.06501	5.96637	2.43e-09	1.45e-05
ENSG00000186910	3.74106	5.06114	2.00188	2.52819	0.0114652	0.999883
ENSG00000173578	12.4048	2.96194	1.45183	2.04015	0.0413355	0.999883
ENSG00000112246	83.2923	-2.42828	0.974145	-2.49273	0.0126766	0.999883
ENSG00000242931	19.848	2.65101	0.962667	2.75382	0.00589036	0.835091
ENSG00000089199	2.53591	4.50033	2.23335	2.01506	0.0438981	NA
ENSG00000230149	12.0425	4.67379	1.47466	3.16939	0.0015276	0.429596
ENSG00000127325	11.4	3.30592	1.62849	2.03005	0.042351	0.999883
ENSG00000158258	869.388	-2.49743	1.24693	-2.00286	0.045192	0.999883
ENSG00000273771	6.56128	-6.47284	2.98172	-2.17084	0.0299435	0.999883
ENSG00000102683	23.5644	2.82034	1.31193	2.14977	0.0315735	0.999883
ENSG00000078053	128.537	-3.34327	1.25487	-2.66425	0.0077161	0.944276
ENSG00000215475	3.68447	3.98916	2.00302	1.99157	0.0464179	0.999883
ENSG00000258317	4.53245	3.44351	1.53611	2.24171	0.0249803	0.999883
ENSG00000211933	16.0735	3.84092	1.80915	2.12306	0.0337489	0.999883
ENSG00000197037	397.97	1.37554	0.651963	2.10984	0.034872	0.999883
