# Supplementary material for: Bioinformatics analyses of a potential miRNA‒mRNA regulatory axis in lumbar degenerative disc disease
Source: BMC Med Genomics. 2026 Apr 21;19:96. doi: 10.1186/s12920-026-02372-z (PMC13244845; doi:10.1186/s12920-026-02372-z)
Supplement: Supplementary file 8 — Supplementary Material 8. [file 12920_2026_2372_MOESM8_ESM.xlsx]

## Sheet: miRNA and GSE186542_overlap
microRNAID	baseMean	log2FoldChange	lfcSE	stat	pvalue	padj	IDDSHY	IDDZKP	NCZH	Target		baseMean	log2FoldChange	lfcSE	stat	pvalue	padj	From	Entry	Reviewed	Entry Name	Protein names	Gene Names	Organism	Length	Gene Ontology (cellular component)
hsa-miR-493-3p	145.618	6.95708	1.63701	4.24987	2.14e-05	8.55e-05	282	358	1	ENSG00000182256	ENSG00000182256	35.3794	-2.49147	1.16205	-2.14404	0.0320295	0.999883	ENSG00000182256	Q99928	reviewed	GBRG3_HUMAN	Gamma-aminobutyric acid receptor subunit gamma-3 (GABA(A) receptor subunit gamma-3)	GABRG3	Homo sapiens (Human)	467	chloride channel complex [GO:0034707]; dendrite membrane [GO:0032590]; GABA-A receptor complex [GO:1902711]; GABA-ergic synapse [GO:0098982]; neuron projection [GO:0043005]; plasma membrane [GO:0005886]; postsynapse [GO:0098794]; postsynaptic membrane [GO:0045211]; synapse [GO:0045202]
hsa-miR-378a-3p	31659.4	-2.47919	0.603434	-4.10846	3.98e-05	0.000150026	15411	21501	39923	ENSG00000076826	ENSG00000076826	7.94496	2.98019	1.25794	2.3691	0.0178315	0.999883	ENSG00000076826	Q9P1Y5	reviewed	CAMP3_HUMAN	Calmodulin-regulated spectrin-associated protein 3 (Protein Nezha)	CAMSAP3 KIAA1543	Homo sapiens (Human)	1249	axoneme [GO:0005930]; centrosome [GO:0005813]; ciliary basal body [GO:0036064]; cytoplasm [GO:0005737]; microtubule minus-end [GO:0036449]; motile cilium [GO:0031514]; nucleoplasm [GO:0005654]; zonula adherens [GO:0005915]
hsa-miR-3620-5p	8.17121	-7.61203	2.81913	-2.70014	0.00693111	0.0164147	0	0	14	ENSG00000100884	ENSG00000100884	4.02354	5.16377	2.18255	2.36593	0.0179849	0.999883	ENSG00000100884	O95741	reviewed	CPNE6_HUMAN	Copine-6 (Copine VI) (Neuronal-copine) (N-copine)	CPNE6	Homo sapiens (Human)	557	axon [GO:0030424]; clathrin-coated endocytic vesicle [GO:0045334]; dendrite [GO:0030425]; endosome [GO:0005768]; extracellular exosome [GO:0070062]; membrane [GO:0016020]; perikaryon [GO:0043204]; plasma membrane [GO:0005886]
hsa-miR-574-5p	660.539	3.37598	0.685897	4.92199	8.57e-07	4.61e-06	1637	1129	52	ENSG00000136944	ENSG00000136944	4.03078	-5.78161	2.11099	-2.73882	0.00616605	0.847087	ENSG00000136944	O60663	reviewed	LMX1B_HUMAN	LIM homeobox transcription factor 1-beta (LIM/homeobox protein 1.2) (LMX-1.2) (LIM/homeobox protein LMX1B)	LMX1B	Homo sapiens (Human)	402	chromatin [GO:0000785]; nucleus [GO:0005634]
hsa-miR-663a	11.3126	-6.61405	2.44896	-2.70076	0.00691821	0.0164147	0	1	19	ENSG00000169213	ENSG00000169213	7.57985	5.06393	1.57762	3.20985	0.00132806	0.396	ENSG00000169213	P20337	reviewed	RAB3B_HUMAN	Ras-related protein Rab-3B	RAB3B	Homo sapiens (Human)	219	cytoplasm [GO:0005737]; cytosol [GO:0005829]; dopaminergic synapse [GO:0098691]; endosome [GO:0005768]; extracellular exosome [GO:0070062]; Golgi apparatus [GO:0005794]; intracellular membrane-bounded organelle [GO:0043231]; perinuclear region of cytoplasm [GO:0048471]; plasma membrane [GO:0005886]; synaptic vesicle [GO:0008021]; synaptic vesicle membrane [GO:0030672]; vesicle [GO:0031982]
hsa-miR-1291	86.4245	-2.14614	0.915172	-2.34506	0.0190239	0.037526	43	76	102	ENSG00000260653	ENSG00000260653	22.9059	2.76023	1.40345	1.96674	0.0492133	0.999883
hsa-miR-10400-5p	115.152	-7.40803	3.69838	-2.00305	0.0451724	0.0778461	0	6	195	ENSG00000176165	ENSG00000176165	11.7413	1.84478	0.896637	2.05744	0.0396435	0.999883	ENSG00000176165	P55316	reviewed	FOXG1_HUMAN	Forkhead box protein G1 (Brain factor 1) (BF-1) (BF1) (Brain factor 2) (BF-2) (BF2) (hBF-2) (Forkhead box protein G1A) (Forkhead box protein G1B) (Forkhead box protein G1C) (Forkhead-related protein FKHL1) (HFK1) (Forkhead-related protein FKHL2) (HFK2) (Forkhead-related protein FKHL3) (HFK3)	FOXG1 FKH2 FKHL1 FKHL2 FKHL3 FKHL4 FOXG1A FOXG1B FOXG1C	Homo sapiens (Human)	489	chromatin [GO:0000785]; nucleoplasm [GO:0005654]; nucleus [GO:0005634]
hsa-miR-548am-5p	15.7621	6.19756	2.63571	2.35138	0.0187039	0.0370797	46	23	0	ENSG00000223756	ENSG00000223756	18.4305	-2.31673	1.06399	-2.17741	0.0294501	0.999883
hsa-miR-766-3p	35.507	-2.50579	1.23759	-2.02474	0.0428944	0.074244	12	29	45	ENSG00000101076	ENSG00000101076	12.125	6.75694	1.5261	4.42758	9.53e-06	0.0108475	ENSG00000101076	P41235	reviewed	HNF4A_HUMAN	Hepatocyte nuclear factor 4-alpha (HNF-4-alpha) (Nuclear receptor subfamily 2 group A member 1) (Transcription factor 14) (TCF-14) (Transcription factor HNF-4)	HNF4A HNF4 NR2A1 TCF14	Homo sapiens (Human)	474	chromatin [GO:0000785]; cytoplasm [GO:0005737]; nucleoplasm [GO:0005654]; nucleus [GO:0005634]
hsa-miR-3620-5p	8.17121	-7.61203	2.81913	-2.70014	0.00693111	0.0164147	0	0	14	ENSG00000037965	ENSG00000037965	96.8123	3.49192	0.753967	4.6314	3.63e-06	0.00542632	ENSG00000037965	P31273	reviewed	HXC8_HUMAN	Homeobox protein Hox-C8 (Homeobox protein Hox-3A)	HOXC8 HOX3A	Homo sapiens (Human)	242	chromatin [GO:0000785]; microtubule cytoskeleton [GO:0015630]; nucleoplasm [GO:0005654]; nucleus [GO:0005634]
hsa-miR-135b-5p	129.733	9.2387	2.22311	4.15575	3.24e-05	0.000124495	404	163	0	ENSG00000144488	ENSG00000144488	31.495	-2.046	0.864242	-2.3674	0.0179136	0.999883	ENSG00000144488	Q6ZVH7	reviewed	ESPNL_HUMAN	Espin-like protein	ESPNL	Homo sapiens (Human)	1005	cytoplasm [GO:0005737]; stereocilium tip [GO:0032426]
hsa-miR-301b-3p	25.4346	6.88816	2.44097	2.82189	0.00477409	0.0120264	56	56	0	ENSG00000127954	ENSG00000127954	2316.23	-2.40024	1.00837	-2.38032	0.0172974	0.999883	ENSG00000127954	Q687X5	reviewed	STEA4_HUMAN	Metalloreductase STEAP4 (EC 1.16.1.9) (Six-transmembrane epithelial antigen of prostate 4) (SixTransMembrane protein of prostate 2) (Tumor necrosis factor, alpha-induced protein 9)	STEAP4 STAMP2 TNFAIP9	Homo sapiens (Human)	459	early endosome membrane [GO:0031901]; endosome [GO:0005768]; extracellular exosome [GO:0070062]; Golgi membrane [GO:0000139]; membrane [GO:0016020]; nucleoplasm [GO:0005654]; plasma membrane [GO:0005886]
hsa-miR-1268b	212.902	-8.03029	3.87788	-2.0708	0.0383778	0.0683713	7	0	362	ENSG00000215475	ENSG00000215475	3.68447	3.98916	2.00302	1.99157	0.0464179	0.999883	ENSG00000215475	Q8IW03	reviewed	SIAH3_HUMAN	Seven in absentia homolog 3 (Siah-3)	SIAH3	Homo sapiens (Human)	269	cytoplasm [GO:0005737]; mitochondrion [GO:0005739]; nucleoplasm [GO:0005654]
hsa-miR-34c-5p	321.159	10.5466	2.16225	4.87762	1.07e-06	5.59e-06	519	902	0	ENSG00000270641	ENSG00000270641	18.9351	-3.23803	1.37859	-2.34879	0.0188345	0.999883
hsa-miR-5189-5p	17.5097	-8.71159	2.23363	-3.90019	9.61e-05	0.000342468	0	0	30	ENSG00000260532	ENSG00000260532	14.3936	3.26585	1.50331	2.17243	0.0298232	0.999883
hsa-miR-378c	4988.12	-3.74057	0.60006	-6.23366	4.56e-10	3.68e-09	1284	1580	7434	ENSG00000076826	ENSG00000076826	7.94496	2.98019	1.25794	2.3691	0.0178315	0.999883	ENSG00000076826	Q9P1Y5	reviewed	CAMP3_HUMAN	Calmodulin-regulated spectrin-associated protein 3 (Protein Nezha)	CAMSAP3 KIAA1543	Homo sapiens (Human)	1249	axoneme [GO:0005930]; centrosome [GO:0005813]; ciliary basal body [GO:0036064]; cytoplasm [GO:0005737]; microtubule minus-end [GO:0036449]; motile cilium [GO:0031514]; nucleoplasm [GO:0005654]; zonula adherens [GO:0005915]
hsa-miR-1306-5p	31.1569	-8.09244	1.9403	-4.17072	3.04e-05	0.000117161	0	1	53	ENSG00000273079	ENSG00000273079	29.6486	5.35427	1.10928	4.82681	1.39e-06	0.00301486	ENSG00000273079	Q13224	reviewed	NMDE2_HUMAN	Glutamate receptor ionotropic, NMDA 2B (GluN2B) (Glutamate [NMDA] receptor subunit epsilon-2) (N-methyl D-aspartate receptor subtype 2B) (NMDAR2B) (NR2B) (N-methyl-D-aspartate receptor subunit 3) (NR3) (hNR3)	GRIN2B NMDAR2B	Homo sapiens (Human)	1484	cell surface [GO:0009986]; cytoplasm [GO:0005737]; cytoskeleton [GO:0005856]; endoplasmic reticulum membrane [GO:0005789]; late endosome [GO:0005770]; lysosome [GO:0005764]; neuron projection [GO:0043005]; NMDA selective glutamate receptor complex [GO:0017146]; plasma membrane [GO:0005886]; postsynaptic density [GO:0014069]; postsynaptic density membrane [GO:0098839]; postsynaptic membrane [GO:00…
hsa-miR-15a-3p	15.0124	6.12744	2.64139	2.31978	0.020353	0.0397511	36	30	0	ENSG00000100181	ENSG00000100181	253.636	-1.68686	0.802834	-2.10114	0.035629	0.999883
hsa-miR-3960	363.822	-9.05288	0.917977	-9.86177	6.1e-23	2.54e-21	4	2	621	ENSG00000204335	ENSG00000204335	16.3148	7.18571	1.71205	4.19714	2.7e-05	0.0239312	ENSG00000204335	Q6BEB4	reviewed	SP5_HUMAN	Transcription factor Sp5	SP5	Homo sapiens (Human)	398	chromatin [GO:0000785]; nucleus [GO:0005634]
hsa-miR-1277-5p	12.454	5.85811	2.7368	2.1405	0.0323144	0.0593055	23	32	0	ENSG00000182667	ENSG00000182667	39.5968	-2.38143	1.05557	-2.25606	0.0240667	0.999883	ENSG00000182667	Q9P121	reviewed	NTRI_HUMAN	Neurotrimin (hNT) (IgLON family member 2)	NTM IGLON2 NT UNQ297/PRO337	Homo sapiens (Human)	344	extracellular region [GO:0005576]; plasma membrane [GO:0005886]
hsa-miR-2355-3p	37.4001	3.95586	1.53544	2.57636	0.0099846	0.022061	95	64	2	ENSG00000165194	ENSG00000165194	98.3589	-3.4961	1.22792	-2.84718	0.00441087	0.737324	ENSG00000165194	Q8TAB3	reviewed	PCD19_HUMAN	Protocadherin-19	PCDH19 KIAA1313	Homo sapiens (Human)	1148	plasma membrane [GO:0005886]
hsa-miR-3180-3p	7.58755	-7.50512	2.89406	-2.59329	0.00950633	0.0211817	0	0	13	ENSG00000183248	ENSG00000183248	5.62047	3.89967	1.61737	2.41112	0.0159035	0.999883	ENSG00000183248	Q9H6K5	reviewed	PRR36_HUMAN	Proline-rich protein 36	PRR36	Homo sapiens (Human)	1346
hsa-miR-500a-3p	955.538	-2.89903	0.624602	-4.6414	3.46e-06	1.57e-05	463	426	1291	ENSG00000206557	ENSG00000206557	29.0055	2.35649	0.855953	2.75306	0.00590405	0.835091	ENSG00000206557	Q2Q1W2	reviewed	LIN41_HUMAN	E3 ubiquitin-protein ligase TRIM71 (EC 2.3.2.27) (Protein lin-41 homolog) (RING-type E3 ubiquitin transferase TRIM71) (Tripartite motif-containing protein 71)	TRIM71 LIN41	Homo sapiens (Human)	868	P-body [GO:0000932]
hsa-miR-3620-5p	8.17121	-7.61203	2.81913	-2.70014	0.00693111	0.0164147	0	0	14	ENSG00000253187	ENSG00000253187	27.9321	6.98879	1.48635	4.70197	2.58e-06	0.00439932
hsa-miR-671-5p	248.957	-2.51551	0.736855	-3.41385	0.000640517	0.00198686	173	110	316	ENSG00000173578	ENSG00000173578	12.4048	2.96194	1.45183	2.04015	0.0413355	0.999883	ENSG00000173578	P46094	reviewed	XCR1_HUMAN	Chemokine XC receptor 1 (G-protein coupled receptor 5) (Lymphotactin receptor) (XC chemokine receptor 1)	XCR1 CCXCR1 GPR5	Homo sapiens (Human)	333	external side of plasma membrane [GO:0009897]; plasma membrane [GO:0005886]
hsa-miR-548c-5p	15.7621	6.19756	2.63571	2.35138	0.0187039	0.0370797	46	23	0	ENSG00000223756	ENSG00000223756	18.4305	-2.31673	1.06399	-2.17741	0.0294501	0.999883
hsa-miR-548o-5p	15.7621	6.19756	2.63571	2.35138	0.0187039	0.0370797	46	23	0	ENSG00000223756	ENSG00000223756	18.4305	-2.31673	1.06399	-2.17741	0.0294501	0.999883
hsa-miR-939-5p	28.2386	-7.94961	1.97443	-4.02629	5.67e-05	0.00020847	0	1	48	ENSG00000177455	ENSG00000177455	46.2932	2.39342	0.976382	2.45131	0.0142336	0.999883	ENSG00000177455	P15391	reviewed	CD19_HUMAN	B-lymphocyte antigen CD19 (B-lymphocyte surface antigen B4) (Differentiation antigen CD19) (T-cell surface antigen Leu-12) (CD antigen CD19)	CD19	Homo sapiens (Human)	556	external side of plasma membrane [GO:0009897]; extracellular exosome [GO:0070062]; membrane raft [GO:0045121]; plasma membrane [GO:0005886]; protein-containing complex [GO:0032991]
hsa-let-7b-5p	32768	5.21643	0.597747	8.72682	2.62e-18	5.31e-17	76694	65485	745	ENSG00000172840	ENSG00000172840	140.949	-2.29987	0.908559	-2.53134	0.0113629	0.999883	ENSG00000172840	Q9P2J9	reviewed	PDP2_HUMAN	[Pyruvate dehydrogenase [acetyl-transferring]]-phosphatase 2, mitochondrial (PDP 2) (EC 3.1.3.43) (Pyruvate dehydrogenase phosphatase catalytic subunit 2) (PDPC 2)	PDP2 KIAA1348	Homo sapiens (Human)	529	mitochondrial matrix [GO:0005759]; mitochondrion [GO:0005739]
hsa-miR-3960	363.822	-9.05288	0.917977	-9.86177	6.1e-23	2.54e-21	4	2	621	ENSG00000253187	ENSG00000253187	27.9321	6.98879	1.48635	4.70197	2.58e-06	0.00439932
hsa-miR-6511b-3p	18.8525	-3.70428	1.58166	-2.34202	0.0191799	0.0377395	7	4	28	ENSG00000263941	ENSG00000263941	8.84547	3.8328	1.75948	2.17837	0.0293785	0.999883
hsa-miR-6511b-3p	18.8525	-3.70428	1.58166	-2.34202	0.0191799	0.0377395	7	4	28	ENSG00000109956	ENSG00000109956	28.2467	2.10131	0.734223	2.86195	0.00421048	0.729329	ENSG00000109956	Q9P2W7	reviewed	B3GA1_HUMAN	Galactosylgalactosylxylosylprotein 3-beta-glucuronosyltransferase 1 (EC 2.4.1.135) (Beta-1,3-glucuronyltransferase 1) (Glucuronosyltransferase P) (GlcAT-P) (UDP-GlcUA:glycoprotein beta-1,3-glucuronyltransferase) (GlcUAT-P)	B3GAT1 GLCATP	Homo sapiens (Human)	334	endoplasmic reticulum membrane [GO:0005789]; extracellular region [GO:0005576]; Golgi membrane [GO:0000139]; intracellular membrane-bounded organelle [GO:0043231]; membrane [GO:0016020]
hsa-miR-10400-5p	115.152	-7.40803	3.69838	-2.00305	0.0451724	0.0778461	0	6	195	ENSG00000274588	ENSG00000274588	3.35174	4.90229	2.04619	2.39581	0.0165835	NA	ENSG00000274588	Q5KSL6	reviewed	DGKK_HUMAN	Diacylglycerol kinase kappa (DAG kinase kappa) (DGK-kappa) (EC 2.7.1.107) (142 kDa diacylglycerol kinase) (Diglyceride kinase kappa)	DGKK	Homo sapiens (Human)	1271	plasma membrane [GO:0005886]
hsa-miR-939-5p	28.2386	-7.94961	1.97443	-4.02629	5.67e-05	0.00020847	0	1	48	ENSG00000108375	ENSG00000108375	18.5141	2.92951	1.04911	2.79238	0.00523225	0.78271	ENSG00000108375	Q68DV7	reviewed	RNF43_HUMAN	E3 ubiquitin-protein ligase RNF43 (EC 2.3.2.27) (RING finger protein 43) (RING-type E3 ubiquitin transferase RNF43)	RNF43	Homo sapiens (Human)	783	endoplasmic reticulum membrane [GO:0005789]; nuclear envelope [GO:0005635]; plasma membrane [GO:0005886]
hsa-miR-34c-5p	321.159	10.5466	2.16225	4.87762	1.07e-06	5.59e-06	519	902	0	ENSG00000234616	ENSG00000234616	652.547	-1.3042	0.622669	-2.09454	0.0362119	0.999883	ENSG00000234616	O75564	reviewed	JERKY_HUMAN	Jerky protein homolog	JRK JH8	Homo sapiens (Human)	556	cytoplasm [GO:0005737]; nucleus [GO:0005634]; ribonucleoprotein complex [GO:1990904]
hsa-miR-574-5p	660.539	3.37598	0.685897	4.92199	8.57e-07	4.61e-06	1637	1129	52	ENSG00000177098	ENSG00000177098	409.623	-2.37697	0.997315	-2.38336	0.0171552	0.999883	ENSG00000177098	Q8IWT1	reviewed	SCN4B_HUMAN	Sodium channel subunit beta-4	SCN4B	Homo sapiens (Human)	228	intercalated disc [GO:0014704]; plasma membrane [GO:0005886]; voltage-gated sodium channel complex [GO:0001518]
hsa-miR-3620-5p	8.17121	-7.61203	2.81913	-2.70014	0.00693111	0.0164147	0	0	14	ENSG00000076826	ENSG00000076826	7.94496	2.98019	1.25794	2.3691	0.0178315	0.999883	ENSG00000076826	Q9P1Y5	reviewed	CAMP3_HUMAN	Calmodulin-regulated spectrin-associated protein 3 (Protein Nezha)	CAMSAP3 KIAA1543	Homo sapiens (Human)	1249	axoneme [GO:0005930]; centrosome [GO:0005813]; ciliary basal body [GO:0036064]; cytoplasm [GO:0005737]; microtubule minus-end [GO:0036449]; motile cilium [GO:0031514]; nucleoplasm [GO:0005654]; zonula adherens [GO:0005915]
hsa-miR-3940-3p	22.7627	-9.09011	2.09735	-4.3341	1.46e-05	6.03e-05	0	0	39	ENSG00000220349	ENSG00000220349	6.37581	3.3151	1.53162	2.16444	0.0304304	0.999883
hsa-miR-3620-5p	8.17121	-7.61203	2.81913	-2.70014	0.00693111	0.0164147	0	0	14	ENSG00000163283	ENSG00000163283	10.7505	6.58353	1.53384	4.29219	1.77e-05	0.0169165	ENSG00000163283	P05187	reviewed	PPB1_HUMAN	Alkaline phosphatase, placental type (EC 3.1.3.1) (Alkaline phosphatase Regan isozyme) (Placental alkaline phosphatase 1) (PLAP-1)	ALPP PLAP	Homo sapiens (Human)	535	cell surface [GO:0009986]; plasma membrane [GO:0005886]
Novel_17	8.75487	-7.71157	2.75255	-2.80161	0.00508484	0.0126364	0	0	15	ENSG00000171532	ENSG00000171532	2.26958	4.34032	2.1839	1.98742	0.0468762	NA	ENSG00000171532	Q15784	reviewed	NDF2_HUMAN	Neurogenic differentiation factor 2 (NeuroD2) (Class A basic helix-loop-helix protein 1) (bHLHa1) (NeuroD-related factor) (NDRF)	NEUROD2 BHLHA1 NDRF	Homo sapiens (Human)	382	chromatin [GO:0000785]; nucleus [GO:0005634]
