# Supplementary material for: Bioinformatics analyses of a potential miRNA‒mRNA regulatory axis in lumbar degenerative disc disease
Source: BMC Med Genomics. 2026 Apr 21;19:96. doi: 10.1186/s12920-026-02372-z (PMC13244845; doi:10.1186/s12920-026-02372-z)
Supplement: Supplementary file 9 — Supplementary Material 9. [file 12920_2026_2372_MOESM9_ESM.xlsx]

## Sheet: miRNA and GSE186542_GO
goID	goClass	goTerm	-log10(pValue)	pValue	FDR	backgroundGeneNo	inputGeneList
GO:0032426	cellular_component	stereocilium tip (1, 36.31)	1.55	0.0284341	1	21	ENSG00000144488
GO:1902711	cellular_component	GABA-A receptor complex (1, 40.13)	1.59	0.0258817	1	19	ENSG00000182256
GO:0001518	cellular_component	voltage-gated sodium channel complex (1, 44.86)	1.63	0.0233228	1	17	ENSG00000177098
GO:0098993	cellular_component	anchored component of synaptic vesicle membrane (1, 63.55)	1.77	0.0168973	1	12	ENSG00000169213
GO:0098691	cellular_component	dopaminergic synapse (1, 69.32)	1.81	0.0156074	1	11	ENSG00000169213
GO:0005915	cellular_component	zonula adherens (1, 84.73)	1.89	0.0130225	1	9	ENSG00000076826
GO:0017146	cellular_component	NMDA selective glutamate receptor complex (1, 84.73)	1.89	0.0130225	1	9	ENSG00000273079
GO:0036449	cellular_component	microtubule minus-end (1, 108.94)	1.98	0.0104312	1	7	ENSG00000076826
GO:0035198	molecular_function	miRNA binding (1, 23.83)	1.37	0.0423576	1	32	ENSG00000206557
GO:0031624	molecular_function	ubiquitin conjugating enzyme binding (1, 24.60)	1.39	0.0410998	1	31	ENSG00000215475
GO:0030507	molecular_function	spectrin binding (1, 29.33)	1.46	0.0347869	1	26	ENSG00000076826
GO:0051015	molecular_function	actin filament binding (2, 6.87)	1.46	0.0345197	1	222	ENSG00000144488,ENSG00000076826
GO:0004890	molecular_function	GABA-A receptor activity (1, 40.13)	1.59	0.0258817	1	19	ENSG00000182256
GO:0008270	molecular_function	zinc ion binding (4, 3.63)	1.64	0.023126	1	840	ENSG00000273079,ENSG00000206557,ENSG00000163283,ENSG00000101076
GO:0031489	molecular_function	myosin V binding (1, 47.66)	1.66	0.022041	1	16	ENSG00000169213
GO:0022851	molecular_function	GABA-gated chloride ion channel activity (1, 58.66)	1.74	0.0181857	1	13	ENSG00000182256
GO:0051011	molecular_function	microtubule minus-end binding (1, 58.66)	1.74	0.0181857	1	13	ENSG00000076826
GO:0016594	molecular_function	glycine binding (1, 63.55)	1.77	0.0168973	1	12	ENSG00000273079
GO:0004143	molecular_function	diacylglycerol kinase activity (1, 69.32)	1.81	0.0156074	1	11	ENSG00000274588
GO:0008503	molecular_function	benzodiazepine receptor activity (1, 69.32)	1.81	0.0156074	1	11	ENSG00000182256
GO:0016595	molecular_function	glutamate binding (1, 69.32)	1.81	0.0156074	1	11	ENSG00000273079
GO:0004972	molecular_function	NMDA glutamate receptor activity (1, 95.32)	1.93	0.0117277	1	8	ENSG00000273079
GO:0022849	molecular_function	glutamate-gated calcium ion channel activity (1, 152.51)	2.11	0.00783324	1	5	ENSG00000273079
GO:0004035	molecular_function	alkaline phosphatase activity (1, 190.64)	2.18	0.00653181	1	4	ENSG00000163283
GO:0008823	molecular_function	cupric reductase activity (1, 254.19)	2.28	0.00522875	1	3	ENSG00000127954
GO:0015018	molecular_function	galactosylgalactosylxylosylprotein 3-beta-glucuronosyltransferase activity (1, 254.19)	2.28	0.00522875	1	3	ENSG00000109956
GO:0052851	molecular_function	ferric-chelate reductase (NADPH) activity (1, 254.19)	2.28	0.00522875	1	3	ENSG00000127954
GO:0004741	molecular_function	[pyruvate dehydrogenase (lipoamide)] phosphatase activity (1, 381.28)	2.41	0.00392403	1	2	ENSG00000172840
GO:0001662	biological_process	behavioral fear response (1, 24.60)	1.39	0.0410998	1	31	ENSG00000171532
GO:0007026	biological_process	negative regulation of microtubule depolymerization (1, 26.30)	1.41	0.0385794	1	29	ENSG00000076826
GO:0002052	biological_process	positive regulation of neuroblast proliferation (1, 27.23)	1.43	0.0373169	1	28	ENSG00000176165
GO:0007214	biological_process	gamma-aminobutyric acid signaling pathway (1, 27.23)	1.43	0.0373169	1	28	ENSG00000182256
GO:0007205	biological_process	protein kinase C-activating G protein-coupled receptor signaling pathway (1, 28.24)	1.44	0.0360527	1	27	ENSG00000274588
GO:0023019	biological_process	signal transduction involved in regulation of gene expression (1, 33.15)	1.51	0.03098	1	23	ENSG00000101076
GO:1903861	biological_process	positive regulation of dendrite extension (1, 33.15)	1.51	0.03098	1	23	ENSG00000100884
GO:0036342	biological_process	post-anal tail morphogenesis (1, 42.36)	1.61	0.0246031	1	18	ENSG00000204335
GO:0055091	biological_process	phospholipid homeostasis (1, 44.86)	1.63	0.0233228	1	17	ENSG00000101076
GO:0061158	biological_process	3'-UTR-mediated mRNA destabilization (1, 44.86)	1.63	0.0233228	1	17	ENSG00000206557
GO:0046834	biological_process	lipid phosphorylation (1, 47.66)	1.66	0.022041	1	16	ENSG00000274588
GO:0035278	biological_process	miRNA-mediated gene silencing by inhibition of translation (1, 50.84)	1.68	0.0207575	1	15	ENSG00000206557
GO:0051290	biological_process	protein heterotetramerization (1, 50.84)	1.68	0.0207575	1	15	ENSG00000273079
GO:0070207	biological_process	protein homotrimerization (1, 50.84)	1.68	0.0207575	1	15	ENSG00000127954
GO:0070365	biological_process	hepatocyte differentiation (1, 50.84)	1.68	0.0207575	1	15	ENSG00000101076
GO:0071257	biological_process	cellular response to electrical stimulus (1, 58.66)	1.74	0.0181857	1	13	ENSG00000171532
GO:0098976	biological_process	excitatory chemical synaptic transmission (1, 76.26)	1.84	0.0143158	1	10	ENSG00000273079
GO:0090129	biological_process	positive regulation of synapse maturation (1, 84.73)	1.89	0.0130225	1	9	ENSG00000171532
GO:0098693	biological_process	regulation of synaptic vesicle cycle (1, 84.73)	1.89	0.0130225	1	9	ENSG00000169213
GO:0002322	biological_process	B cell proliferation involved in immune response (1, 127.09)	2.04	0.00913302	1	6	ENSG00000177455
GO:0015677	biological_process	copper ion import (1, 127.09)	2.04	0.00913302	1	6	ENSG00000127954
GO:1903215	biological_process	negative regulation of protein targeting to mitochondrion (1, 127.09)	2.04	0.00913302	1	6	ENSG00000215475
GO:0016199	biological_process	axon midline choice point recognition (1, 152.51)	2.11	0.00783324	1	5	ENSG00000176165
GO:1902951	biological_process	negative regulation of dendritic spine maintenance (1, 152.51)	2.11	0.00783324	1	5	ENSG00000273079
GO:0030951	biological_process	establishment or maintenance of microtubule cytoskeleton polarity (1, 190.64)	2.18	0.00653181	1	4	ENSG00000076826
GO:0060079	biological_process	excitatory postsynaptic potential (2, 16.95)	2.19	0.00643023	1	90	ENSG00000273079,ENSG00000182256
GO:0021852	biological_process	pyramidal neuron migration to cerebral cortex (1, 254.19)	2.28	0.00522875	1	3	ENSG00000176165
GO:0045218	biological_process	zonula adherens maintenance (1, 254.19)	2.28	0.00522875	1	3	ENSG00000076826
GO:0051586	biological_process	positive regulation of dopamine uptake involved in synaptic transmission (1, 254.19)	2.28	0.00522875	1	3	ENSG00000169213
GO:1904184	biological_process	positive regulation of pyruvate dehydrogenase activity (1, 254.19)	2.28	0.00522875	1	3	ENSG00000172840
GO:2000297	biological_process	negative regulation of synapse maturation (1, 254.19)	2.28	0.00522875	1	3	ENSG00000171532
GO:0038018	biological_process	Wnt receptor catabolic process (1, 381.28)	2.41	0.00392403	1	2	ENSG00000108375
