# Supplementary material for: Bioinformatics analyses of a potential miRNA‒mRNA regulatory axis in lumbar degenerative disc disease
Source: BMC Med Genomics. 2026 Apr 21;19:96. doi: 10.1186/s12920-026-02372-z (PMC13244845; doi:10.1186/s12920-026-02372-z)
Supplement: Supplementary file 10 — Supplementary Material 10. [file 12920_2026_2372_MOESM10_ESM.xlsx]

## Sheet: miRNA and GSE186542_KEGG
#Term	Database	ID	Input number	Background number	P-Value	Corrected P-Value	Input	Hyperlink
Nicotine addiction	KEGG PATHWAY	hsa05033	2	40	0.0012303	0.0661767	ENSG00000273079|ENSG00000182256	http://www.genome.jp/kegg-bin/show_pathway?hsa05033/hsa:2567%09red/hsa:2904%09red
Thiamine metabolism	KEGG PATHWAY	hsa00730	1	15	0.0195574	0.154015	ENSG00000163283	http://www.genome.jp/kegg-bin/show_pathway?hsa00730/hsa:250%09red
Mannose type O-glycan biosynthesis	KEGG PATHWAY	hsa00515	1	23	0.0291966	0.172135	ENSG00000109956	http://www.genome.jp/kegg-bin/show_pathway?hsa00515/hsa:27087%09red
Maturity onset diabetes of the young	KEGG PATHWAY	hsa04950	1	26	0.0327876	0.172135	ENSG00000101076	http://www.genome.jp/kegg-bin/show_pathway?hsa04950/hsa:3172%09red
Folate biosynthesis	KEGG PATHWAY	hsa00790	1	26	0.0327876	0.172135	ENSG00000163283	http://www.genome.jp/kegg-bin/show_pathway?hsa00790/hsa:250%09red
Primary immunodeficiency	KEGG PATHWAY	hsa05340	1	35	0.0434836	0.205465	ENSG00000177455	http://www.genome.jp/kegg-bin/show_pathway?hsa05340/hsa:930%09red
Cocaine addiction	KEGG PATHWAY	hsa05030	1	49	0.0598943	0.219562	ENSG00000273079	http://www.genome.jp/kegg-bin/show_pathway?hsa05030/hsa:2904%09red
Amyotrophic lateral sclerosis (ALS)	KEGG PATHWAY	hsa05014	1	51	0.0622163	0.219562	ENSG00000273079	http://www.genome.jp/kegg-bin/show_pathway?hsa05014/hsa:2904%09red
Neuroactive ligand-receptor interaction	KEGG PATHWAY	hsa04080	2	338	0.0656414	0.219562	ENSG00000273079|ENSG00000182256	http://www.genome.jp/kegg-bin/show_pathway?hsa04080/hsa:2567%09red/hsa:2904%09red
Glycerolipid metabolism	KEGG PATHWAY	hsa00561	1	61	0.0737433	0.219562	ENSG00000274588	http://www.genome.jp/kegg-bin/show_pathway?hsa00561/hsa:139189%09red
Long-term potentiation	KEGG PATHWAY	hsa04720	1	67	0.0805934	0.219562	ENSG00000273079	http://www.genome.jp/kegg-bin/show_pathway?hsa04720/hsa:2904%09red
Amphetamine addiction	KEGG PATHWAY	hsa05031	1	68	0.0817303	0.219562	ENSG00000273079	http://www.genome.jp/kegg-bin/show_pathway?hsa05031/hsa:2904%09red
B cell receptor signaling pathway	KEGG PATHWAY	hsa04662	1	79	0.0941468	0.219562	ENSG00000177455	http://www.genome.jp/kegg-bin/show_pathway?hsa04662/hsa:930%09red
GABAergic synapse	KEGG PATHWAY	hsa04727	1	89	0.105293	0.219562	ENSG00000182256	http://www.genome.jp/kegg-bin/show_pathway?hsa04727/hsa:2567%09red
Morphine addiction	KEGG PATHWAY	hsa05032	1	93	0.109715	0.219562	ENSG00000182256	http://www.genome.jp/kegg-bin/show_pathway?hsa05032/hsa:2567%09red
Hematopoietic cell lineage	KEGG PATHWAY	hsa04640	1	94	0.110817	0.219562	ENSG00000177455	http://www.genome.jp/kegg-bin/show_pathway?hsa04640/hsa:930%09red
Glycerophospholipid metabolism	KEGG PATHWAY	hsa00564	1	97	0.114115	0.219562	ENSG00000274588	http://www.genome.jp/kegg-bin/show_pathway?hsa00564/hsa:139189%09red
Circadian entrainment	KEGG PATHWAY	hsa04713	1	97	0.114115	0.219562	ENSG00000273079	http://www.genome.jp/kegg-bin/show_pathway?hsa04713/hsa:2904%09red
Viral protein interaction with cytokine and cytokine receptor	KEGG PATHWAY	hsa04061	1	98	0.115211	0.219562	ENSG00000173578	http://www.genome.jp/kegg-bin/show_pathway?hsa04061/hsa:2829%09red
Choline metabolism in cancer	KEGG PATHWAY	hsa05231	1	99	0.116307	0.219562	ENSG00000274588	http://www.genome.jp/kegg-bin/show_pathway?hsa05231/hsa:139189%09red
Phosphatidylinositol signaling system	KEGG PATHWAY	hsa04070	1	100	0.117401	0.219562	ENSG00000274588	http://www.genome.jp/kegg-bin/show_pathway?hsa04070/hsa:139189%09red
Glutamatergic synapse	KEGG PATHWAY	hsa04724	1	114	0.132581	0.238646	ENSG00000273079	http://www.genome.jp/kegg-bin/show_pathway?hsa04724/hsa:2904%09red
AMPK signaling pathway	KEGG PATHWAY	hsa04152	1	120	0.139009	0.243267	ENSG00000101076	http://www.genome.jp/kegg-bin/show_pathway?hsa04152/hsa:3172%09red
Systemic lupus erythematosus	KEGG PATHWAY	hsa05322	1	130	0.149621	0.245098	ENSG00000273079	http://www.genome.jp/kegg-bin/show_pathway?hsa05322/hsa:2904%09red
Dopaminergic synapse	KEGG PATHWAY	hsa04728	1	131	0.150675	0.245098	ENSG00000273079	http://www.genome.jp/kegg-bin/show_pathway?hsa04728/hsa:2904%09red
FoxO signaling pathway	KEGG PATHWAY	hsa04068	1	132	0.151728	0.245098	ENSG00000176165	http://www.genome.jp/kegg-bin/show_pathway?hsa04068/hsa:2290%09red
Retrograde endocannabinoid signaling	KEGG PATHWAY	hsa04723	1	141	0.161147	0.253806	ENSG00000182256	http://www.genome.jp/kegg-bin/show_pathway?hsa04723/hsa:2567%09red
Phospholipase D signaling pathway	KEGG PATHWAY	hsa04072	1	147	0.167369	0.254151	ENSG00000274588	http://www.genome.jp/kegg-bin/show_pathway?hsa04072/hsa:139189%09red
Adrenergic signaling in cardiomyocytes	KEGG PATHWAY	hsa04261	1	149	0.169434	0.254151	ENSG00000177098	http://www.genome.jp/kegg-bin/show_pathway?hsa04261/hsa:6330%09red
Wnt signaling pathway	KEGG PATHWAY	hsa04310	1	161	0.181716	0.26008	ENSG00000108375	http://www.genome.jp/kegg-bin/show_pathway?hsa04310/hsa:54894%09red
Alzheimer disease	KEGG PATHWAY	hsa05010	1	165	0.185771	0.26008	ENSG00000273079	http://www.genome.jp/kegg-bin/show_pathway?hsa05010/hsa:2904%09red
Alcoholism	KEGG PATHWAY	hsa05034	1	180	0.200804	0.268344	ENSG00000273079	http://www.genome.jp/kegg-bin/show_pathway?hsa05034/hsa:2904%09red
Huntington disease	KEGG PATHWAY	hsa05016	1	188	0.208712	0.268344	ENSG00000273079	http://www.genome.jp/kegg-bin/show_pathway?hsa05016/hsa:2904%09red
Chemokine signaling pathway	KEGG PATHWAY	hsa04062	1	188	0.208712	0.268344	ENSG00000173578	http://www.genome.jp/kegg-bin/show_pathway?hsa04062/hsa:2829%09red
Epstein-Barr virus infection	KEGG PATHWAY	hsa05169	1	200	0.220431	0.275884	ENSG00000177455	http://www.genome.jp/kegg-bin/show_pathway?hsa05169/hsa:930%09red
Rap1 signaling pathway	KEGG PATHWAY	hsa04015	1	211	0.231026	0.276887	ENSG00000273079	http://www.genome.jp/kegg-bin/show_pathway?hsa04015/hsa:2904%09red
cAMP signaling pathway	KEGG PATHWAY	hsa04024	1	213	0.232937	0.276887	ENSG00000273079	http://www.genome.jp/kegg-bin/show_pathway?hsa04024/hsa:2904%09red
Ras signaling pathway	KEGG PATHWAY	hsa04014	1	232	0.250866	0.287356	ENSG00000273079	http://www.genome.jp/kegg-bin/show_pathway?hsa04014/hsa:2904%09red
Metabolic pathways	KEGG PATHWAY	hsa01100	3	1424	0.256717	0.288807	ENSG00000109956|ENSG00000163283|ENSG00000274588	http://www.genome.jp/kegg-bin/show_pathway?hsa01100/hsa:139189%09red/hsa:250%09red/hsa:27087%09red
Cytokine-cytokine receptor interaction	KEGG PATHWAY	hsa04060	1	293	0.305726	0.337709	ENSG00000173578	http://www.genome.jp/kegg-bin/show_pathway?hsa04060/hsa:2829%09red
MicroRNAs in cancer	KEGG PATHWAY	hsa05206	1	299	0.310907	0.337709	ENSG00000206557	http://www.genome.jp/kegg-bin/show_pathway?hsa05206/hsa:131405%09red
PI3K-Akt signaling pathway	KEGG PATHWAY	hsa04151	1	354	0.356685	0.364887	ENSG00000177455	http://www.genome.jp/kegg-bin/show_pathway?hsa04151/hsa:930%09red

## Sheet: KEGG_Disease
#Term	Database	ID	Input number	Background number	P-Value	Corrected P-Value	Input	Hyperlink
Early infantile epileptic encephalopathy	KEGG DISEASE	H00606	2	53	0.00210085	0.0661767	ENSG00000273079|ENSG00000165194	http://www.genome.jp/dbget-bin/www_bget?H00606
Common variable immunodeficiency	KEGG DISEASE	H00088	1	6	0.00860243	0.139489	ENSG00000177455	http://www.genome.jp/dbget-bin/www_bget?H00088
Epilepsy	KEGG DISEASE		2	113	0.00885644	0.139489	ENSG00000273079|ENSG00000165194	None
Maturity onset diabetes of the young (MODY)	KEGG DISEASE	H00410	1	13	0.0171331	0.154015	ENSG00000101076	http://www.genome.jp/dbget-bin/www_bget?H00410
Atrial fibrillation	KEGG DISEASE	H00731	1	14	0.018346	0.154015	ENSG00000177098	http://www.genome.jp/dbget-bin/www_bget?H00731
Long QT syndrome	KEGG DISEASE	H00720	1	15	0.0195574	0.154015	ENSG00000177098	http://www.genome.jp/dbget-bin/www_bget?H00720
Allergic rhinitis	KEGG DISEASE	H01360	1	19	0.0243886	0.17072	ENSG00000173578	http://www.genome.jp/dbget-bin/www_bget?H01360
Immune system diseases	KEGG DISEASE		2	275	0.0456589	0.205465	ENSG00000177455|ENSG00000173578	None
Autosomal dominant mental retardation	KEGG DISEASE	H00773	1	52	0.0633752	0.219562	ENSG00000273079	http://www.genome.jp/dbget-bin/www_bget?H00773
Diabetes	KEGG DISEASE		1	68	0.0817303	0.219562	ENSG00000101076	None
Nervous system diseases	KEGG DISEASE		3	852	0.0873643	0.219562	ENSG00000176165|ENSG00000273079|ENSG00000165194	None
Allergies and autoimmune diseases	KEGG DISEASE		1	92	0.108611	0.219562	ENSG00000173578	None
Cardiac diseases	KEGG DISEASE		1	101	0.118494	0.219562	ENSG00000177098	None
Primary immunodeficiency	KEGG DISEASE		1	158	0.178662	0.26008	ENSG00000177455	None
Mental and behavioural disorders	KEGG DISEASE		1	188	0.208712	0.268344	ENSG00000273079	None
Other diseases	KEGG DISEASE		1	203	0.223334	0.275884	ENSG00000273079	None
Endocrine and metabolic diseases	KEGG DISEASE		1	223	0.242425	0.282829	ENSG00000101076	None
Neurodegenerative diseases	KEGG DISEASE		1	329	0.336254	0.359051	ENSG00000176165	None
Cardiovascular diseases	KEGG DISEASE		1	342	0.346955	0.364303	ENSG00000177098	None
Other congenital malformations	KEGG DISEASE		1	357	0.359095	0.364887	ENSG00000136944	None
Congenital malformations	KEGG DISEASE		1	901	0.677919	0.677919	ENSG00000136944	None
