# Supplementary material for: Bioinformatics analyses of a potential miRNA‒mRNA regulatory axis in lumbar degenerative disc disease
Source: BMC Med Genomics. 2026 Apr 21;19:96. doi: 10.1186/s12920-026-02372-z (PMC13244845; doi:10.1186/s12920-026-02372-z)
Supplement: Supplementary file 11 — Supplementary Material 11. [file 12920_2026_2372_MOESM11_ESM.xlsx]

## Sheet: GSE124272_DEGs
ID_REF	GSM3526782	GSM3526783	GSM3526784	GSM3526785	GSM3526786	GSM3526787	GSM3526788	GSM3526789	GSM3526790	GSM3526791	GSM3526792	GSM3526793	GSM3526794	GSM3526795	GSM3526796	GSM3526797	adj.P.Val	P.Value	t	B	logFC	GB_ACC	GENE_SYMBOL	GENE_NAME	ENSEMBL_ID	DESCRIPTION
A_21_P0002758	0.599412	0.614197	1.22495	1.96241	0.616703	0.603992	0.591536	0.624146	2.95064	2.81067	2.3638	1.72641	1.97513	2.5664	2.33836	2.01403	0.226	7.08e-06	-6.65361	3.11248	-1.48851				ENST00000471614	cl111b05.z1 Hembase; Erythroid Precursor Cells (LCB:cl library) Homo sapiens cDNA clone cl111b05 5', mRNA sequence [BU664083]
A_23_P124988	3.08169	2.71315	2.02137	2.95176	3.59613	2.28331	2.2728	3.45261	1.14985	0.730279	0.676843	1.4768	2.27671	0.692043	0.669987	0.678143	0.226	1.337e-05	6.29318	2.65924	1.75277	NM_012285	KCNH4	potassium channel, voltage gated eag related subfamily H, member 4	ENST00000264661	Homo sapiens potassium channel, voltage gated eag related subfamily H, member 4 (KCNH4), mRNA [NM_012285]
A_21_P0000515	0.614964	0.648532	0.617713	0.668809	0.647536	0.632476	0.604244	0.660943	1.625	1.40227	1.86352	0.649368	1.74868	1.70009	2.06363	2.15881	0.226	1.491e-05	-6.23232	2.58038	-1.01452	NR_026705	VTRNA1-3	vault RNA 1-3		Homo sapiens vault RNA 1-3 (VTRNA1-3), vault RNA [NR_026705]
A_23_P58788	2.83919	2.44382	1.82924	2.39823	3.0406	2.94306	1.45497	2.16966	0.967166	1.02934	0.986982	1.21457	0.972347	0.957653	1.77424	0.962324	0.251	2.303e-05	5.99218	2.26262	1.28177	NM_001804	CDX1	caudal type homeobox 1	ENST00000231656	Homo sapiens caudal type homeobox 1 (CDX1), mRNA [NM_001804]
A_23_P210330	10.0744	9.21413	9.71	9.44141	9.28037	9.65543	9.48282	9.14964	7.38754	8.20922	7.76589	8.00948	8.61289	8.93912	7.35361	8.82095	0.279	3.37e-05	5.78567	1.98091	1.36369	NM_014181	LGALSL	lectin, galactoside-binding-like	ENST00000238875	Homo sapiens lectin, galactoside-binding-like (LGALSL), mRNA [NM_014181]
A_21_P0006265	3.43272	2.97606	2.11162	2.95042	3.72001	2.22873	2.22013	3.41445	0.682733	0.72819	1.82596	1.80742	0.698754	0.624011	2.14551	0.862494	0.283	4.645e-05	5.61389	1.74067	1.70988		lnc-SHB-1	lnc-SHB-1:3		LNCipedia lincRNA (lnc-SHB-1), lincRNA [lnc-SHB-1:3]
A_22_P00008939	0.670501	1.29478	0.657597	2.02521	0.606713	1.16454	1.61841	1.91213	2.97774	2.34279	2.28776	2.85834	2.29344	2.20922	2.18633	2.91216	0.283	5.241e-05	-5.54983	1.6497	-1.26474	CD695774	lnc-KRT80-3	lnc-KRT80-3:1		EST12297 human nasopharynx Homo sapiens cDNA, mRNA sequence [CD695774]
A_22_P00005473	3.91199	3.01672	2.71212	4.13602	3.93768	3.03426	2.31606	2.6787	1.26094	0.856387	1.45111	1.44494	1.4087	2.09435	0.792758	2.75163	0.283	7.725e-05	5.34577	1.35504	1.71034		lnc-DYNC1I1-2	lnc-DYNC1I1-2:1		602722001F1 NIH_MGC_97 Homo sapiens cDNA clone IMAGE:4838689 5', mRNA sequence [BG773244]
A_32_P902988	1.72915	1.91225	1.63178	1.46308	2.56722	1.22847	2.20776	2.59117	0.699652	1.4114	0.705441	0.752067	1.23621	0.667308	0.697338	0.70127	0.283	8.212e-05	5.31386	1.30828	1.05752	NM_002379	MATN1	matrilin 1, cartilage matrix protein	ENST00000373765	Homo sapiens matrilin 1, cartilage matrix protein (MATN1), mRNA [NM_002379]
A_24_P944222	1.71987	1.2292	1.89238	0.718661	0.583886	0.825932	1.87714	0.589673	2.60069	2.40709	2.4522	2.13122	2.07012	1.96607	2.49941	2.1646	0.283	0.00010264	-5.19806	1.13713	-1.10683	NM_181783	TMTC3	transmembrane and tetratricopeptide repeat containing 3	ENST00000266712	Homo sapiens transmembrane and tetratricopeptide repeat containing 3 (TMTC3), mRNA [NM_181783]
A_23_P372860	5.36136	5.15728	5.3319	4.12148	6.15255	5.50251	4.74105	5.4157	4.13847	4.05173	3.95501	4.28021	3.93191	4.10941	4.58126	4.06936	0.283	0.00014188	5.03152	0.88692	1.08331	NM_003512	HIST1H2AC	histone cluster 1, H2ac		Homo sapiens histone cluster 1, H2ac (HIST1H2AC), mRNA [NM_003512]
A_22_P00016879	1.98622	2.39056	1.3752	0.726206	1.16118	2.13816	2.36653	2.28673	3.00515	3.33123	3.05626	3.0005	3.22086	2.66593	2.88114	2.53234	0.283	0.00017036	-4.93814	0.74459	-1.15783		TSC22D2	TSC22 domain family, member 2	ENST00000361875	TSC22 domain family, member 2 [Source:HGNC Symbol;Acc:HGNC:29095] [ENST00000361875]
A_23_P126540	4.39947	3.60997	3.49131	3.72167	5.40552	3.55275	3.07932	4.0459	1.80277	2.16966	0.675146	1.94796	1.21312	3.3776	2.68633	2.56599	0.283	0.00018481	4.89676	0.68106	1.85842	NM_020683	TMIGD3	transmembrane and immunoglobulin domain containing 3	ENST00000463993	Homo sapiens transmembrane and immunoglobulin domain containing 3 (TMIGD3), transcript variant 1, mRNA [NM_020683]
A_21_P0005723	1.01929	2.4881	2.92656	2.72937	3.02156	1.61177	2.63548	2.30941	0.623289	0.672833	1.99649	0.692428	0.637361	1.06089	1.1958	0.625471	0.283	0.00018619	4.89297	0.67522	1.40462		lnc-LY96-2	lnc-LY96-2:1		LNCipedia lincRNA (lnc-LY96-2), lincRNA [lnc-LY96-2:1]
A_33_P3214239	1.45354	2.30172	1.98507	0.898881	0.649135	2.41536	1.84156	1.5661	2.767	3.00553	2.66841	2.64929	2.54348	2.4267	3.50948	3.25857	0.283	0.00019899	-4.85928	0.62326	-1.21463	NR_002785	GNAS-AS1	GNAS antisense RNA 1		Homo sapiens GNAS antisense RNA 1 (GNAS-AS1), antisense RNA [NR_002785]
A_23_P134663	0.673325	0.859984	0.70499	0.679659	0.663875	0.696586	0.674777	0.678583	2.70309	1.6717	2.18423	1.57689	0.685479	2.32567	1.93913	1.16854	0.283	0.00021634	-4.81697	0.55776	-1.07787	NM_024812	BAALC	brain and acute leukemia, cytoplasmic	ENST00000309982	Homo sapiens brain and acute leukemia, cytoplasmic (BAALC), transcript variant 1, mRNA [NM_024812]
A_23_P257971	1.02864	1.59941	1.00039	1.24799	0.985249	1.10516	0.98349	1.49226	2.72969	2.48352	1.84726	3.17046	2.22115	1.42671	1.60088	2.9647	0.283	0.00022542	-4.79619	0.52549	-1.12522	NM_001353	AKR1C1	aldo-keto reductase family 1, member C1	ENST00000460124	Homo sapiens aldo-keto reductase family 1, member C1 (AKR1C1), mRNA [NM_001353]
A_23_P54488	3.35832	3.0822	3.63125	2.58698	3.74296	3.3794	3.46767	3.96927	2.75938	1.6202	2.5842	1.61394	2.43759	3.01048	2.13671	2.40837	0.283	0.00022913	4.78796	0.51268	1.0809	NM_015162	ACSBG1	acyl-CoA synthetase bubblegum family member 1	ENST00000560124	Homo sapiens acyl-CoA synthetase bubblegum family member 1 (ACSBG1), transcript variant 1, mRNA [NM_015162]
A_21_P0008575	1.75893	0.67739	1.1025	1.86734	1.72572	0.741792	1.78037	0.690706	3.1715	2.67157	2.22056	3.1715	2.30379	2.82197	1.6188	2.26139	0.283	0.00023492	-4.77538	0.49309	-1.23704		lnc-ALDH1A3-1	lnc-ALDH1A3-1:6		Homo sapiens cDNA FLJ31972 fis, clone NT2RP7008142. [AK056534]
A_23_P114903	10.3586	10.8772	10.8743	9.78646	11.139	9.91497	10.2059	10.3245	8.50501	8.80834	9.52068	10.0971	9.59537	9.31901	9.24472	9.41696	0.283	0.00023579	4.7735	0.49017	1.12171	NM_002155	HSPA6	heat shock 70kDa protein 6 (HSP70B')	ENST00000309758	Homo sapiens heat shock 70kDa protein 6 (HSP70B') (HSPA6), mRNA [NM_002155]
A_23_P101796	3.93984	2.87782	2.59814	2.81449	2.06112	2.46157	1.4087	2.20842	0.669436	0.860557	1.15701	0.726135	1.88355	1.15701	0.688161	1.7891	0.283	0.00023817	4.76846	0.4823	1.42989	NM_033025	SYDE1	synapse defective 1, Rho GTPase, homolog 1 (C. elegans)	ENST00000600440	Homo sapiens synapse defective 1, Rho GTPase, homolog 1 (C. elegans) (SYDE1), transcript variant 1, mRNA [NM_033025]
A_33_P3353520	3.01088	4.0522	4.13714	3.66337	4.52894	4.0105	3.86957	4.36228	2.88136	2.70637	3.74984	3.30904	2.83992	2.47051	2.61277	2.9494	0.283	0.00024365	4.75699	0.46441	1.01446	NM_001195135	RNF225	ring finger protein 225	ENST00000601382	Homo sapiens ring finger protein 225 (RNF225), mRNA [NM_001195135]
A_33_P3369944	3.25329	4.13554	2.93901	3.80369	3.80125	3.69072	2.28846	5.78889	1.43121	1.73748	1.24403	0.742945	3.44053	0.611364	0.70063	1.94724	0.283	0.00025114	4.74174	0.44059	2.23068	NM_003813	ADAM21	ADAM metallopeptidase domain 21	ENST00000530196	Homo sapiens ADAM metallopeptidase domain 21 (ADAM21), mRNA [NM_003813]
A_24_P377775	0.656107	1.3115	2.00087	2.52078	1.4975	1.83757	0.965988	0.605998	2.6561	2.0597	3.44934	2.20546	2.52374	3.2745	3.0679	2.98799	0.283	0.00025927	-4.72572	0.41552	-1.35355	NM_017790	RGS3	regulator of G-protein signaling 3	ENST00000460000	Homo sapiens regulator of G-protein signaling 3 (RGS3), transcript variant 3, mRNA [NM_017790]
A_22_P00013520	1.76575	2.24409	2.15002	2.07292	2.66698	2.62407	2.17271	2.71646	1.56105	0.714133	2.2965	0.676807	1.11319	1.36822	1.55333	0.683299	0.283	0.00028507	4.67808	0.34075	1.05581		LOC101928858	uncharacterized LOC101928858	ENST00000503106
A_21_P0007607	0.897859	2.95415	2.27804	2.66177	3.53202	2.1017	2.25845	2.79716	0.883937	1.55495	0.898921	0.903056	0.890582	0.830171	0.886795	1.75255	0.283	0.00028708	4.67455	0.33519	1.36002		lnc-RP11-511B23.3.1-3	lnc-RP11-511B23.3.1-3:3		UI-H-BI0-aar-c-03-0-UI.s1 NCI_CGAP_Sub1 Homo sapiens cDNA clone IMAGE:2710253 3', mRNA sequence [AW016330]
A_21_P0011503	8.66426	7.73053	7.86354	6.97208	9.46216	6.85777	7.86354	7.63454	5.77458	4.26646	5.72953	6.50702	7.2953	5.93243	5.99158	6.35531	0.283	0.00032222	4.61674	0.24397	1.89952	XM_006726629			ENST00000595170	ens
A_33_P3353190	4.86966	4.50775	4.62523	3.69726	3.5764	4.0077	5.16565	3.7376	5.72638	6.03742	4.96337	5.35074	5.3548	5.05255	5.80681	4.95013	0.283	0.00036358	-4.55646	0.14831	-1.13187	XR_250546	LOC101930611	uncharacterized LOC101930611		PREDICTED: Homo sapiens uncharacterized LOC101930611 (LOC101930611), ncRNA [XR_250546]
A_21_P0013669	1.47467	2.62019	2.14863	1.78115	2.24459	3.05923	1.74615	3.58175	0.969251	0.939468	1.49933	0.94854	1.67267	1.22994	0.895295	0.893104	0.283	0.00039067	4.52068	0.09128	1.2011	XR_242645	LOC101927993	uncharacterized LOC101927993		PREDICTED: Homo sapiens uncharacterized LOC101927993 (LOC101927993), ncRNA [XR_242645]
A_22_P00023904	3.09291	2.3079	2.26196	2.54003	4.13206	1.40275	2.04425	2.21174	1.11101	0.809116	0.728677	0.960537	1.51705	1.71043	1.40288	0.724298	0.283	0.00039446	4.51587	0.0836	1.3787		lnc-GPR182-1	lnc-GPR182-1:1		Q6LAJ3_HUMAN (Q6LAJ3) G-protein coupled receptor, partial (13%) [THC2667154]
A_33_P3386760	0.848924	1.94073	2.10421	2.40692	2.33038	2.36709	2.19743	2.52859	3.33572	3.30118	3.43506	2.70879	3.06814	3.93578	2.65127	2.80276	0.283	0.00039545	-4.51462	0.0816	-1.06431	NM_145862	CHEK2	checkpoint kinase 2		Homo sapiens checkpoint kinase 2 (CHEK2), transcript variant 2, mRNA [NM_145862]
A_23_P156824	3.55503	4.25752	3.49445	4.17901	5.1317	4.55194	2.96437	5.59517	2.9732	2.52884	2.20332	2.59094	3.8146	2.33866	1.74447	2.48972	0.283	0.00041216	4.49405	0.04872	1.63068	NM_000863	HTR1B	5-hydroxytryptamine (serotonin) receptor 1B, G protein-coupled	ENST00000369947	Homo sapiens 5-hydroxytryptamine (serotonin) receptor 1B, G protein-coupled (HTR1B), mRNA [NM_000863]
A_22_P00006635	5.02219	4.39645	4.29484	4.67736	4.7655	4.70662	3.56671	5.84933	3.13841	3.253	3.13023	3.07286	4.3627	3.91603	3.32951	3.40839	0.283	0.00043605	4.46606	0.00388	1.20848	BM906498	lnc-FOXD4L3-4	lnc-FOXD4L3-4:1		AGENCOURT_6620117 NIH_MGC_125 Homo sapiens cDNA clone IMAGE:5590473 5', mRNA sequence [BM906498]
A_23_P132956	0.699562	1.74653	0.719871	0.66014	0.638835	0.701074	0.694248	0.653588	1.92456	4.91838	2.13789	3.15112	0.68505	4.14865	4.87779	3.31879	0.283	0.00045836	-4.44132	-0.03585	-2.33105	NM_004181	UCHL1	ubiquitin carboxyl-terminal esterase L1 (ubiquitin thiolesterase)	ENST00000472501	Homo sapiens ubiquitin carboxyl-terminal esterase L1 (ubiquitin thiolesterase) (UCHL1), mRNA [NM_004181]
A_23_P347468	2.27244	3.67663	3.29474	2.88642	2.4197	3.16295	3.61587	2.26695	4.18457	4.53515	4.3841	3.94868	3.57964	3.63913	3.93301	3.63778	0.283	0.0004791	-4.4194	-0.07112	-1.03079	NM_017412	FZD3	frizzled class receptor 3	ENST00000537916	Homo sapiens frizzled class receptor 3 (FZD3), transcript variant 1, mRNA [NM_017412]
A_23_P158925	4.27767	4.6723	4.32344	2.88612	3.23341	4.75766	3.70565	4.02647	5.54351	5.69633	5.03318	5.15121	4.71121	4.45217	5.32516	5.53884	0.283	0.00049656	-4.40167	-0.09969	-1.19611	NM_145290	GPR125	G protein-coupled receptor 125	ENST00000499527	Homo sapiens G protein-coupled receptor 125 (GPR125), mRNA [NM_145290]
A_32_P170397	6.81168	7.12978	6.08094	7.55353	7.15042	7.17806	7.00512	7.92437	9.22543	8.5994	9.05513	8.37448	7.35577	9.52961	8.12249	7.68739	0.283	0.00051172	-4.3868	-0.1237	-1.38948	AK057625	lnc-JMJD7-PLA2G4B-1	lnc-JMJD7-PLA2G4B-1:2		Homo sapiens cDNA FLJ33063 fis, clone TRACH2000047. [AK057625]
A_21_P0014029	2.51322	1.63579	3.25916	1.9338	3.07101	2.38354	2.36025	2.68338	0.907669	1.96316	1.23824	1.49193	2.31504	0.934965	0.87724	0.907578	0.283	0.00052444	4.37466	-0.1433	1.15054	AF116680	SPIDR	scaffolding protein involved in DNA repair	ENST00000521798	scaffolding protein involved in DNA repair [Source:HGNC Symbol;Acc:HGNC:28971] [ENST00000521798]
A_33_P3224800	10.4025	10.2059	11.1673	9.4932	10.9323	10.0606	10.2553	10.2582	8.84919	8.81114	9.02973	9.99641	9.68103	9.66011	9.22574	9.51698	0.283	0.00055924	4.34293	-0.19465	1.00063		NCF1B	neutrophil cytosolic factor 1B pseudogene	ENST00000435988	neutrophil cytosolic factor 1B pseudogene [Source:HGNC Symbol;Acc:HGNC:32522] [ENST00000435988]
A_23_P74349	1.52286	2.89907	2.12329	3.77333	1.77869	2.80425	2.61658	1.62581	3.33894	4.15056	3.86277	3.7644	3.179	3.31079	3.88628	3.62913	0.283	0.00056199	-4.34051	-0.19858	-1.24725	NM_145697	NUF2	NUF2, NDC80 kinetochore complex component	ENST00000271452	Homo sapiens NUF2, NDC80 kinetochore complex component (NUF2), transcript variant 1, mRNA [NM_145697]
A_23_P101084	0.880363	2.02555	2.22786	2.20706	0.81824	3.01021	2.34612	3.08057	0.775889	0.781059	0.837491	0.809933	0.829024	0.890391	0.82857	0.843221	0.283	0.00057252	4.33135	-0.21342	1.25005	NM_032598	SPATA22	spermatogenesis associated 22		Homo sapiens spermatogenesis associated 22 (SPATA22), transcript variant 2, mRNA [NM_032598]
A_33_P3729375	4.66085	3.02905	3.25613	3.943	3.23006	2.94466	4.39268	2.52525	2.48786	0.759703	2.33929	2.94998	0.761156	1.88684	2.30844	1.59001	0.283	0.00059171	4.31509	-0.23982	1.6123	AK093857	LOC285181	uncharacterized LOC285181		Homo sapiens cDNA FLJ36538 fis, clone TRACH2005159. [AK093857]
A_33_P3218649	2.24395	3.2949	1.62121	1.47591	0.69823	0.687202	1.09727	1.45218	3.55735	2.44775	3.44678	2.39453	3.41229	2.88396	3.21427	2.70352	0.283	0.00060001	-4.30822	-0.25097	-1.4362	NM_001001995	GPM6B	glycoprotein M6B	ENST00000316715	Homo sapiens glycoprotein M6B (GPM6B), transcript variant 1, mRNA [NM_001001995]
A_21_P0012482	2.92641	2.18326	2.28238	1.58385	3.22446	1.9528	2.05455	2.29816	0.918905	1.5926	1.41373	0.795983	0.76427	0.925517	0.728374	2.33275	0.283	0.00062246	4.29013	-0.28039	1.12922				ENST00000449350
A_23_P160537	1.10376	1.22524	1.62869	0.854991	0.834727	2.09138	2.85355	1.94651	2.15383	2.53832	2.71983	2.9573	2.7719	3.08187	2.50165	2.67221	0.283	0.00064157	-4.27524	-0.30463	-1.10726	NM_024037	AUNIP	aurora kinase A and ninein interacting protein	ENST00000374298	Homo sapiens aurora kinase A and ninein interacting protein (AUNIP), transcript variant 2, mRNA [NM_024037]
A_23_P18372	6.3489	6.02147	6.41835	6.37134	7.97716	6.73846	7.25578	6.70631	5.51014	5.16983	5.84568	5.87275	6.13528	5.82844	5.87687	5.53313	0.283	0.0006454	4.27231	-0.30941	1.00821	NM_032047	B3GNT5	UDP-GlcNAc:betaGal beta-1,3-N-acetylglucosaminyltransferase 5	ENST00000326505	Homo sapiens UDP-GlcNAc:betaGal beta-1,3-N-acetylglucosaminyltransferase 5 (B3GNT5), mRNA [NM_032047]
A_23_P149813	1.61926	0.885072	1.36097	2.48123	0.639874	1.84524	1.28749	0.964616	2.4179	2.52507	3.05448	2.76499	2.8176	1.67901	2.7339	1.91613	0.283	0.00065223	-4.26713	-0.31785	-1.10317	NM_012425	RSU1	Ras suppressor protein 1	ENST00000602389	Homo sapiens Ras suppressor protein 1 (RSU1), transcript variant 1, mRNA [NM_012425]
A_33_P3361412	4.68372	4.74949	5.35973	4.27147	6.34225	4.85575	4.93199	4.21439	2.6828	3.01722	3.83136	3.56457	4.06628	4.24182	3.21521	4.31279	0.283	0.00068196	4.24522	-0.3536	1.30959	NM_018420	SLC22A15	solute carrier family 22, member 15	ENST00000369502	Homo sapiens solute carrier family 22, member 15 (SLC22A15), mRNA [NM_018420]
A_22_P00005118	4.95201	4.19159	2.61573	4.16659	3.94868	2.60825	1.72071	5.08045	1.6135	0.784882	2.38333	0.795165	2.73369	0.694867	0.755791	2.39823	0.283	0.00071116	4.22461	-0.38727	2.14057	XR_424802	CCDC144NL-AS1	CCDC144NL antisense RNA 1		PREDICTED: Homo sapiens uncharacterized LOC102724783 (LOC102724783), ncRNA [XR_424802]
A_32_P148476	2.38937	1.47209	1.66124	2.64655	0.932358	1.14713	1.15756	1.44681	2.40576	3.26603	2.2771	2.57908	2.13599	3.02838	2.90971	2.59029	0.283	0.00072605	-4.21444	-0.40391	-1.04241				ENST00000496795
A_33_P3361422	11.6113	9.95351	10.1556	10.6309	10.5963	10.2123	10.7341	10.3609	8.94261	8.44817	9.6573	10.0547	9.69107	9.81672	9.86439	9.19616	0.283	0.00075274	4.19672	-0.43293	1.07297	NM_000784	CYP27A1	cytochrome P450, family 27, subfamily A, polypeptide 1	ENST00000494263	Homo sapiens cytochrome P450, family 27, subfamily A, polypeptide 1 (CYP27A1), mRNA [NM_000784]
A_33_P3228435	2.5901	3.03987	2.69341	2.48574	3.62934	1.73695	1.67235	3.35547	1.93655	1.5648	0.872211	0.874851	1.84356	1.92233	0.841526	1.57565	0.283	0.00075313	4.19646	-0.43335	1.22147	NM_001278717	FXYD1	FXYD domain containing ion transport regulator 1		Homo sapiens FXYD domain containing ion transport regulator 1 (FXYD1), transcript variant c, mRNA [NM_001278717]
A_21_P0002945	1.60069	3.05228	2.23299	2.50066	2.63145	0.737419	1.32051	2.62681	0.687115	1.61002	0.690983	0.7436	1.10413	0.729298	0.683996	0.693626	0.283	0.00077422	4.18291	-0.45555	1.22		lnc-TTC21A-2	lnc-TTC21A-2:1		LNCipedia lincRNA (lnc-TTC21A-2), lincRNA [lnc-TTC21A-2:1]
A_33_P3307903	0.966394	1.05957	0.787836	1.61442	1.13575	0.776209	1.37654	0.726656	1.82546	2.91342	2.01255	2.53624	2.1276	2.04499	2.47148	0.734188	0.283	0.00078017	-4.17916	-0.46171	-1.02782	NM_005192	CDKN3	cyclin-dependent kinase inhibitor 3	ENST00000216414	Homo sapiens cyclin-dependent kinase inhibitor 3 (CDKN3), transcript variant 1, mRNA [NM_005192]
A_22_P00023901	2.13299	2.43723	2.4143	2.60862	3.14355	2.19965	1.82984	2.69916	2.34158	0.877294	1.28223	1.69394	2.14424	1.31823	0.810255	0.946922	0.283	0.00078785	4.17436	-0.46959	1.00633	AK057422	lnc-STRA8-1	lnc-STRA8-1:1		Homo sapiens cDNA FLJ32860 fis, clone TESTI2003580. [AK057422]
A_21_P0014834	0.923882	1.90729	1.84191	2.06033	1.00892	0.927106	2.16599	1.45254	3.05267	2.50004	1.95307	3.07594	1.74769	2.535	3.26979	2.71143	0.283	0.00082288	-4.15304	-0.50461	-1.06971
A_22_P00006658	2.54056	2.44133	1.21244	2.17862	2.74214	2.02611	2.88741	2.97422	1.13045	0.742877	0.719561	1.36298	1.57919	0.753697	1.11529	2.42546	0.283	0.00084453	4.14032	-0.52552	1.14667	XR_429789	LOC102724344	uncharacterized LOC102724344	ENST00000562064	PREDICTED: Homo sapiens uncharacterized LOC102724344 (LOC102724344), transcript variant X1, ncRNA [XR_429789]
A_21_P0004540	4.36483	4.93568	5.11682	4.82057	5.72638	5.34674	4.77121	6.42325	2.92138	3.27203	4.67815	4.93711	3.69463	3.7325	3.93072	3.91642	0.283	0.0008573	4.13297	-0.53761	1.30282		lnc-CPEB4-1	lnc-CPEB4-1:1		LNCipedia lincRNA (lnc-CPEB4-1), lincRNA [lnc-CPEB4-1:1]
A_23_P149545	4.64414	3.70164	4.45157	3.38336	5.04285	4.19324	3.90705	4.6973	2.2023	2.45087	3.30625	3.78173	3.92662	3.23682	2.74028	3.08875	0.283	0.00086631	4.12785	-0.54603	1.16094	NM_003528	HIST2H2BE	histone cluster 2, H2be	ENST00000369155	Homo sapiens histone cluster 2, H2be (HIST2H2BE), mRNA [NM_003528]
A_33_P3412752	5.75207	3.46464	4.23224	4.29484	4.68052	4.29296	4.05964	3.85661	1.77584	2.79301	2.39805	1.97513	2.92484	4.23172	1.19778	3.7249	0.283	0.00088169	4.11924	-0.56021	1.70153	AK127186	LOC100128607	uncharacterized LOC100128607		Homo sapiens cDNA FLJ45251 fis, clone BRHIP2009177. [AK127186]
A_33_P3395595	4.41851	5.43926	4.35018	4.00141	2.96271	4.29061	4.97556	4.19747	6.02909	9.46732	6.63382	6.56426	4.54333	7.63803	7.41491	5.23093	0.283	0.00088411	-4.1179	-0.56242	-2.36075	NM_001256369	CCR9	chemokine (C-C motif) receptor 9	ENST00000395963	Homo sapiens chemokine (C-C motif) receptor 9 (CCR9), transcript variant C, mRNA [NM_001256369]
A_33_P3319134	0.667299	0.605383	0.653283	0.96283	1.08548	0.750045	0.651849	0.613846	2.63855	2.70907	1.41182	2.24903	2.46157	1.43802	0.631129	1.26094	0.283	0.00089261	-4.11322	-0.57014	-1.10126	AF289610	LOC100506191	uncharacterized LOC100506191		Homo sapiens clone pp9372 unknown mRNA. [AF289610]
A_22_P00023624	3.77194	4.53227	4.14506	4.28875	5.38808	3.90164	4.55841	3.85524	4.1645	3.27958	2.45868	2.93377	3.16747	2.1888	3.68549	3.34083	0.283	0.00093461	4.09073	-0.60721	1.15278	NR_046649	SYP-AS1	SYP antisense RNA 1		Homo sapiens SYP antisense RNA 1 (SYP-AS1), long non-coding RNA [NR_046649]
A_33_P3217437	2.60741	2.79789	3.49647	2.48958	1.72762	2.43318	1.48502	3.62467	1.05135	0.660674	1.66485	1.79896	1.96951	1.71898	0.697317	0.69275	0.283	0.00095615	4.0796	-0.6256	1.30093	NM_198460	GBP6	guanylate binding protein family, member 6		Homo sapiens guanylate binding protein family, member 6 (GBP6), mRNA [NM_198460]
A_21_P0001964	3.58055	1.74256	1.9809	1.64992	2.34712	1.62834	0.773028	3.51557	0.785093	0.81962	0.802763	0.826778	0.79354	0.871036	0.782276	0.785649	0.283	0.00096365	4.07578	-0.63191	1.3439				ENST00000414756
A_23_P396917	0.916255	1.07345	0.899428	0.834013	0.793896	2.19395	1.03401	0.822078	2.01417	1.79412	1.77869	3.11669	2.36224	2.62777	1.36125	1.6902	0.283	0.00099956	-4.0579	-0.66145	-1.02226	NM_199124	C11orf63	chromosome 11 open reading frame 63	ENST00000307257	Homo sapiens chromosome 11 open reading frame 63 (C11orf63), transcript variant 2, mRNA [NM_199124]
A_23_P16384	0.690102	4.8701	3.82107	3.36327	0.693154	0.783987	1.06972	2.14676	3.86328	5.89304	4.79817	5.22681	3.44435	4.96179	5.36361	4.13714	0.283	0.00101472	-4.05055	-0.6736	-2.53125	NM_139176	NLRP7	NLR family, pyrin domain containing 7	ENST00000592784	Homo sapiens NLR family, pyrin domain containing 7 (NLRP7), transcript variant 1, mRNA [NM_139176]
A_21_P0005166	3.5882	2.5532	0.826726	2.22855	2.6529	2.33607	2.55776	2.26752	3.30869	3.34922	3.42373	3.28614	3.4202	3.29305	3.85621	3.87867	0.283	0.00104345	-4.03693	-0.69615	-1.10062		lnc-SUPT3H-1	lnc-SUPT3H-1:3		LNCipedia lincRNA (lnc-SUPT3H-1), lincRNA [lnc-SUPT3H-1:3]
A_33_P3342802	3.16893	2.76791	2.72793	1.89691	4.15293	3.4119	1.63281	2.53234	0.64333	0.638223	1.53248	2.04253	0.723867	2.20601	1.74643	1.47125	0.283	0.00105329	4.03234	-0.70374	1.41094	AK091259	LOC649294	uncharacterized LOC649294		Homo sapiens cDNA FLJ33940 fis, clone CTONG2018069. [AK091259]
A_21_P0014544	1.83244	1.44681	0.927744	1.62518	0.939368	2.1777	0.887024	1.03383	1.87735	2.95176	3.11308	2.68302	1.72219	1.64603	2.42774	2.76165	0.283	0.00105399	-4.03202	-0.70428	-1.03909	NR_125384	LOC100507437	uncharacterized LOC100507437		Homo sapiens uncharacterized LOC100507437 (LOC100507437), transcript variant 1, long non-coding RNA [NR_125384]
A_23_P156180	8.29725	7.95358	7.98619	7.27265	9.73117	7.81141	8.57219	8.1004	6.47644	6.55175	6.75003	7.64136	7.74923	7.4052	6.67466	6.78975	0.283	0.00105692	4.03067	-0.70652	1.2108	NM_003059	SLC22A4	solute carrier family 22 (organic cation/zwitterion transporter), member 4	ENST00000200652	Homo sapiens solute carrier family 22 (organic cation/zwitterion transporter), member 4 (SLC22A4), mRNA [NM_003059]
A_21_P0006490	0.780334	3.03845	1.20117	2.49559	3.15549	1.37345	2.20581	3.47874	0.708149	0.755757	0.757257	1.43964	0.722507	0.619149	0.710721	0.706982	0.283	0.00109775	4.01217	-0.73717	1.41361		lnc-ATP6AP2-6	lnc-ATP6AP2-6:1		LNCipedia lincRNA (lnc-ATP6AP2-6), lincRNA [lnc-ATP6AP2-6:1]
A_19_P00320970	3.06578	3.68963	2.40767	2.94965	4.3667	3.51765	2.55798	4.96568	0.65414	0.694113	0.966527	1.62756	2.6878	3.41118	1.63421	1.58577	0.283	0.00112025	4.00228	-0.75358	1.78243	NR_105052	LOC101929696	uncharacterized LOC101929696	ENST00000515306	Homo sapiens uncharacterized LOC101929696 (LOC101929696), transcript variant 1, long non-coding RNA [NR_105052]
A_24_P282416	1.0619	0.889152	2.12232	1.4435	0.890679	2.93942	1.49933	0.907535	3.07038	3.22115	3.30303	3.21922	2.85491	1.78484	2.75127	1.86079	0.283	0.00116526	-3.98308	-0.78545	-1.28897	NM_007313	ABL1	ABL proto-oncogene 1, non-receptor tyrosine kinase	ENST00000372348	Homo sapiens ABL proto-oncogene 1, non-receptor tyrosine kinase (ABL1), transcript variant b, mRNA [NM_007313]
A_23_P304356	3.35808	2.7991	3.24583	2.83231	2.81594	1.64943	4.04189	2.79609	1.46432	1.66258	1.2244	2.28001	1.27778	1.86471	1.05303	2.85389	0.283	0.00117669	3.97833	-0.79335	1.23224	NM_013252	CLEC5A	C-type lectin domain family 5, member A	ENST00000546910	Homo sapiens C-type lectin domain family 5, member A (CLEC5A), transcript variant 1, mRNA [NM_013252]
A_22_P00017736	3.6935	4.67146	3.62913	3.98575	6.08203	3.95207	3.89565	5.27534	2.55225	2.8098	3.30013	2.691	3.57093	3.43468	2.5664	3.5764	0.283	0.00117983	3.97703	-0.7955	1.33542				ENST00000568026
A_21_P0010485	3.0683	3.97972	3.76607	3.1819	3.73507	2.97586	4.04303	2.82197	2.69924	0.95224	3.51256	2.83372	1.50407	1.93597	2.13619	1.59199	0.283	0.00119647	3.9702	-0.80684	1.30074	NR_028032	HCG9	HLA complex group 9 (non-protein coding)	ENST00000376800	Homo sapiens HLA complex group 9 (non-protein coding) (HCG9), long non-coding RNA [NR_028032]
A_21_P0002259	4.96471	4.66984	4.45075	4.15792	5.17671	4.86808	6.57473	5.41327	3.90903	3.60195	3.98193	3.70917	4.0982	4.36184	3.97618	4.20283	0.283	0.00119816	3.96952	-0.80799	1.05436		lnc-NPAS2-1	lnc-NPAS2-1:2		LNCipedia lincRNA (lnc-NPAS2-1), lincRNA [lnc-NPAS2-1:2]
A_33_P3403583	4.38516	5.7361	4.76645	5.36865	6.00268	4.11773	3.82986	5.72933	4.07938	3.72167	3.66217	3.65778	4.02856	3.67238	3.54345	4.22587	0.283	0.00120705	3.96592	-0.81397	1.16809	AB231740			ENST00000378368	olfactory receptor, family 5, subfamily G, member 5 pseudogene [Source:HGNC Symbol;Acc:HGNC:15289] [ENST00000378368]
A_33_P6806144	0.636008	0.596589	2.80563	0.597251	0.59728	0.602677	2.31333	1.55258	3.09317	3.365	2.9254	2.91705	3.10912	1.12584	3.13173	2.43614	0.283	0.00121396	-3.96313	-0.8186	-1.55026	NR_023390	LINC00476	long intergenic non-protein coding RNA 476		Homo sapiens long intergenic non-protein coding RNA 476 (LINC00476), transcript variant 1, long non-coding RNA [NR_023390]
A_23_P74449	2.81841	3.57983	3.19769	3.39166	1.88311	3.56319	3.39023	2.90304	3.76919	5.6036	4.01117	4.49932	3.4932	4.61982	5.05087	3.6832	0.283	0.00121419	-3.96305	-0.81875	-1.2504	NM_032756	HPDL	4-hydroxyphenylpyruvate dioxygenase-like	ENST00000334815	Homo sapiens 4-hydroxyphenylpyruvate dioxygenase-like (HPDL), mRNA [NM_032756]
A_23_P357794	1.90149	2.80483	0.847261	2.68675	0.841375	2.54533	2.26993	0.876607	3.61408	3.29851	3.24015	3.05228	3.18542	2.28794	3.41802	2.92805	0.283	0.00125092	-3.94853	-0.84289	-1.28136	NM_022045	MTBP	MDM2 binding protein	ENST00000305949	Homo sapiens MDM2 binding protein (MTBP), mRNA [NM_022045]
A_21_P0010622	3.36726	3.55141	4.6115	3.37916	3.79583	3.05247	2.9197	3.44968	2.06728	1.17868	2.30726	2.54194	3.16335	1.706	2.15242	3.40911	0.283	0.00128805	3.93429	-0.86659	1.20012		XLOC_l2_000941			BROAD Institute lincRNA (XLOC_l2_000941), lincRNA [TCONS_l2_00001279]
A_33_P3332393	0.931342	1.88455	0.887265	1.57383	0.807243	0.85992	0.860225	0.83109	2.47948	2.40181	2.41844	2.59215	0.839413	2.65896	1.52045	1.87679	0.283	0.00131294	-3.92498	-0.8821	-1.019	XR_425151	TMEM53	transmembrane protein 53	ENST00000372244	transmembrane protein 53 [Source:HGNC Symbol;Acc:HGNC:26186] [ENST00000372244]
A_33_P3416196	2.53269	3.15	3.01649	4.08535	1.90592	2.93527	3.35996	0.676261	4.68326	4.22809	5.68517	2.87615	5.04211	3.74865	4.61286	5.37131	0.283	0.0013701	-3.90426	-0.91666	-1.82321
A_21_P0014251	2.42225	3.41684	2.34868	2.63431	2.66948	3.17713	1.91385	4.86575	0.694645	1.35376	0.695447	1.64661	3.0731	1.36874	0.818152	1.07899	0.283	0.00139648	3.89498	-0.93213	1.58986	NR_108069	LINC00836	long intergenic non-protein coding RNA 836		Homo sapiens long intergenic non-protein coding RNA 836 (LINC00836), transcript variant 3, long non-coding RNA [NR_108069]
A_21_P0005595	6.78455	6.75291	6.97023	7.79761	8.2045	6.16749	6.77112	5.78841	8.43082	8.07152	9.62029	8.0201	7.90882	8.23503	7.82891	7.66651	0.283	0.00142551	-3.88498	-0.94883	-1.31815		lnc-AC091801.1.1-5	lnc-AC091801.1.1-5:2		LNCipedia lincRNA (lnc-AC091801.1.1-5), lincRNA [lnc-AC091801.1.1-5:2]
A_23_P121716	8.54199	8.19976	8.30203	7.95455	11.0193	9.21028	8.17638	9.11368	6.25873	6.60752	7.13081	8.23132	8.0162	7.6539	7.06342	6.70676	0.283	0.0014502	3.87663	-0.96277	1.60616	NM_005139	ANXA3	annexin A3	ENST00000505805	Homo sapiens annexin A3 (ANXA3), mRNA [NM_005139]
A_24_P229151	3.6154	2.73474	3.27599	1.95847	1.33587	0.944826	3.70447	0.910066	3.7849	3.55609	4.06812	4.6115	3.41295	4.36295	3.70837	4.07115	0.283	0.00145562	-3.87482	-0.96579	-1.63703	D13076			ENST00000390458	T cell receptor alpha variable 29/delta variable 5 (gene/pseudogene) [Source:HGNC Symbol;Acc:HGNC:12127] [ENST00000390458]
A_22_P00020595	4.69051	4.31721	5.1967	2.74133	5.19264	3.92964	4.28627	4.30133	2.69754	2.85213	1.98631	4.24026	3.32245	3.24184	1.90925	2.97066	0.283	0.00147713	3.86769	-0.9777	1.4294		lnc-SBF2-1	lnc-SBF2-1:1		LNCipedia lincRNA (lnc-SBF2-1), lincRNA [lnc-SBF2-1:1]
A_32_P523096	1.84823	0.84944	0.785121	2.10591	1.15221	0.849	2.33551	0.863984	2.40767	3.08207	2.93837	1.61245	3.52919	2.92242	2.6487	1.589	0.283	0.00148079	-3.86649	-0.97971	-1.24256	NR_026878	FOXD2-AS1	FOXD2 antisense RNA 1 (head to head)		Homo sapiens FOXD2 antisense RNA 1 (head to head) (FOXD2-AS1), long non-coding RNA [NR_026878]
A_33_P3390753	4.81801	3.46881	4.19374	3.35035	5.03589	4.26108	3.9669	4.45877	2.84087	2.87383	2.7541	3.82107	4.02623	3.21596	3.06028	2.95351	0.285	0.00150786	3.85769	-0.99442	1.00096
A_21_P0012676	7.29422	6.37933	7.74611	6.45498	8.35951	7.12689	6.24401	7.13478	5.30393	5.42987	5.85578	6.37455	6.50879	6.42915	5.73671	6.08595	0.285	0.00156522	3.83956	-1.02475	1.12689	NR_026575	GK3P	glycerol kinase 3 pseudogene	ENST00000505354	Homo sapiens glycerol kinase 3 pseudogene (GK3P), non-coding RNA [NR_026575]
A_33_P3314091	4.93832	4.5384	5.14153	4.07441	6.27775	4.29103	3.94509	4.86516	3.87078	3.23862	3.753	4.0808	3.64265	3.98108	3.7031	3.49823	0.285	0.00157784	3.83566	-1.03128	1.03793				ENST00000519308	immunoglobulin heavy constant epsilon P2 (pseudogene) [Source:HGNC Symbol;Acc:HGNC:5524] [ENST00000519308]
A_21_P0004853	0.868484	2.82448	1.96859	2.53527	2.58331	0.828368	2.35929	3.44108	1.5661	0.82968	0.810901	0.829103	0.803285	0.861449	0.817125	0.934414	0.285	0.00160799	3.82647	-1.04666	1.2446		lnc-NRSN1-3	lnc-NRSN1-3:2		LNCipedia lincRNA (lnc-NRSN1-3), lincRNA [lnc-NRSN1-3:2]
A_21_P0006788	4.49206	5.17951	6.01342	5.14175	5.43065	4.44627	5.21376	6.02534	3.01573	4.28744	4.10506	5.11095	4.29349	4.61933	3.84352	3.57032	0.285	0.00162706	3.82075	-1.05624	1.13712	NR_108036	CCDC147-AS1	CCDC147 antisense RNA 1 (head to head)		Homo sapiens CCDC147 antisense RNA 1 (head to head) (CCDC147-AS1), long non-coding RNA [NR_108036]
A_33_P3322460	2.13003	2.8242	2.1494	2.402	4.03133	2.93329	1.93938	3.5313	1.51705	0.934	0.888482	1.42482	2.18949	1.66352	1.02222	2.49079	0.285	0.00163008	3.81985	-1.05775	1.22632
A_21_P0011874	5.10629	4.79137	4.17624	3.63237	5.82414	4.37803	5.18102	5.37249	3.08169	3.93397	3.88516	3.33343	4.20137	4.07921	3.78146	3.81174	0.285	0.0016826	3.80446	-1.08353	1.04424		XLOC_l2_007767			BROAD Institute lincRNA (XLOC_l2_007767), lincRNA [TCONS_l2_00014252]
A_23_P206760	9.56224	9.31467	9.13291	8.7834	10.0412	10.9949	7.9549	9.344	7.53985	7.42382	7.67362	8.41924	8.49371	8.72395	6.99119	8.53082	0.285	0.00170273	3.79869	-1.0932	1.4165	NM_005143	HP	haptoglobin	ENST00000566821	Homo sapiens haptoglobin (HP), transcript variant 1, mRNA [NM_005143]
A_21_P0013944	3.78536	3.55911	2.41356	4.30902	3.90727	3.35388	3.32694	3.87942	5.17596	4.74924	5.10887	4.39687	3.99435	5.73835	4.48908	3.7844	0.285	0.00172353	-3.79279	-1.10308	-1.11282	BC022404	lnc-JMJD7-PLA2G4B-1	lnc-JMJD7-PLA2G4B-1:4		Homo sapiens, clone IMAGE:4704591, mRNA, partial cds. [BC022404]
A_22_P00009484	7.26478	7.13328	7.24804	6.5298	8.96095	7.69643	7.35739	7.34905	5.75207	5.36006	6.51046	6.59491	7.22831	6.28473	5.79238	6.56832	0.285	0.00175381	3.78435	-1.11724	1.18106		lnc-MAGEB1-1	lnc-MAGEB1-1:1		LNCipedia lincRNA (lnc-MAGEB1-1), lincRNA [lnc-MAGEB1-1:1]
A_23_P126120	2.50987	1.85157	2.57079	2.87652	1.41842	1.58746	3.21401	0.887814	3.37584	3.16151	3.38979	2.71666	2.90759	3.25677	3.46279	3.32482	0.285	0.00177372	-3.77887	-1.12643	-1.08492	NM_033319	CENPL	centromere protein L	ENST00000484920	Homo sapiens centromere protein L (CENPL), transcript variant 2, mRNA [NM_033319]
A_23_P138168	0.955035	1.92233	1.45464	0.729918	0.699503	0.784593	2.09618	0.980423	3.28484	3.02804	1.54154	2.42815	2.35715	2.47574	1.68303	1.61126	0.285	0.00181612	-3.76741	-1.14565	-1.09839	NM_001839	CNN3	calponin 3, acidic	ENST00000370206	Homo sapiens calponin 3, acidic (CNN3), transcript variant 1, mRNA [NM_001839]
A_22_P00014833	5.63183	5.16625	5.76656	4.41524	6.72992	4.44401	4.81111	5.60012	4.07441	3.98575	4.63777	4.30835	4.60072	4.42928	4.0158	4.07137	0.285	0.00182041	3.76627	-1.14757	1.0552	NR_125999	LOC102724552	uncharacterized LOC102724552		Homo sapiens uncharacterized LOC102724552 (LOC102724552), long non-coding RNA [NR_125999]
A_24_P202840	7.53035	7.8778	7.31928	7.34374	8.87339	7.41527	7.62185	6.80071	5.70557	5.97957	6.65038	6.76895	6.80935	6.93706	6.36255	7.34239	0.285	0.00183564	3.76223	-1.15435	1.02832	NM_001122962	SIRPB2	signal-regulatory protein beta 2	ENST00000359801	Homo sapiens signal-regulatory protein beta 2 (SIRPB2), transcript variant 1, mRNA [NM_001122962]
A_21_P0003627	3.35187	3.60098	4.70601	4.39069	2.50732	3.12714	3.34972	3.34991	4.80421	4.27379	4.71415	4.57781	6.35623	4.61113	4.22611	4.72581	0.285	0.00184756	-3.75909	-1.15962	-1.2382		lnc-COPS4-1	lnc-COPS4-1:2		aa34h09.s1 NCI_CGAP_GCB1 Homo sapiens cDNA clone IMAGE:815201 3', mRNA sequence [AA481167]
A_33_P3382331	7.13507	7.69531	7.5705	6.36161	8.75586	7.19662	6.88059	7.00169	5.54901	5.74595	6.10191	6.81665	6.97978	6.47128	6.11626	5.90438	0.285	0.00188475	3.74943	-1.17585	1.114	NM_002155	HSPA6	heat shock 70kDa protein 6 (HSP70B')	ENST00000445535	Homo sapiens heat shock 70kDa protein 6 (HSP70B') (HSPA6), mRNA [NM_002155]
A_22_P00009485	1.53447	2.77997	2.73925	1.74541	3.56534	2.37313	2.24251	2.37051	0.913729	1.87735	1.62167	2.21628	1.37097	1.19091	0.671556	1.18344	0.285	0.00189092	3.74784	-1.17851	1.03808		lnc-MAGEB1-2	lnc-MAGEB1-2:1		ALU3_HUMAN (P39190) Alu subfamily SB1 sequence contamination warning entry, partial (19%) [THC2562274]
A_21_P0004569	8.70528	8.54611	8.05833	8.19238	9.66786	8.10521	8.4235	8.75401	6.51551	6.68703	7.65248	8.22863	8.26409	7.56697	6.93518	7.87286	0.285	0.00190581	3.74404	-1.1849	1.09124	NR_103549	LUCAT1	lung cancer associated transcript 1 (non-protein coding)	ENST00000607854	Homo sapiens lung cancer associated transcript 1 (non-protein coding) (LUCAT1), transcript variant 2, long non-coding RNA [NR_103549]
A_33_P3343196	1.04905	0.886928	1.10897	0.925208	0.881358	1.25112	0.922363	0.900856	2.50872	0.952518	2.30612	1.92779	2.44664	4.33982	1.8432	1.68496	0.285	0.00192922	-3.73812	-1.19484	-1.26049	NM_000096	CP	ceruloplasmin (ferroxidase)	ENST00000264613	Homo sapiens ceruloplasmin (ferroxidase) (CP), transcript variant 1, mRNA [NM_000096]
A_33_P3268507	4.98365	5.03565	6.80599	3.69907	6.24803	5.38316	4.67146	5.74869	3.39366	3.47537	3.61457	3.95926	3.88696	4.68746	4.12543	4.54778	0.285	0.00198733	3.72374	-1.21901	1.36065	NM_001184816	CEACAM1	carcinoembryonic antigen-related cell adhesion molecule 1 (biliary glycoprotein)		Homo sapiens carcinoembryonic antigen-related cell adhesion molecule 1 (biliary glycoprotein) (CEACAM1), transcript variant 5, mRNA [NM_001184816]
A_21_P0007370	6.20938	6.75059	5.50226	6.05185	7.49611	5.78572	6.41621	7.04277	4.65331	4.47386	5.38293	5.85492	6.03051	5.2111	5.1083	5.74564	0.285	0.00201114	3.71797	-1.22872	1.09929		lnc-STARD10-1	lnc-STARD10-1:1		LNCipedia lincRNA (lnc-STARD10-1), lincRNA [lnc-STARD10-1:1]
A_33_P3367924	1.72553	2.75104	1.24631	2.52688	3.09874	1.34916	3.4333	3.7323	0.857012	0.903915	1.23874	1.22801	0.961313	2.03062	0.839868	1.38899	0.285	0.00201785	3.71636	-1.23143	1.30185	NM_001294328	PABPN1L	poly(A) binding protein, nuclear 1-like (cytoplasmic)	ENST00000411789	Homo sapiens poly(A) binding protein, nuclear 1-like (cytoplasmic) (PABPN1L), transcript variant 2, mRNA [NM_001294328]
A_21_P0001945	1.86982	0.607542	0.595356	1.00031	1.25801	0.599636	2.17511	2.09181	2.06538	2.30652	2.62465	2.46899	2.02624	1.46104	2.71518	2.80864	0.285	0.00201907	-3.71606	-1.23192	-1.03488		LOC101927156	uncharacterized LOC101927156	ENST00000424655
A_32_P10396	7.63279	7.50398	7.8221	7.14529	9.30091	7.60269	7.74956	7.75768	6.29567	6.31783	6.93655	7.69185	7.08166	6.73477	6.38631	7.0025	0.286	0.00202772	3.71399	-1.23541	1.00848	NM_014991	WDFY3	WD repeat and FYVE domain containing 3	ENST00000295888	Homo sapiens WD repeat and FYVE domain containing 3 (WDFY3), mRNA [NM_014991]
A_33_P3373598	2.73044	2.48026	2.75182	1.84243	4.17946	2.74669	2.90646	3.53514	1.09661	2.09196	1.8312	0.760185	2.94376	1.8629	1.20694	1.52671	0.286	0.0020504	3.7086	-1.24447	1.23156	NR_002794	TREML5P	triggering receptor expressed on myeloid cells-like 5, pseudogene	ENST00000421694	Homo sapiens triggering receptor expressed on myeloid cells-like 5, pseudogene (TREML5P), non-coding RNA [NR_002794]
A_19_P00321715	1.44587	2.58098	0.797914	2.81914	3.08012	2.53269	1.42497	2.78305	0.754812	0.81235	0.766561	0.812312	1.74114	0.718786	1.63321	0.755823	0.286	0.00206149	3.70599	-1.24887	1.18372	NR_024430	MIR100HG	mir-100-let-7a-2 cluster host gene (non-protein coding)	ENST00000527474	Homo sapiens mir-100-let-7a-2 cluster host gene (non-protein coding) (MIR100HG), long non-coding RNA [NR_024430]
A_33_P3285761	1.47917	2.7515	1.82224	2.58227	3.00615	2.36619	2.53858	3.74887	1.03331	1.34818	0.690621	2.05497	1.99214	0.607799	1.02645	2.12641	0.286	0.00207277	3.70335	-1.25331	1.17689	DB028131			ENST00000613027	DB028131 TESTI2 Homo sapiens cDNA clone TESTI2010918 5', mRNA sequence [DB028131]
A_33_P3375466	0.677667	1.35005	0.648567	1.32082	0.648628	1.50789	1.02049	0.640551	2.62881	2.20393	2.24887	2.46101	0.637025	1.08201	2.47446	2.88433	0.286	0.00207878	-3.70195	-1.25567	-1.10072	BC093645	GPLD1	glycosylphosphatidylinositol specific phospholipase D1	ENST00000486892	glycosylphosphatidylinositol specific phospholipase D1 [Source:HGNC Symbol;Acc:HGNC:4459] [ENST00000486892]
A_33_P3289236	8.17309	7.72666	7.60523	7.48057	8.41125	9.42144	6.5842	7.76073	6.17797	6.23143	6.32159	7.05797	7.24247	7.17607	5.70656	7.11706	0.286	0.00210323	3.69628	-1.26521	1.26651	NM_020995	HPR	haptoglobin-related protein	ENST00000356967	Homo sapiens haptoglobin-related protein (HPR), mRNA [NM_020995]
A_33_P3262012	3.2917	3.57368	2.67358	3.56778	2.47186	3.93466	4.00822	3.08126	3.80388	5.3387	4.34203	4.14963	3.55001	4.75977	5.3588	4.09113	0.286	0.00211408	-3.69379	-1.2694	-1.0989					AY358403 RASL651 {Homo sapiens} (exp=-1; wgp=0; cg=0), partial (38%) [THC2603411]
A_22_P00013016	2.29047	2.32845	3.74812	1.61527	2.74728	0.988199	2.61591	0.95136	0.937808	1.0048	0.999096	1.0339	0.950071	0.934736	0.966693	0.950362	0.286	0.00212444	3.69142	-1.27338	1.18845	XR_243240			ENST00000554261
A_21_P0013116	1.50323	2.18034	2.7066	3.3776	2.01662	1.61245	2.31765	1.80138	3.05133	2.9442	3.77276	2.48386	2.88153	2.87983	3.71323	3.96306	0.287	0.0022049	-3.67341	-1.3037	-1.02174	NR_028093	LPAL2	lipoprotein, Lp(a)-like 2, pseudogene	ENST00000435757	Homo sapiens lipoprotein, Lp(a)-like 2, pseudogene (LPAL2), transcript variant 2, non-coding RNA [NR_028093]
A_22_P00000529	0.948798	1.43419	0.980882	0.855562	0.820393	0.870853	0.875716	0.844895	1.25893	1.69943	2.7428	0.981242	3.36426	1.5484	1.86471	2.42303	0.287	0.0022516	-3.66327	-1.32079	-1.03144		lnc-AC110373.1-6	lnc-AC110373.1-6:2		LNCipedia lincRNA (lnc-AC110373.1-6), lincRNA [lnc-AC110373.1-6:2]
A_33_P3276845	4.01782	4.01117	2.24785	6.84144	6.77373	4.80913	4.47954	4.4914	1.56911	1.47029	2.96316	3.53514	2.48541	2.24443	2.68025	3.68658	0.287	0.00227619	3.65801	-1.32965	2.12971				ENST00000503184
A_21_P0004567	7.03753	7.3742	6.39521	6.73127	8.45447	6.54724	6.96771	6.93165	5.37564	5.19446	6.04968	6.72731	6.69345	5.83319	5.4802	6.37662	0.288	0.00231389	3.65005	-1.34305	1.08859		lnc-ARRDC3-1	lnc-ARRDC3-1:13		LNCipedia lincRNA (lnc-ARRDC3-1), lincRNA [lnc-ARRDC3-1:13]
A_32_P208823	1.78336	3.4882	2.93756	0.920325	2.90498	3.49612	2.42421	2.36397	4.18692	3.78853	3.40888	3.48049	4.07759	2.90056	4.2426	4.11312	0.288	0.00231893	-3.649	-1.34483	-1.23499	NM_020405	PLXDC1	plexin domain containing 1	ENST00000315392	Homo sapiens plexin domain containing 1 (PLXDC1), mRNA [NM_020405]
A_21_P0007695	4.30902	4.60513	5.45715	4.07031	6.90821	5.53417	5.51233	4.66534	3.56412	4.06382	4.32276	3.40081	4.76421	3.56609	3.28954	3.71756	0.288	0.00235002	3.64255	-1.3557	1.29659		lnc-ERGIC2-4	lnc-ERGIC2-4:1		LNCipedia lincRNA (lnc-ERGIC2-4), lincRNA [lnc-ERGIC2-4:1]
A_21_P0004420	8.80998	8.97718	8.25917	8.07688	10.0555	8.17286	8.84571	8.61553	7.01148	6.70525	7.75839	8.203	8.56831	7.52309	7.15244	7.99346	0.288	0.00237786	3.63685	-1.36531	1.11217		lnc-ARRDC3-1	lnc-ARRDC3-1:14		LNCipedia lincRNA (lnc-ARRDC3-1), lincRNA [lnc-ARRDC3-1:14]
A_21_P0002596	8.79221	8.42617	8.20351	7.92294	10.3791	8.15851	8.4812	8.2129	6.09617	6.75542	7.1805	7.66013	8.19787	7.62106	6.88812	7.91601	0.288	0.00240518	3.63132	-1.37463	1.28265		lnc-LGALSL-1	lnc-LGALSL-1:2		LNCipedia lincRNA (lnc-LGALSL-1), lincRNA [lnc-LGALSL-1:2]
A_22_P00001606	8.17929	7.31283	7.2422	7.39421	8.23699	6.95818	7.73914	7.54009	5.93845	5.30667	6.84431	6.97657	7.30181	6.34428	5.84983	7.38456	0.288	0.00245103	3.62218	-1.39004	1.08206	XR_241838	LOC729040	uncharacterized LOC729040	ENST00000440769	PREDICTED: Homo sapiens uncharacterized LOC729040 (LOC729040), misc_RNA [XR_241838]
A_23_P133739	0.590092	0.57437	2.24251	0.799318	0.572454	0.915435	0.583752	0.576227	2.35291	2.53908	2.09909	2.41863	0.580432	2.40272	2.21711	1.20242	0.288	0.00245275	-3.62184	-1.39062	-1.11978	NM_148959	HUS1B	HUS1 checkpoint homolog b (S. pombe)	ENST00000380907	Homo sapiens HUS1 checkpoint homolog b (S. pombe) (HUS1B), mRNA [NM_148959]
A_21_P0000882	5.1132	6.08227	4.54748	4.51926	3.93449	5.8152	4.92642	4.09685	6.77578	6.82993	5.33991	6.6015	5.91311	5.51439	6.22554	5.48514	0.288	0.00246593	-3.61925	-1.39499	-1.20627	NR_040017	RNF157-AS1	RNF157 antisense RNA 1		Homo sapiens RNF157 antisense RNA 1 (RNF157-AS1), long non-coding RNA [NR_040017]
A_24_P382319	8.9853	9.06429	11.1896	7.92239	10.5625	9.20466	9.12751	9.84605	7.80896	7.91322	8.04824	8.28587	8.32435	8.75252	7.78288	8.41722	0.288	0.00247209	3.61804	-1.39703	1.32113	NM_001712	CEACAM1	carcinoembryonic antigen-related cell adhesion molecule 1 (biliary glycoprotein)		Homo sapiens carcinoembryonic antigen-related cell adhesion molecule 1 (biliary glycoprotein) (CEACAM1), transcript variant 1, mRNA [NM_001712]
A_33_P3400763	9.08877	8.21505	7.86042	7.62543	10.9697	8.29308	8.04707	8.35459	6.25934	5.57321	7.07231	7.46613	7.91383	7.59975	6.54822	7.12176	0.29	0.00253999	3.60493	-1.41915	1.61244	NM_001080400	PLIN4	perilipin 4		Homo sapiens perilipin 4 (PLIN4), mRNA [NM_001080400]
A_21_P0011283	3.20511	4.61823	3.5439	4.77168	4.99397	5.22215	4.73393	5.66079	3.13562	1.98651	4.27483	2.67995	3.35708	0.831867	3.58474	3.58457	0.291	0.00260103	3.59343	-1.43855	1.66433	NR_039982	LINC00639	long intergenic non-protein coding RNA 639	ENST00000557440	Homo sapiens long intergenic non-protein coding RNA 639 (LINC00639), long non-coding RNA [NR_039982]
A_22_P00007519	8.64566	8.63465	8.20795	7.77502	10.1445	7.66787	8.73453	8.2612	6.94944	6.8913	7.37198	8.11266	7.77061	7.50373	7.01764	7.74422	0.291	0.00260352	3.59297	-1.43933	1.08872		lnc-H3F3C-3	lnc-H3F3C-3:1		LNCipedia lincRNA (lnc-H3F3C-3), lincRNA [lnc-H3F3C-3:1]
A_21_P0004156	3.03786	3.28896	2.46685	2.90547	3.92004	3.12358	1.61641	3.99526	1.88805	1.37443	1.70841	2.67221	2.15441	2.28426	1.93709	1.91136	0.291	0.00261904	3.59009	-1.44419	1.05303				ENST00000507491
A_23_P310956	1.48567	2.48087	3.32628	4.13084	2.41665	3.00476	2.84778	0.893839	3.81814	4.84399	3.96353	2.87761	3.78396	4.51356	3.81735	4.66439	0.291	0.00263865	-3.58648	-1.45028	-1.46198	NM_058175	COL6A2	collagen, type VI, alpha 2	ENST00000310645	Homo sapiens collagen, type VI, alpha 2 (COL6A2), transcript variant 2C2a', mRNA [NM_058175]
A_21_P0004424	6.75754	6.99208	6.11716	6.09637	8.34651	6.12114	6.31089	6.56139	4.74648	4.84966	5.68301	6.10763	6.32541	5.29706	5.30953	5.77559	0.291	0.00264558	3.58522	-1.45242	1.15109		lnc-ARRDC3-1	lnc-ARRDC3-1:11		LNCipedia lincRNA (lnc-ARRDC3-1), lincRNA [lnc-ARRDC3-1:11]
A_22_P00018754	2.5588	3.14201	2.54091	3.28111	3.44586	3.46417	2.73963	3.87466	1.76865	1.82021	2.27136	1.58504	3.09269	2.57824	1.06878	2.76014	0.291	0.00265105	3.58422	-1.45411	1.01276				ENST00000574969	DB066200 TESTI4 Homo sapiens cDNA clone TESTI4007460 5', mRNA sequence [DB066200]
A_33_P3321130	11.9789	12.0964	11.3725	11.4645	13.207	11.3538	11.601	11.2328	10.3652	10.1087	11.0294	11.0247	11.526	10.846	10.2356	11.1664	0.291	0.00267832	3.57926	-1.46247	1.00062	AK125506	DENND3	DENN/MADD domain containing 3	ENST00000520482	DENN/MADD domain containing 3 [Source:HGNC Symbol;Acc:HGNC:29134] [ENST00000520482]
A_21_P0003941	8.61589	9.03139	7.86962	8.18803	9.84984	8.07615	8.44559	8.3068	6.89841	6.58063	7.45769	8.12657	8.31982	7.2197	7.16042	7.97815	0.291	0.00269283	3.57665	-1.46688	1.08024		LUCAT1	lung cancer associated transcript 1 (non-protein coding)	ENST00000513626	lung cancer associated transcript 1 (non-protein coding) [Source:HGNC Symbol;Acc:HGNC:48498] [ENST00000513626]
A_33_P3309468	7.30544	8.86392	8.89867	7.96632	6.60713	6.96415	6.40686	8.02835	8.43181	8.63097	8.98984	8.56479	8.99152	8.80257	9.07627	9.47524	0.291	0.00270293	-3.57484	-1.46994	-1.24027	NM_002850	PTPRS	protein tyrosine phosphatase, receptor type, S		Homo sapiens protein tyrosine phosphatase, receptor type, S (PTPRS), transcript variant 1, mRNA [NM_002850]
A_23_P94103	0.963258	4.62537	3.81195	3.09129	0.926822	2.78203	0.717552	3.53831	4.87809	3.67362	4.71172	3.8688	3.72604	5.1452	4.98224	6.02792	0.291	0.00274036	-3.56818	-1.48118	-2.06963	NM_173833	SCARA5	scavenger receptor class A, member 5	ENST00000380385	Homo sapiens scavenger receptor class A, member 5 (SCARA5), mRNA [NM_173833]
A_32_P172848	7.3381	6.82054	7.8492	6.56323	8.62219	7.12146	6.54969	7.10606	5.4559	5.57351	6.18951	6.78478	6.85903	6.53174	5.17596	6.22871	0.291	0.0027421	3.56787	-1.4817	1.14642	NM_000167	GK	glycerol kinase		Homo sapiens glycerol kinase (GK), transcript variant 2, mRNA [NM_000167]
A_33_P3318327	3.93072	3.58677	3.77392	3.25389	4.72159	3.71005	2.9511	4.08104	2.1526	2.23179	2.80785	2.5134	3.68885	3.34434	1.89382	3.24407	0.291	0.00275156	3.56621	-1.48451	1.01654	AK056275	FLJ31713	uncharacterized protein FLJ31713		Homo sapiens cDNA FLJ31713 fis, clone NT2RI2006487. [AK056275]
A_22_P00021102	8.91833	8.56746	8.36313	9.37245	10.1536	9.52345	8.83893	9.61206	6.50754	7.12099	8.34134	8.84795	8.66079	8.24044	8.25917	7.66434	0.291	0.00276759	3.5634	-1.48926	1.21336	BC036938	lnc-LRRC17-1	lnc-LRRC17-1:1		Homo sapiens, clone IMAGE:5404753, mRNA. [BC036938]
A_22_P00012141	2.50632	3.12214	1.71028	2.9009	4.00168	3.57228	3.30479	3.39523	2.13999	1.9795	2.07785	2.86611	2.52454	0.825254	1.21921	1.09286	0.291	0.0027828	3.56075	-1.49374	1.22354		lnc-POLR2F-1	lnc-POLR2F-1:2		AGENCOURT_7914536 NIH_MGC_72 Homo sapiens cDNA clone IMAGE:6147487 5', mRNA sequence [BU160695]
A_22_P00015794	0.863372	0.953237	0.891259	0.824556	0.793242	0.874583	1.26055	0.811349	2.58245	1.83757	1.49488	3.0543	0.849	0.821846	2.42691	2.22742	0.291	0.0027838	-3.56057	-1.49403	-1.00278	AK055171	lnc-TARDBP-1	lnc-TARDBP-1:1		Homo sapiens cDNA FLJ30609 fis, clone CTONG2000480. [AK055171]
A_21_P0001197	5.92093	4.81558	5.49093	5.38402	5.99284	5.34925	4.60235	5.67324	3.724	3.72268	3.6081	3.63599	6.0867	4.12617	3.98633	4.80541	0.291	0.00280576	3.55677	-1.50045	1.19172				ENST00000412357	BX116190 Soares fetal liver spleen 1NFLS Homo sapiens cDNA clone IMAGp998N05114, mRNA sequence [BX116190]
A_21_P0012133	6.555	7.86252	7.12892	6.96492	9.27797	6.56348	7.35361	5.24988	4.32344	4.62111	6.29255	5.4593	5.67984	4.91719	4.96316	6.81948	0.291	0.00283657	3.55149	-1.50938	1.73503		SIRPB2	signal-regulatory protein beta 2	ENST00000486775	signal-regulatory protein beta 2 [Source:HGNC Symbol;Acc:HGNC:16247] [ENST00000486775]
A_22_P00009312	4.73735	4.82074	3.98532	4.62719	4.43369	4.05018	3.1592	6.25258	2.88357	3.20499	3.35808	3.70661	4.06382	3.3861	2.27561	3.20271	0.292	0.00288268	3.54369	-1.52256	1.24809	DB001621			ENST00000558226	DB001621 TBAES2 Homo sapiens cDNA clone TBAES2003597 5', mRNA sequence [DB001621]
A_33_P3312897	3.06293	2.39194	0.774745	0.90561	2.62155	1.2257	1.33922	3.0971	3.62748	4.32344	2.32236	3.74118	3.26688	3.35456	4.03888	2.36893	0.292	0.00292716	-3.53628	-1.53508	-1.45312	KP092458			ENST00000433072	immunoglobulin heavy variable 3-72 [Source:HGNC Symbol;Acc:HGNC:5622] [ENST00000433072]
A_21_P0012944	10.0039	10.1691	9.73599	9.00112	12.1331	10.3116	9.34684	9.19215	8.61589	8.04765	8.62153	8.88243	9.28609	8.9928	7.96665	8.98484	0.292	0.00293068	3.5357	-1.53606	1.312	NR_024054	SMA4	glucuronidase, beta pseudogene		Homo sapiens glucuronidase, beta pseudogene (SMA4), transcript variant 2, non-coding RNA [NR_024054]
A_33_P3326275	5.17713	5.93999	4.60513	5.71743	5.86662	5.2008	3.97948	7.55256	3.6832	4.04908	4.03034	2.88576	4.94664	4.78051	2.83439	4.20472	0.292	0.00294432	3.53345	-1.53986	1.57806	AK026773				Homo sapiens cDNA: FLJ23120 fis, clone LNG07989. [AK026773]
A_33_P3275233	3.31611	3.01284	2.18723	2.20861	4.1219	0.724175	2.6483	0.783904	1.88441	0.743015	0.737513	0.766467	0.72998	0.696769	0.736914	0.734947	0.292	0.00296111	3.5307	-1.54451	1.49663	AK093561	LOC100131792	uncharacterized LOC100131792		Homo sapiens cDNA FLJ36242 fis, clone THYMU2001727. [AK093561]
A_24_P83379	8.79605	8.30458	8.51728	7.73678	10.5252	8.39968	8.42488	8.54363	6.93963	6.69981	7.48609	8.17638	8.0382	7.52654	7.19719	7.87651	0.292	0.0029728	3.52879	-1.54773	1.16347	AK092019	WDFY3	WD repeat and FYVE domain containing 3	ENST00000426414	WD repeat and FYVE domain containing 3 [Source:HGNC Symbol;Acc:HGNC:20751] [ENST00000426414]
A_24_P413126	4.679	5.33298	4.96754	5.23887	3.85864	4.78726	5.68253	4.33794	6.99233	6.54383	5.66182	5.9741	5.27839	5.04525	5.96595	5.69854	0.292	0.00301628	-3.52177	-1.5596	-1.03443	NM_020182	PMEPA1	prostate transmembrane protein, androgen induced 1		Homo sapiens prostate transmembrane protein, androgen induced 1 (PMEPA1), transcript variant 1, mRNA [NM_020182]
A_23_P379071	7.30945	6.55039	6.2807	6.90587	8.55642	7.09688	6.82614	6.81872	5.19008	4.71313	5.92313	6.95348	6.68676	5.70988	5.71482	5.88164	0.292	0.00304214	3.51764	-1.56658	1.19646	NM_145032	FBXL13	F-box and leucine-rich repeat protein 13		Homo sapiens F-box and leucine-rich repeat protein 13 (FBXL13), transcript variant 1, mRNA [NM_145032]
A_21_P0013580	1.10465	2.39472	2.38993	3.34672	2.93377	2.60143	1.84068	0.802324	3.21331	3.33371	3.39786	3.68766	2.64289	2.93192	3.53013	3.92874	0.292	0.00306056	-3.51472	-1.57152	-1.1565	XR_432424	LOC102725126	uncharacterized LOC102725126		PREDICTED: Homo sapiens uncharacterized LOC102725126 (LOC102725126), transcript variant X7, ncRNA [XR_432424]
A_33_P3209866	3.66595	4.35118	2.99016	2.95301	1.18133	2.79549	2.44747	1.21524	4.61787	4.73109	3.27474	4.32978	4.33437	3.2109	4.56558	4.42613	0.293	0.00311747	-3.50581	-1.58659	-1.48633	NM_001256877	KANK1	KN motif and ankyrin repeat domains 1		Homo sapiens KN motif and ankyrin repeat domains 1 (KANK1), transcript variant 4, mRNA [NM_001256877]
A_22_P00002397	2.21029	2.78684	3.60652	2.65409	3.43378	1.33369	3.0975	2.37077	1.13575	1.96159	1.72536	1.71043	0.688421	0.59076	1.02502	2.78666	0.296	0.00317798	3.49651	-1.60231	1.23369	NR_002808	ITPK1-AS1	ITPK1 antisense RNA 1		Homo sapiens ITPK1 antisense RNA 1 (ITPK1-AS1), long non-coding RNA [NR_002808]
A_22_P00007749	2.99728	1.55904	2.1418	1.8403	3.89142	2.94509	2.85193	1.77517	0.869327	0.908017	0.954443	2.2932	1.3622	1.79204	1.75273	0.878253	0.296	0.00319212	3.49436	-1.60594	1.14898	BG182298	lnc-HMGB2-1	lnc-HMGB2-1:1		RST1163 Athersys RAGE Library Homo sapiens cDNA, mRNA sequence [BG182298]
A_23_P2543	2.23407	4.18598	4.27863	2.82006	0.671744	0.676405	0.650806	1.13534	3.55367	3.61671	4.16322	3.72821	3.6267	4.23325	4.21179	4.66377	0.296	0.00320003	-3.49316	-1.60797	-1.89304	NM_015267	CUX2	cut-like homeobox 2	ENST00000261726	Homo sapiens cut-like homeobox 2 (CUX2), mRNA [NM_015267]
A_23_P363769	5.80887	5.19197	5.94987	5.00353	5.76027	3.84534	4.53784	4.67146	7.21274	6.00315	6.80548	5.61296	6.53912	5.59041	5.73908	6.21376	0.296	0.00326421	-3.48356	-1.62421	-1.11844	NM_002284	KRT86	keratin 86, type II	ENST00000423955	Homo sapiens keratin 86, type II (KRT86), mRNA [NM_002284]
A_33_P3376264	5.94675	5.29042	6.32431	4.78376	6.94316	5.01249	4.19236	4.71696	3.62065	3.89121	4.0297	4.70814	4.92512	4.42571	3.13685	4.13182	0.297	0.00330448	3.47763	-1.63425	1.29263		GK	glycerol kinase	ENST00000378938	glycerol kinase [Source:HGNC Symbol;Acc:HGNC:4289] [ENST00000378938]
A_21_P0004417	1.0187	2.61176	1.55258	0.947279	0.899369	1.27111	0.925834	1.86182	2.94594	3.40714	3.43693	2.95948	3.24015	0.930214	3.47606	1.48423	0.297	0.00343027	-3.45955	-1.66482	-1.34896	NR_105015	RASGRF2-AS1	RASGRF2 antisense RNA 1		Homo sapiens RASGRF2 antisense RNA 1 (RASGRF2-AS1), long non-coding RNA [NR_105015]
A_21_P0014404	6.35555	6.04866	5.98893	5.85947	8.1336	6.46578	5.89107	6.06803	4.15524	4.20894	4.87583	5.72953	5.6417	5.86789	4.91972	5.75555	0.297	0.00350676	3.44888	-1.68287	1.20709	NM_001278655	LINC01272	long intergenic non-protein coding RNA 1272	ENST00000422459	Homo sapiens long intergenic non-protein coding RNA 1272 (LINC01272), mRNA [NM_001278655]
A_22_P00001184	0.740612	1.35987	1.4576	2.24324	2.7993	2.59759	0.737727	2.73892	0.700913	0.763646	0.702128	0.756923	0.735629	0.743479	1.24827	0.706246	0.297	0.00355952	3.44166	-1.6951	1.0397	CN287759			ENST00000523090	17000532645637 GRN_EB Homo sapiens cDNA 5', mRNA sequence [CN287759]
A_32_P74752	0.831629	2.43759	0.959026	2.79658	2.12154	2.55522	2.50138	0.916572	4.36252	3.64401	2.29271	3.81379	2.10971	2.65718	4.39786	3.28717	0.297	0.00356757	-3.44057	-1.69695	-1.43068	NR_038929	LOC100131289	uncharacterized LOC100131289		Homo sapiens uncharacterized LOC100131289 (LOC100131289), long non-coding RNA [NR_038929]
A_33_P3672482	2.84501	1.77767	0.877042	2.61334	2.75205	1.53388	2.32845	0.941633	2.91772	3.13196	3.73479	2.62259	2.75163	2.99054	2.66993	2.98717	0.297	0.00357135	-3.44005	-1.69781	-1.01715	NM_020886	USP28	ubiquitin specific peptidase 28	ENST00000003302	Homo sapiens ubiquitin specific peptidase 28 (USP28), transcript variant 1, mRNA [NM_020886]
A_33_P3783812	10.792	10.762	10.0281	10.1549	12.1367	10.5068	10.5363	10.2426	9.19251	8.44624	9.65679	9.99278	10.2549	9.79712	9.07158	10.1976	0.297	0.00357861	3.43907	-1.69948	1.06872	AK022255	C8orf60	chromosome 8 open reading frame 60		Homo sapiens cDNA FLJ12193 fis, clone MAMMA1000856. [AK022255]
A_21_P0013622	1.59567	1.62457	2.21514	1.34095	1.21178	1.71286	2.14381	1.46753	2.76464	4.15873	2.16037	4.90342	5.29473	2.58442	2.24068	1.97778	0.297	0.00362746	-3.43251	-1.71058	-1.59656	NM_001243372	CLCN3	chloride channel, voltage-sensitive 3		Homo sapiens chloride channel, voltage-sensitive 3 (CLCN3), transcript variant a, mRNA [NM_001243372]
A_23_P30666	4.31303	5.75978	6.04799	5.22303	3.53469	3.95501	3.7765	4.64281	5.58541	5.8616	5.8802	5.60629	5.34925	5.75579	6.35576	6.03675	0.297	0.00368327	-3.42513	-1.72308	-1.14728	NM_014452	TNFRSF21	tumor necrosis factor receptor superfamily, member 21	ENST00000296861	Homo sapiens tumor necrosis factor receptor superfamily, member 21 (TNFRSF21), mRNA [NM_014452]
A_33_P3365666	5.97983	6.59045	5.40148	6.02859	7.01969	5.50048	4.88307	7.45394	4.59403	4.6973	4.7105	4.70008	5.87749	5.43441	4.64929	5.03137	0.297	0.00370127	3.42277	-1.72707	1.14538
A_22_P00023477	2.87849	2.9494	2.9591	2.96828	1.17934	2.22314	3.26434	3.19152	4.17673	5.1999	3.49197	3.24407	2.60628	4.13349	4.06581	4.95464	0.297	0.00371281	-3.42126	-1.72962	-1.28241		lnc-AC018816.3.1-4	lnc-AC018816.3.1-4:1		LNCipedia lincRNA (lnc-AC018816.3.1-4), lincRNA [lnc-AC018816.3.1-4:1]
A_21_P0010619	4.02944	3.77871	5.34959	3.3281	4.40031	2.65085	4.17063	4.07781	2.7523	2.20309	3.2128	2.9817	3.23314	2.33634	2.67961	3.71346	0.297	0.00375598	3.41567	-1.73908	1.08412	NR_119383	LINC01359	long intergenic non-protein coding RNA 1359	ENST00000444349	Homo sapiens long intergenic non-protein coding RNA 1359 (LINC01359), long non-coding RNA [NR_119383]
A_22_P00005844	2.96759	3.10785	3.78694	2.68464	4.91701	2.694	4.16259	2.14899	2.02592	1.44681	1.92856	2.14518	3.19092	1.74513	2.51858	1.416	0.297	0.00379675	3.41044	-1.74793	1.25656				ENST00000553075
A_23_P152678	0.833574	0.752811	0.794381	1.26747	0.738931	0.777014	2.04655	0.747161	0.776643	3.90954	1.31742	2.19098	2.15697	2.25787	3.58494	2.28914	0.297	0.00383391	-3.40573	-1.7559	-1.3157	NM_015681	B9D1	B9 protein domain 1	ENST00000477683	Homo sapiens B9 protein domain 1 (B9D1), transcript variant 2, mRNA [NM_015681]
A_23_P71649	3.54047	2.86853	2.11196	2.54648	4.83362	4.01397	2.519	6.00532	0.708324	0.836112	0.71024	1.24523	2.75272	3.47167	0.704491	2.12895	0.297	0.0038574	3.40278	-1.76091	1.9852	NM_005592	MUSK	muscle, skeletal, receptor tyrosine kinase	ENST00000374448	Homo sapiens muscle, skeletal, receptor tyrosine kinase (MUSK), transcript variant 1, mRNA [NM_005592]
A_33_P3232937	2.43458	3.5294	2.49452	2.72969	4.3266	1.43718	2.39601	3.77214	0.80505	0.863435	1.40817	0.869258	2.58532	0.831894	1.64943	2.76724	0.297	0.00387466	3.40062	-1.76456	1.41754	NR_040077	GNG12-AS1	GNG12 antisense RNA 1		Homo sapiens GNG12 antisense RNA 1 (GNG12-AS1), long non-coding RNA [NR_040077]
A_23_P152047	3.30809	4.93629	4.89115	4.71907	2.25308	2.66444	3.11599	3.29559	4.76169	5.35898	5.21582	4.5633	4.03133	5.18604	5.44117	5.43522	0.297	0.00387538	-3.40053	-1.76471	-1.35123	NM_138967	SCAMP5	secretory carrier membrane protein 5		Homo sapiens secretory carrier membrane protein 5 (SCAMP5), transcript variant 3, mRNA [NM_138967]
A_33_P3413840	7.05461	6.85941	7.74093	6.54005	8.64528	7.12946	6.43133	7.51877	5.53523	5.77895	6.23437	6.64477	6.97524	6.53625	5.67552	6.35476	0.297	0.00389658	3.39789	-1.76918	1.02309	NM_001205019	GK	glycerol kinase		Homo sapiens glycerol kinase (GK), transcript variant 4, mRNA [NM_001205019]
A_21_P0005987	2.5022	1.9601	0.573527	3.12009	1.39466	1.6846	0.574498	1.34457	0.570886	0.570943	0.567552	0.859178	0.56721	0.654872	0.567467	0.567005	0.297	0.00390829	3.39643	-1.77164	1.02864	NR_015361	LOC440896	uncharacterized LOC440896	ENST00000603200	Homo sapiens uncharacterized LOC440896 (LOC440896), long non-coding RNA [NR_015361]
A_21_P0012993	9.1628	9.32671	8.77564	8.13645	11.311	9.10752	8.38932	8.02952	7.71688	7.04179	7.62694	8.02919	8.3948	7.81486	7.20156	7.97679	0.298	0.00393394	3.39327	-1.777	1.30452		NAIP	NLR family, apoptosis inhibitory protein	ENST00000447012	NLR family, apoptosis inhibitory protein [Source:HGNC Symbol;Acc:HGNC:7634] [ENST00000447012]
A_21_P0001021	2.00297	3.43019	2.90741	2.09339	2.89246	3.02532	1.07647	0.954287	0.933489	2.2153	1.00102	1.02509	0.95021	0.934552	0.965646	0.951055	0.301	0.00407567	3.37614	-1.80599	1.17577				ENST00000451362	Homo sapiens mRNA, chromosome 1 specific transcript KIAA0502. [AB007971]
A_33_P3360077	3.041	3.27702	3.20619	3.48907	4.56511	3.07456	3.18595	4.00297	1.38592	2.9946	1.31498	2.80087	2.34475	3.3854	1.15092	2.97439	0.302	0.00414585	3.36788	-1.81998	1.18625	AK128206			ENST00000609755	Homo sapiens cDNA FLJ46338 fis, clone TESTI4046328. [AK128206]
A_24_P91991	1.07637	0.998448	0.963839	1.16491	0.939194	1.03698	0.93416	1.11613	0.939553	1.04735	3.05117	2.40855	2.73764	2.88719	2.97858	1.00205	0.302	0.00419817	-3.36181	-1.83026	-1.10276	NM_178557	NAT8L	N-acetyltransferase 8-like (GCN5-related, putative)	ENST00000423729	Homo sapiens N-acetyltransferase 8-like (GCN5-related, putative) (NAT8L), mRNA [NM_178557]
A_22_P00005894	2.74267	3.10361	1.67692	2.37716	3.54592	2.4323	2.79155	2.68464	2.02686	0.792565	1.50185	0.791336	2.25828	2.88357	1.05246	1.58668	0.302	0.00421377	3.36001	-1.83329	1.05765				ENST00000590328
A_22_P00011121	7.43571	7.31818	6.3206	7.26862	9.02485	7.10313	7.71212	7.83358	5.86642	6.04731	6.8079	7.15042	6.3825	6.115	6.35125	7.03999	0.302	0.00426852	3.35377	-1.84387	1.032	XR_245781	LOC101928143	uncharacterized LOC101928143		PREDICTED: Homo sapiens uncharacterized LOC101928143 (LOC101928143), transcript variant X1, ncRNA [XR_245781]
A_24_P227091	3.05335	3.83899	3.22792	4.08148	2.57872	4.38349	4.60589	3.88173	4.28648	5.82414	4.34553	4.91414	3.85661	5.00484	5.27925	4.65554	0.302	0.00429283	-3.35102	-1.84853	-1.06437	NM_004523	KIF11	kinesin family member 11	ENST00000260731	Homo sapiens kinesin family member 11 (KIF11), mRNA [NM_004523]
A_33_P3374778	2.73259	2.45894	2.6467	2.20451	5.0749	2.54015	3.31495	3.68011	1.49323	0.903858	0.856649	1.48253	3.26434	1.83332	2.40084	1.05932	0.302	0.0043605	3.34345	-1.86134	1.41984	NR_036534	KCNJ2-AS1	KCNJ2 antisense RNA 1 (head to head)		Homo sapiens KCNJ2 antisense RNA 1 (head to head) (KCNJ2-AS1), long non-coding RNA [NR_036534]
A_21_P0013650	5.27349	5.72463	5.81991	3.85782	5.34857	5.00258	4.0089	5.69964	3.64755	3.64045	3.45558	4.88353	4.04949	4.19256	4.49325	4.15474	0.302	0.00438646	3.34057	-1.86621	1.0273		XLOC_l2_015212			BROAD Institute lincRNA (XLOC_l2_015212), lincRNA [TCONS_l2_00029343]
A_22_P00023546	3.36979	1.96367	3.27563	2.0716	3.33833	2.66641	2.56128	2.78889	2.88174	0.932791	2.64063	1.4784	1.176	0.932521	2.17335	0.924308	0.302	0.0044193	3.33696	-1.87232	1.11198	BM694243	lnc-PANK4-1	lnc-PANK4-1:1		UI-E-CI1-afo-j-24-0-UI.r1 UI-E-CI1 Homo sapiens cDNA clone UI-E-CI1-afo-j-24-0-UI 5', mRNA sequence [BM694243]
A_32_P150891	1.88789	1.46717	0.791236	0.759964	0.741512	0.775248	1.99092	0.840173	1.54034	4.38261	3.00476	2.78079	0.759467	2.76402	3.24059	1.99595	0.302	0.00443062	-3.33572	-1.87442	-1.4018	NM_001042517	DIAPH3	diaphanous-related formin 3		Homo sapiens diaphanous-related formin 3 (DIAPH3), transcript variant 1, mRNA [NM_001042517]
A_33_P3302881	2.17663	0.613239	0.633873	1.96352	0.906673	1.32016	1.36852	0.617989	2.34379	2.78276	2.73301	2.92746	1.92554	0.686889	2.74214	2.17085	0.302	0.0044317	-3.3356	-1.87462	-1.08898	NM_001003760	KLHL31	kelch-like family member 31	ENST00000407079	Homo sapiens kelch-like family member 31 (KLHL31), mRNA [NM_001003760]
A_33_P3248024	5.61825	5.82067	5.67135	5.6904	6.51187	5.54318	4.90558	7.51681	4.55812	4.72178	4.41829	4.57754	5.64369	5.51559	4.69657	4.92268	0.302	0.00445968	3.33256	-1.87977	1.02798	NR_046322	STARD7-AS1	STARD7 antisense RNA 1		Homo sapiens STARD7 antisense RNA 1 (STARD7-AS1), long non-coding RNA [NR_046322]
A_33_P3245168	3.74765	3.47332	3.55407	4.28918	5.02265	3.53717	3.92985	3.64601	2.38878	1.15684	3.36812	3.21672	3.19715	3.08957	2.90703	3.47962	0.302	0.00447617	3.33077	-1.8828	1.04951	NM_001290254	FAM71F2	family with sequence similarity 71, member F2		Homo sapiens family with sequence similarity 71, member F2 (FAM71F2), transcript variant 3, mRNA [NM_001290254]
A_33_P3210671	1.41044	3.06251	3.52235	3.29933	3.54431	2.63263	4.08622	3.07743	2.34868	0.854334	0.80947	1.9839	0.819679	2.4814	3.12187	1.43292	0.302	0.00449795	3.32842	-1.88678	1.34787	NM_207328	GPAT2	glycerol-3-phosphate acyltransferase 2, mitochondrial	ENST00000444924	Homo sapiens glycerol-3-phosphate acyltransferase 2, mitochondrial (GPAT2), mRNA [NM_207328]
A_33_P3293213	3.68919	2.2986	1.81644	2.6214	4.67491	2.87528	2.77119	2.44879	1.44634	0.768997	1.22801	1.68551	1.20833	1.7869	2.21045	2.86246	0.303	0.0046139	3.3161	-1.90764	1.24985	NM_001161616	RGL3	ral guanine nucleotide dissociation stimulator-like 3	ENST00000393423	Homo sapiens ral guanine nucleotide dissociation stimulator-like 3 (RGL3), transcript variant 1, mRNA [NM_001161616]
A_23_P206501	7.47132	7.1515	6.48526	6.33244	8.79636	7.31006	7.91853	6.46603	5.42198	5.39372	6.47969	6.6471	6.84103	6.44487	5.68091	5.8624	0.303	0.00468803	3.30838	-1.9207	1.14497	NM_001011880	CLEC18B	C-type lectin domain family 18, member B		Homo sapiens C-type lectin domain family 18, member B (CLEC18B), mRNA [NM_001011880]
A_21_P0009672	0.781626	3.17752	1.72504	3.15481	2.18586	0.834073	2.31543	0.696968	4.01997	3.59849	2.69556	2.77291	3.40754	2.27846	3.87614	2.9573	0.303	0.00471492	-3.30561	-1.92539	-1.34188	NR_046201	LOC400684	uncharacterized LOC400684		Homo sapiens uncharacterized LOC400684 (LOC400684), long non-coding RNA [NR_046201]
A_33_P3346461	7.21739	6.63676	6.31089	5.63521	8.91833	6.74068	5.71665	6.77006	5.25637	4.79117	5.48486	5.99544	6.26946	5.22373	4.88284	5.688	0.303	0.00474899	3.30212	-1.93129	1.29426	AK311046	NAIP	NLR family, apoptosis inhibitory protein	ENST00000621666	NLR family, apoptosis inhibitory protein [Source:HGNC Symbol;Acc:HGNC:7634] [ENST00000621666]
A_32_P173662	3.25176	2.8279	3.92737	3.13729	4.08365	5.55479	3.65315	2.12678	0.878196	1.90442	3.46054	1.4582	2.02922	1.65196	1.57264	3.35091	0.303	0.00475531	3.30148	-1.93239	1.53208	NM_003296	CRISP2	cysteine-rich secretory protein 2		Homo sapiens cysteine-rich secretory protein 2 (CRISP2), transcript variant 1, mRNA [NM_003296]
A_23_P127385	8.23537	8.01948	8.08751	7.58331	10.0068	7.78563	8.5193	8.15253	6.38895	6.51845	7.32826	7.45955	7.96115	7.383	6.85804	7.93431	0.303	0.00479498	3.29745	-1.9392	1.06978	NM_000256	MYBPC3	myosin binding protein C, cardiac	ENST00000256993	Homo sapiens myosin binding protein C, cardiac (MYBPC3), mRNA [NM_000256]
A_33_P3310286	5.11612	4.64728	5.13035	3.96285	7.16878	4.60513	4.723	5.10174	3.8483	3.89393	3.84745	4.33656	4.08795	4.04658	3.81285	4.02375	0.303	0.00481805	3.29513	-1.94313	1.06973					Q3SYN7_HUMAN (Q3SYN7) Lamin B1, partial (13%) [THC2730129]
A_24_P15898	0.893978	0.818852	0.790245	1.49731	0.804835	0.779504	1.40241	2.25901	3.01627	2.80731	2.22569	2.70981	1.39314	1.78336	2.37132	0.974497	0.303	0.0048431	-3.29262	-1.94738	-1.00441	NR_073155	C1orf145	chromosome 1 open reading frame 145	ENST00000295012	Homo sapiens chromosome 1 open reading frame 145 (C1orf145), transcript variant 2, long non-coding RNA [NR_073155]
A_21_P0010624	4.94422	4.48231	5.70766	3.86999	5.59548	3.9675	4.07137	4.72376	3.86619	2.71791	3.53316	3.48785	4.66257	3.35071	3.28614	4.16077	0.303	0.00487101	3.28983	-1.95209	1.03712		XLOC_l2_000941			BROAD Institute lincRNA (XLOC_l2_000941), lincRNA [TCONS_l2_00001280]
A_21_P0014663	0.945721	2.10763	0.947924	1.52758	0.846076	1.60602	2.38131	0.871222	3.42241	2.93015	2.7957	3.59248	1.76466	0.897611	2.41645	3.06529	0.303	0.00493876	-3.28314	-1.96342	-1.20641	NM_183238	ZNF605	zinc finger protein 605	ENST00000360187	Homo sapiens zinc finger protein 605 (ZNF605), transcript variant 1, mRNA [NM_183238]
A_21_P0005465	1.50025	1.16944	2.90646	3.55453	3.724	2.52472	2.14597	0.954911	3.11967	3.76197	4.66102	3.73611	3.47811	3.93538	3.58911	2.80583	0.303	0.00499636	-3.27752	-1.97292	-1.32586		lnc-AC091801.1.1-5	lnc-AC091801.1.1-5:3		LNCipedia lincRNA (lnc-AC091801.1.1-5), lincRNA [lnc-AC091801.1.1-5:3]
A_21_P0012131	3.3564	3.27747	1.85629	3.38915	3.14288	1.51031	1.76575	3.4952	0.902205	1.53728	2.09181	1.44967	2.1678	1.94911	1.53034	1.74447	0.303	0.00504602	3.27273	-1.98103	1.0526	NR_046099	MIR646HG	MIR646 host gene (non-protein coding)	ENST00000432910	Homo sapiens MIR646 host gene (non-protein coding) (MIR646HG), long non-coding RNA [NR_046099]
A_33_P3318509	6.23869	6.02443	6.40144	5.75207	8.62789	6.51775	6.93418	6.93207	4.43903	5.13887	5.67356	6.39329	5.44199	5.81265	4.58535	6.00452	0.303	0.00510036	3.26754	-1.98982	1.24241	NM_014358	CLEC4E	C-type lectin domain family 4, member E	ENST00000299663	Homo sapiens C-type lectin domain family 4, member E (CLEC4E), mRNA [NM_014358]
A_22_P00020401	3.20928	1.59408	2.15817	4.31121	0.869612	1.26055	2.62178	0.945053	3.7938	3.15529	4.01762	2.96907	3.70747	3.07932	3.42432	4.47473	0.303	0.0051386	-3.26392	-1.99594	-1.45649				ENST00000435485
A_33_P3298398	3.82767	3.29196	3.54365	3.18053	5.38376	2.59981	3.10068	2.92805	1.56161	0.603308	2.1812	2.13282	2.98036	2.30259	2.26728	3.29231	0.303	0.00514062	3.26373	-1.99626	1.31683
A_22_P00022253	3.61161	4.79117	4.88042	4.27483	0.72819	2.23314	3.90552	2.78864	5.049	5.13136	5.13926	4.95108	4.5059	4.35442	5.48423	5.91622	0.303	0.00514228	-3.26358	-1.99653	-1.66475	XM_005263199	lnc-FAM160A1-1	lnc-FAM160A1-1:2		PREDICTED: Homo sapiens family with sequence similarity 160, member A1 (FAM160A1), transcript variant X1, mRNA [XM_005263199]
A_23_P51761	2.25996	2.5882	2.19467	2.14252	3.39667	2.82724	1.04485	3.9534	1.18897	1.8069	2.3075	0.72202	1.32332	1.70092	0.678533	1.47758	0.303	0.00516208	3.26171	-1.99968	1.15022	NM_001005279	OR6K2	olfactory receptor, family 6, subfamily K, member 2	ENST00000359610	Homo sapiens olfactory receptor, family 6, subfamily K, member 2 (OR6K2), mRNA [NM_001005279]
A_21_P0004422	8.60033	8.95834	7.93216	7.45874	10.3398	7.82829	8.11833	8.56831	6.93267	6.51363	7.52381	7.57829	8.20095	7.00141	6.70929	7.84497	0.303	0.00519172	3.25894	-2.00437	1.18742		lnc-ARRDC3-1	lnc-ARRDC3-1:10		LNCipedia lincRNA (lnc-ARRDC3-1), lincRNA [lnc-ARRDC3-1:10]
A_24_P196019	4.55492	4.99527	5.01299	3.22086	6.1649	3.87249	4.70939	3.60349	2.89621	2.93106	4.24384	3.29287	3.87365	2.99037	2.68592	3.61205	0.303	0.00524283	3.25419	-2.01241	1.20104				ENST00000422823
A_23_P35055	2.66002	1.99341	1.71112	2.1914	4.10184	0.719128	1.48551	2.85236	0.707683	0.747025	0.717499	0.754477	2.36187	0.625205	0.716011	0.709214	0.303	0.00525523	3.25305	-2.01434	1.29697	NM_014625	NPHS2	nephrosis 2, idiopathic, steroid-resistant (podocin)	ENST00000367615	Homo sapiens nephrosis 2, idiopathic, steroid-resistant (podocin) (NPHS2), transcript variant 1, mRNA [NM_014625]
A_23_P50638	10.4733	9.1217	9.70886	9.04373	11.8154	9.9104	9.27411	9.77088	7.53585	7.64439	8.3582	9.16999	9.48916	9.43246	8.31248	8.73871	0.303	0.00533704	3.24556	-2.02701	1.30464	NM_052972	LRG1	leucine-rich alpha-2-glycoprotein 1	ENST00000306390	Homo sapiens leucine-rich alpha-2-glycoprotein 1 (LRG1), mRNA [NM_052972]
A_33_P3358844	2.9453	2.89268	2.33038	0.63164	1.95665	2.45583	2.57438	2.013	0.657694	1.27062	1.0477	1.82428	0.631741	2.25879	0.88113	0.961792	0.303	0.00533882	3.2454	-2.02729	1.03326				ENST00000417823	olfactory receptor, family 10, subfamily AA, member 1 pseudogene [Source:HGNC Symbol;Acc:HGNC:14989] [ENST00000417823]
A_33_P3226407	4.3222	4.23934	4.96422	4.98199	6.42416	4.56446	4.13317	3.54687	4.05404	3.27149	3.87754	3.53269	4.01447	3.31739	2.86876	3.82125	0.303	0.0053486	3.24451	-2.02879	1.05235	XR_432303	LOC649305	uncharacterized LOC649305		PREDICTED: Homo sapiens uncharacterized LOC649305 (LOC649305), misc_RNA [XR_432303]
A_23_P256956	0.911647	0.624011	0.594923	0.822853	0.618345	0.762616	0.581404	0.630326	3.13265	3.33572	1.45575	1.70507	0.605776	0.680051	2.31308	1.41918	0.303	0.0053774	-3.24191	-2.03319	-1.13764	NM_005733	KIF20A	kinesin family member 20A	ENST00000502338	Homo sapiens kinesin family member 20A (KIF20A), mRNA [NM_005733]
A_33_P3410026	2.76901	2.20528	2.46221	2.15368	0.847584	2.54702	0.839131	3.37175	1.27062	1.39314	0.914524	0.863592	1.77424	0.844661	0.846912	0.857439	0.304	0.00541555	3.23848	-2.03899	1.05382	DC374116			ENST00000533147	KIAA1324 [Source:HGNC Symbol;Acc:HGNC:29618] [ENST00000533147]
A_24_P190472	8.11671	6.85351	9.27135	7.26316	9.43191	8.88569	9.18739	8.64528	6.15908	6.06249	7.31789	6.7698	8.38968	7.4986	7.32525	7.34569	0.304	0.00544863	3.23553	-2.04398	1.34831	NM_003064	SLPI	secretory leukocyte peptidase inhibitor	ENST00000338380	Homo sapiens secretory leukocyte peptidase inhibitor (SLPI), mRNA [NM_003064]
A_22_P00008062	0.871049	3.79361	3.67167	3.6967	2.96661	0.877139	3.51037	2.47832	2.41356	0.878688	0.830789	0.887827	0.849398	0.852216	0.81653	2.09973	0.304	0.00546317	3.23423	-2.04617	1.52959	NR_110203	AADACL2-AS1	AADACL2 antisense RNA 1		Homo sapiens AADACL2 antisense RNA 1 (AADACL2-AS1), transcript variant 2, long non-coding RNA [NR_110203]
A_23_P146830	0.639807	0.676392	0.645402	0.882023	0.674999	2.66551	0.628069	1.79672	2.13769	3.04724	2.2111	1.94455	0.670076	2.87272	2.38713	2.58532	0.305	0.00548161	-3.2326	-2.04893	-1.15586	NM_012140	SLC25A10	solute carrier family 25 (mitochondrial carrier; dicarboxylate transporter), member 10	ENST00000331531	Homo sapiens solute carrier family 25 (mitochondrial carrier; dicarboxylate transporter), member 10 (SLC25A10), transcript variant 2, mRNA [NM_012140]
A_22_P00009416	2.11593	2.47738	2.79426	0.962273	2.84556	0.937438	2.48064	3.35091	0.908319	0.943828	1.44442	1.9379	0.93016	1.09982	1.43027	0.933861	0.306	0.00563565	3.21916	-2.07166	1.04198				ENST00000522498
A_33_P3237359	1.23696	1.89382	1.99708	1.50476	2.00432	2.57079	0.96248	1.03358	2.27829	3.57938	2.78788	2.72135	1.0105	3.56626	2.9697	2.9912	0.306	0.00565666	-3.21736	-2.07471	-1.0876	NM_001301228	HMGB3	high mobility group box 3		Homo sapiens high mobility group box 3 (HMGB3), transcript variant 1, mRNA [NM_001301228]
A_33_P3345881	3.02532	3.64301	3.15882	3.26011	4.29638	0.907733	2.48203	2.84131	2.24823	1.88196	1.82643	2.37678	0.830714	1.35078	1.50789	1.90055	0.306	0.00566636	3.21653	-2.07612	1.21142					GB
A_33_P3323535	1.08094	0.910736	1.02712	1.47312	0.911848	1.71563	0.937201	2.46374	1.96225	2.1635	2.00661	4.64824	2.34528	2.43077	1.82818	2.397	0.306	0.00570915	-3.21288	-2.08229	-1.15769	Y16433			ENST00000390453	T cell receptor alpha variable 24 [Source:HGNC Symbol;Acc:HGNC:12121] [ENST00000390453]
A_23_P101319	0.952281	1.69551	0.775208	1.59717	0.601137	0.60523	1.19978	0.597562	2.60503	3.5959	0.621473	3.19888	3.69376	1.05195	2.22623	1.76034	0.307	0.0057493	-3.20948	-2.08803	-1.34121	NM_152354	ZNF285	zinc finger protein 285		Homo sapiens zinc finger protein 285 (ZNF285), transcript variant 2, mRNA [NM_152354]
A_23_P23966	3.46279	4.0137	2.85332	3.50054	4.5384	3.79282	3.3776	5.37216	2.18479	1.81276	1.76054	2.52507	4.09775	3.34577	1.5088	3.19444	0.308	0.00581505	3.20396	-2.09736	1.31017	NM_153034	ZNF488	zinc finger protein 488	ENST00000591025	Homo sapiens zinc finger protein 488 (ZNF488), mRNA [NM_153034]
A_22_P00008427	6.30362	5.72933	5.64318	5.03968	7.81378	6.25141	5.87998	5.98954	4.42062	3.94068	5.03303	5.41327	5.8681	5.56521	4.51994	4.93677	0.311	0.00601327	3.1877	-2.12485	1.11911		lnc-KANK4-1	lnc-KANK4-1:1		LNCipedia lincRNA (lnc-KANK4-1), lincRNA [lnc-KANK4-1:1]
A_21_P0010618	5.08288	5.38955	6.42325	4.91959	6.131	4.38326	4.92268	5.8621	4.53251	3.51576	4.94793	4.51698	5.00231	3.15172	4.23802	4.80036	0.311	0.00603696	3.18579	-2.12808	1.05109		XLOC_l2_000941			BROAD Institute lincRNA (XLOC_l2_000941), lincRNA [TCONS_l2_00001272]
A_21_P0011419	3.26279	2.76126	1.77259	2.13235	0.735122	1.42544	2.63121	2.03348	2.83186	4.5811	3.55631	3.04879	2.66657	3.24752	2.75595	2.90072	0.311	0.00604051	-3.1855	-2.12856	-1.10432	NM_000296	PKD1	polycystic kidney disease 1 (autosomal dominant)	ENST00000545970	Homo sapiens polycystic kidney disease 1 (autosomal dominant) (PKD1), transcript variant 2, mRNA [NM_000296]
A_21_P0004223	1.51906	1.86251	3.84011	1.50058	1.34115	2.62237	1.69971	0.692207	0.711008	0.658845	0.714133	1.40364	0.977684	0.608013	0.702642	0.700021	0.311	0.00604368	3.18525	-2.12899	1.07521		lnc-ADCY2-1	lnc-ADCY2-1:1		LNCipedia lincRNA (lnc-ADCY2-1), lincRNA [lnc-ADCY2-1:1]
A_33_P3293353	3.03506	2.91682	1.84638	3.33297	1.43335	3.2425	2.76302	3.17064	2.46569	0.637941	1.94831	0.659525	1.59645	0.582667	0.696375	2.981	0.311	0.00604714	3.18497	-2.12946	1.2716	NM_016121	KCTD3	potassium channel tetramerization domain containing 3	ENST00000448333	Homo sapiens potassium channel tetramerization domain containing 3 (KCTD3), mRNA [NM_016121]
A_33_P3789382	2.01962	2.81718	3.35091	4.53054	2.79588	3.34472	3.19769	4.19821	2.74813	0.984326	2.82077	2.54918	1.28719	1.35734	2.87234	2.00356	0.311	0.0060619	3.18379	-2.13146	1.20399	NR_027182	JMJD1C-AS1	JMJD1C antisense RNA 1		Homo sapiens JMJD1C antisense RNA 1 (JMJD1C-AS1), long non-coding RNA [NR_027182]
A_22_P00005103	6.73075	5.98617	5.84983	5.83149	8.20922	6.81316	5.75763	6.11998	4.21994	3.82279	5.1483	6.02147	6.216	5.70829	4.67146	5.20832	0.312	0.00611394	3.17964	-2.13847	1.28521	NR_027048	LINC00282	long intergenic non-protein coding RNA 282		Homo sapiens long intergenic non-protein coding RNA 282 (LINC00282), transcript variant 2, long non-coding RNA [NR_027048]
A_23_P127948	11.5812	10.7182	11.6665	9.9822	11.8284	11.5072	10.6145	10.974	8.86759	9.53723	9.45571	11.0594	11.2613	10.5448	8.61996	9.2258	0.312	0.00613032	3.17834	-2.14066	1.28753	NM_001124	ADM	adrenomedullin	ENST00000528655	Homo sapiens adrenomedullin (ADM), mRNA [NM_001124]
A_21_P0007750	2.34652	2.96238	3.17996	3.64401	4.19097	3.48402	2.7103	4.50775	0.884545	1.88481	1.67499	2.65106	2.99791	2.79752	2.56356	2.69875	0.313	0.00618775	3.17381	-2.14831	1.10909		lnc-C12orf42-3	lnc-C12orf42-3:1		LNCipedia lincRNA (lnc-C12orf42-3), lincRNA [lnc-C12orf42-3:1]
A_22_P00019968	2.1484	3.10834	2.8999	2.75902	0.821858	0.914043	2.23082	1.45648	3.20428	3.77871	4.55312	3.15155	3.1819	2.37745	3.59659	2.36491	0.313	0.00627082	-3.16734	-2.15925	-1.23371	AK125860	lnc-RP11-582J16.5.1-4	lnc-RP11-582J16.5.1-4:1		Homo sapiens cDNA FLJ43872 fis, clone TESTI4008417. [AK125860]
A_21_P0003853	2.73873	4.15543	4.0493	3.26634	2.02592	2.09947	3.60005	2.29801	4.09581	3.70103	4.08661	3.74031	4.19684	3.4119	4.67815	4.85096	0.313	0.00628054	-3.16659	-2.16052	-1.06604	XM_005263199	lnc-FAM160A1-1	lnc-FAM160A1-1:2		PREDICTED: Homo sapiens family with sequence similarity 160, member A1 (FAM160A1), transcript variant X1, mRNA [XM_005263199]
A_22_P00003632	2.47233	4.45535	3.26805	3.10029	2.26154	1.76368	4.64427	3.25329	5.48683	3.59497	4.08104	5.06693	3.90446	3.74851	5.23188	4.91528	0.313	0.00629065	-3.16581	-2.16184	-1.35138	AK124172	lnc-CD53-1	lnc-CD53-1:1		Homo sapiens cDNA FLJ42178 fis, clone THYMU2030543. [AK124172]
A_23_P30693	0.81461	0.876894	1.81983	2.72732	0.854741	0.846701	1.0105	0.888878	2.44222	0.850631	2.91032	1.52479	2.30423	2.6832	3.22446	3.41693	0.313	0.00633206	-3.16262	-2.16722	-1.18966	NM_000301	PLG	plasminogen	ENST00000308192	Homo sapiens plasminogen (PLG), transcript variant 1, mRNA [NM_000301]
A_33_P3576853	0.780353	2.74447	3.29258	3.64137	0.831867	2.73556	2.09527	2.16983	3.71977	3.47386	4.39786	2.35105	4.06173	3.45452	3.17685	4.44472	0.313	0.00634908	-3.16132	-2.16943	-1.34863	NR_037857	NIFK-AS1	NIFK antisense RNA 1		Homo sapiens NIFK antisense RNA 1 (NIFK-AS1), transcript variant 3, long non-coding RNA [NR_037857]
A_23_P390209	0.68516	0.61985	0.662193	0.631165	0.618377	1.42328	1.03671	2.08121	0.83642	3.73632	1.44148	2.46559	1.38017	2.61043	4.25145	2.13402	0.313	0.00638611	-3.15849	-2.17419	-1.38724	S75894			ENST00000390593	immunoglobulin heavy variable 6-1 [Source:HGNC Symbol;Acc:HGNC:5662] [ENST00000390593]
A_22_P00012702	3.47919	2.62959	2.52023	1.88196	4.13336	2.98965	1.82329	3.78098	0.862525	2.5177	0.867909	1.42155	2.66406	0.849332	1.62136	2.46835	0.313	0.00639678	3.15768	-2.17556	1.24568	NR_046583	COL4A2-AS1	COL4A2 antisense RNA 1		Homo sapiens COL4A2 antisense RNA 1 (COL4A2-AS1), long non-coding RNA [NR_046583]
A_23_P133359	1.0415	2.06572	1.74317	2.187	0.780628	1.65196	2.86525	0.794043	3.31998	3.04477	3.61485	2.26532	1.12768	2.93489	3.33502	2.77119	0.314	0.00642221	-3.15576	-2.17882	-1.16055	NM_030613	ZFP2	ZFP2 zinc finger protein	ENST00000523286	Homo sapiens ZFP2 zinc finger protein (ZFP2), mRNA [NM_030613]
A_21_P0003594	2.95999	2.36025	2.85355	1.22153	3.86395	2.62259	2.9622	2.22682	2.40944	1.04597	2.53596	1.20298	2.12834	0.964616	0.972719	0.968733	0.314	0.00648079	3.15135	-2.18627	1.10527		lnc-PCDH7-6	lnc-PCDH7-6:2		LNCipedia lincRNA (lnc-PCDH7-6), lincRNA [lnc-PCDH7-6:2]
A_33_P3371509	2.61277	1.44768	2.00783	3.20843	2.34496	1.80814	1.20242	1.84769	3.03635	4.32753	4.66856	2.60483	2.54371	3.14965	3.42311	2.11181	0.314	0.00648903	-3.15073	-2.18731	-1.1732	NR_109967	LL22NC03-75H12.2	uncharacterized LOC101927722	ENST00000405369	Homo sapiens uncharacterized LOC101927722 (LL22NC03-75H12.2), long non-coding RNA [NR_109967]
A_22_P00003435	3.92275	2.24657	2.55391	4.77342	2.69513	2.66122	2.27829	4.11693	1.31468	1.93039	0.992726	1.03926	2.74235	2.76478	1.19078	2.60792	0.314	0.00650506	3.14953	-2.18933	1.33317		lnc-CCDC37-3	lnc-CCDC37-3:1		LNCipedia lincRNA (lnc-CCDC37-3), lincRNA [lnc-CCDC37-3:1]
A_23_P354341	5.29188	5.29056	6.0239	6.78791	4.90091	4.69224	5.79139	4.16961	6.31469	5.95094	7.64821	6.61839	6.0994	6.55799	6.13391	6.09617	0.314	0.00651363	-3.14889	-2.19041	-1.05891	NM_007053	CD160	CD160 molecule	ENST00000369288	Homo sapiens CD160 molecule (CD160), transcript variant 1, mRNA [NM_007053]
A_33_P3241051	1.75985	3.25414	1.84276	0.727311	1.63654	1.25881	1.59164	0.716668	3.56139	1.76836	2.93245	2.84218	3.07594	1.99508	2.22682	3.03341	0.314	0.00653851	-3.14704	-2.19354	-1.08099	NM_139057	ADAMTS17	ADAM metallopeptidase with thrombospondin type 1 motif, 17		Homo sapiens ADAM metallopeptidase with thrombospondin type 1 motif, 17 (ADAMTS17), mRNA [NM_139057]
A_33_P3396389	5.46469	4.19236	4.87464	3.92825	7.81216	4.73232	4.6605	3.93397	2.16533	3.30904	3.92434	3.531	3.7825	3.10315	3.43253	4.25844	0.314	0.00657014	3.14469	-2.1975	1.51157	NM_000877	IL1R1	interleukin 1 receptor, type I	ENST00000413623	Homo sapiens interleukin 1 receptor, type I (IL1R1), transcript variant 1, mRNA [NM_000877]
A_33_P3358898	2.77744	0.623171	1.12481	0.632858	0.929908	2.1635	0.627651	0.935109	2.46685	2.25655	1.45927	1.37003	2.64531	2.81625	2.43445	2.77689	0.314	0.00661551	-3.14135	-2.20314	-1.05139	NM_001144950	SSC5D	scavenger receptor cysteine rich family, 5 domains	ENST00000389623	Homo sapiens scavenger receptor cysteine rich family, 5 domains (SSC5D), transcript variant 1, mRNA [NM_001144950]
A_23_P204640	0.961248	2.86565	2.19897	2.47214	2.44609	2.76791	2.50913	1.52687	3.92964	2.38305	3.24557	3.11762	5.13973	2.65913	3.72253	2.87983	0.314	0.00662623	-3.14056	-2.20447	-1.16614	NM_024865	NANOG	Nanog homeobox		Homo sapiens Nanog homeobox (NANOG), transcript variant 1, mRNA [NM_024865]
A_21_P0009876	4.33134	3.89733	3.36479	2.71729	4.1247	2.94577	3.6989	3.31789	2.85456	1.17429	2.82746	2.39031	3.6102	1.56415	2.78305	2.90826	0.314	0.00667374	3.13709	-2.21033	1.03572	NR_109860	LOC101929207	uncharacterized LOC101929207	ENST00000450640	Homo sapiens uncharacterized LOC101929207 (LOC101929207), long non-coding RNA [NR_109860]
A_33_P3237744	3.52074	2.48428	2.07953	2.28061	4.05246	0.943503	1.75302	2.82077	1.53577	0.937747	1.33318	2.01236	1.94796	0.901982	0.884197	1.13836	0.315	0.00670143	3.13508	-2.21373	1.15542	NM_001199824	SBK3	SH3 domain binding kinase family, member 3	ENST00000612221	Homo sapiens SH3 domain binding kinase family, member 3 (SBK3), mRNA [NM_001199824]
A_33_P3342862	3.32527	2.92711	2.84501	2.24541	3.82193	2.93223	2.94445	3.60496	2.45913	2.21068	2.31543	0.82851	2.84155	1.74023	1.02742	3.10578	0.315	0.00673697	3.13251	-2.21807	1.01471	NM_001204299	ZNF664-FAM101A	filamin-interacting protein FAM101A	ENST00000324038	Homo sapiens filamin-interacting protein FAM101A (ZNF664-FAM101A), mRNA [NM_001204299]
A_23_P137470	7.82027	6.70004	8.35187	6.88434	9.68647	7.23233	8.05833	7.59864	5.53594	6.16265	6.85254	6.95512	7.3973	6.78837	5.86532	7.00643	0.315	0.00677891	3.12949	-2.22316	1.22108	NM_020808	SIPA1L2	signal-induced proliferation-associated 1 like 2	ENST00000308942	Homo sapiens signal-induced proliferation-associated 1 like 2 (SIPA1L2), mRNA [NM_020808]
A_22_P00000611	5.1445	4.77121	4.21091	5.65747	7.25466	4.59844	5.38376	5.12862	2.85274	3.25497	4.29877	5.03813	4.28992	4.19285	3.87195	4.50806	0.315	0.00681936	3.1266	-2.22804	1.23027	AK055876	lnc-ACOT1-3	lnc-ACOT1-3:2		LNCipedia lincRNA (lnc-ACOT1-3), lincRNA [lnc-ACOT1-3:2]
A_21_P0000644	3.56158	3.45929	2.59156	2.96041	5.99083	4.04741	4.55312	4.54476	2.22855	1.51547	0.865276	3.52726	3.29216	1.57089	1.39229	3.95357	0.315	0.0068435	3.12488	-2.23094	1.67044	NR_034133	LOC400655	uncharacterized LOC400655	ENST00000581011	Homo sapiens uncharacterized LOC400655 (LOC400655), long non-coding RNA [NR_034133]
A_32_P305888	3.62727	2.74313	3.18387	3.59327	3.0614	3.68042	1.55815	3.66775	2.09729	0.777993	0.751784	3.25414	0.709582	2.94858	0.720198	2.60229	0.315	0.00686549	3.12333	-2.23357	1.40667	NM_024577	SH3TC2	SH3 domain and tetratricopeptide repeats 2	ENST00000323829	Homo sapiens SH3 domain and tetratricopeptide repeats 2 (SH3TC2), mRNA [NM_024577]
A_21_P0012136	6.03925	4.56622	4.4329	4.3151	4.34956	4.53397	3.18899	5.88758	2.67073	3.70962	3.01607	2.80047	4.73526	3.99456	1.77729	3.63316	0.315	0.00690731	3.12037	-2.23855	1.37205		XLOC_l2_008755			BROAD Institute lincRNA (XLOC_l2_008755), lincRNA [TCONS_l2_00016472]
A_23_P96827	3.02817	2.07346	0.948135	0.882632	2.95533	3.46623	3.02007	2.93796	1.09221	0.964105	1.38402	1.99323	0.910576	1.7132	1.21105	0.895922	0.316	0.00699151	3.11448	-2.24849	1.14346	NM_001639	APCS	amyloid P component, serum	ENST00000255040	Homo sapiens amyloid P component, serum (APCS), mRNA [NM_001639]
A_23_P10194	2.65481	2.91056	2.52604	2.53858	4.13675	3.40694	2.59174	4.66641	1.77989	2.44533	1.29552	1.96352	2.54943	3.16589	0.879784	2.08806	0.316	0.00700218	3.11374	-2.24974	1.15805	NM_201575	SEZ6L2	seizure related 6 homolog (mouse)-like 2		Homo sapiens seizure related 6 homolog (mouse)-like 2 (SEZ6L2), transcript variant 2, mRNA [NM_201575]
A_22_P00000535	1.03835	0.941082	1.64385	0.93854	0.891772	1.74043	0.985133	0.909656	3.17282	2.16599	3.3281	1.39588	1.35734	2.04929	2.79386	0.927553	0.316	0.00701362	-3.11295	-2.25108	-1.01275				ENST00000409910	DA144367 BRAMY2 Homo sapiens cDNA clone BRAMY2000575 5', mRNA sequence [DA144367]
A_33_P3234472	7.14933	6.22602	5.99587	6.34812	8.90495	6.56396	6.39052	6.29187	4.26082	5.0354	5.14977	6.19313	5.68009	5.93337	4.90063	6.52735	0.316	0.00702831	3.11193	-2.25279	1.27376	NR_034124	LINC01270	long intergenic non-protein coding RNA 1270	ENST00000371639	Homo sapiens long intergenic non-protein coding RNA 1270 (LINC01270), long non-coding RNA [NR_034124]
A_23_P118246	3.5535	3.64254	3.2059	3.60375	1.05732	3.79846	3.92904	2.88616	3.49965	6.44497	4.09647	5.58563	3.52217	4.5144	5.38198	4.41948	0.317	0.00710697	-3.10652	-2.26192	-1.47351	NM_016095	GINS2	GINS complex subunit 2 (Psf2 homolog)		Homo sapiens GINS complex subunit 2 (Psf2 homolog) (GINS2), mRNA [NM_016095]
A_33_P3271246	0.706388	2.32102	0.714762	1.6673	0.632675	0.694057	0.926844	1.25948	2.26154	2.63835	2.51552	1.75371	2.06033	0.766406	3.47227	1.82954	0.317	0.00711274	-3.10612	-2.26259	-1.04689		LOC100288842	UDP-GlcNAc:betaGal beta-1,3-N-acetylglucosaminyltransferase 5 pseudogene	ENST00000464488	Q29EB6_DROPS (Q29EB6) GA10945-PA (Fragment), partial (6%) [THC2747789]
A_24_P352637	2.6908	3.35735	1.91673	3.22859	3.42004	3.17215	2.32884	3.17314	1.52236	1.07811	2.74133	0.671728	1.68515	2.67221	2.46412	2.41665	0.318	0.0071736	3.10198	-2.26958	1.0045	NM_174944	TSSK4	testis-specific serine kinase 4	ENST00000556621	Homo sapiens testis-specific serine kinase 4 (TSSK4), transcript variant 2, mRNA [NM_174944]
A_21_P0004421	9.01314	9.67397	8.59037	8.12065	10.9865	8.5446	8.8934	9.22988	7.69185	7.17034	8.11061	8.35497	9.11015	7.76094	7.38027	8.34749	0.318	0.00718379	3.10129	-2.27074	1.14074	NR_103548	LUCAT1	lung cancer associated transcript 1 (non-protein coding)	ENST00000511918	Homo sapiens lung cancer associated transcript 1 (non-protein coding) (LUCAT1), transcript variant 1, long non-coding RNA [NR_103548]
A_22_P00021167	4.33908	4.0536	3.64905	3.85226	6.2548	3.59188	3.99475	4.16859	2.73764	0.783847	3.10761	3.03441	4.12097	3.53831	2.19878	3.2846	0.318	0.00724347	3.09726	-2.27753	1.38723	XR_111249			ENST00000541888	PREDICTED: Homo sapiens uncharacterized LOC100509976 (LOC100509976), misc_RNA [XR_111249]
A_33_P3299560	0.730578	3.041	1.19142	0.672594	2.62801	1.8743	1.5618	1.60509	3.35456	3.09981	2.92525	5.13512	2.06257	2.1784	3.23549	2.24873	0.318	0.0072644	-3.09586	-2.27989	-1.36689	AK094480	LEKR1	leucine, glutamate and lysine rich 1		Homo sapiens cDNA FLJ37161 fis, clone BRACE2026725. [AK094480]
A_23_P77731	4.87058	3.94533	3.50366	4.03307	3.18642	3.62913	2.34957	5.27978	5.19197	4.60807	5.61214	4.1914	4.74691	5.54286	4.81291	4.86677	0.318	0.00726809	-3.09561	-2.28031	-1.09694	NM_001888	CRYM	crystallin, mu	ENST00000219599	Homo sapiens crystallin, mu (CRYM), mRNA [NM_001888]
A_22_P00008233	3.6137	2.15334	2.81171	0.69275	3.88048	1.60542	1.65148	5.39253	0.705267	0.6419	1.56346	0.658189	0.675625	2.19019	0.69327	1.09198	0.319	0.00739147	3.08742	-2.29412	1.69769		LOC102723766	uncharacterized LOC102723766	ENST00000617323
A_33_P3333267	3.17996	3.80038	4.39524	4.04908	4.02514	2.98481	3.10736	4.32753	2.41947	3.12595	2.93352	2.65386	3.76874	1.2041	3.33146	2.37132	0.319	0.00739941	3.0869	-2.295	1.00763	NM_001204210	TMEM235	transmembrane protein 235	ENST00000551068	Homo sapiens transmembrane protein 235 (TMEM235), transcript variant 1, mRNA [NM_001204210]
A_24_P450596	0.87362	2.58384	2.2165	3.00693	0.863389	1.87735	2.65591	1.96794	3.17667	3.20186	3.5294	3.296	1.74615	2.78305	3.64862	2.98131	0.32	0.00744977	-3.0836	-2.30056	-1.0397	NM_001193552	ZNF850	zinc finger protein 850	ENST00000591344	Homo sapiens zinc finger protein 850 (ZNF850), transcript variant 1, mRNA [NM_001193552]
A_23_P43684	0.851659	2.28937	2.32567	2.7435	0.824985	0.823588	1.38899	0.840234	2.0448	2.86052	4.54549	2.24627	1.81661	2.78948	2.6381	2.92831	0.32	0.00746456	-3.08264	-2.30219	-1.22269	NM_017637	BNC2	basonuclin 2	ENST00000545497	Homo sapiens basonuclin 2 (BNC2), mRNA [NM_017637]
A_21_P0009643	2.89691	2.47186	1.08459	2.25861	3.24462	0.808268	1.11029	0.794393	0.783337	0.829804	0.798349	0.833272	0.826963	0.717866	0.776692	0.781881	0.322	0.00764525	3.07099	-2.32181	1.04017	NR_027318	LINC00906	long intergenic non-protein coding RNA 906	ENST00000589921	Homo sapiens long intergenic non-protein coding RNA 906 (LINC00906), long non-coding RNA [NR_027318]
A_22_P00002179	3.08535	2.78594	1.20051	2.73044	6.22486	2.93352	2.56662	5.35261	1.96613	0.65944	2.16313	2.55133	0.675146	1.46035	1.82749	0.691278	0.322	0.0076871	3.06834	-2.32628	1.8607		lnc-BTBD19-1	lnc-BTBD19-1:1		LNCipedia lincRNA (lnc-BTBD19-1), lincRNA [lnc-BTBD19-1:1]
A_33_P3339212	2.19213	2.97562	2.23179	3.47111	0.848671	3.39724	3.50925	3.37049	3.21401	5.66818	3.68963	4.46744	3.05335	4.22254	4.86167	3.57455	0.322	0.00771539	-3.06655	-2.3293	-1.34438	NM_004237	TRIP13	thyroid hormone receptor interactor 13	ENST00000166345	Homo sapiens thyroid hormone receptor interactor 13 (TRIP13), transcript variant 1, mRNA [NM_004237]
A_22_P00002438	3.38948	2.75685	2.01899	2.68376	2.84244	2.295	1.65903	3.1335	1.01151	1.95825	1.75966	0.692207	2.40121	0.642876	1.35517	2.81213	0.324	0.00793054	3.05315	-2.35185	1.01826		lnc-C14orf57-1	lnc-C14orf57-1:1		LNCipedia lincRNA (lnc-C14orf57-1), lincRNA [lnc-C14orf57-1:1]
A_24_P68415	2.62001	2.95015	2.92711	0.762135	2.29835	1.47255	1.44028	2.4633	2.51729	3.03379	2.97774	3.28507	5.17143	3.227	2.96575	3.09671	0.326	0.00807971	-3.04407	-2.36714	-1.16761	NM_003425	ZNF45	zinc finger protein 45	ENST00000589703	Homo sapiens zinc finger protein 45 (ZNF45), mRNA [NM_003425]
A_33_P3272260	3.86116	4.11228	4.05131	3.18081	6.17682	3.81768	4.27277	2.39581	1.47209	1.60054	2.75182	2.62066	3.15205	3.29867	2.08897	3.72746	0.326	0.00808712	3.04363	-2.36789	1.39455	NM_001122962	SIRPB2	signal-regulatory protein beta 2	ENST00000381630	Homo sapiens signal-regulatory protein beta 2 (SIRPB2), transcript variant 1, mRNA [NM_001122962]
A_23_P165921	6.04757	4.34889	4.16341	4.01513	4.06988	4.32978	3.2781	5.20524	3.93449	2.69717	3.43909	2.88379	3.54225	2.50493	2.50613	4.62363	0.329	0.00828584	3.03179	-2.3878	1.16582	NR_028295	LINC00029	long intergenic non-protein coding RNA 29	ENST00000370341	Homo sapiens long intergenic non-protein coding RNA 29 (LINC00029), long non-coding RNA [NR_028295]
A_19_P00810988	3.61634	3.41295	2.93857	3.39546	5.68925	2.65675	2.39453	3.8262	1.2709	2.46077	2.53339	2.00712	2.65546	2.95133	2.1815	2.52374	0.329	0.00834515	3.02832	-2.39365	1.16823		XLOC_l2_003856			BROAD Institute lincRNA (XLOC_l2_003856), lincRNA [TCONS_l2_00007006]
A_33_P3328251	4.35954	3.51968	2.77961	3.36567	6.51823	3.59659	4.52831	3.96805	0.869787	0.927282	3.09446	3.54477	2.94509	2.76901	3.08747	2.85543	0.329	0.00837305	3.02669	-2.39638	1.5678				ENST00000511360
A_23_P120982	0.601919	0.605776	0.88053	2.26878	0.609916	0.648875	0.594803	0.613488	1.00174	1.51106	2.79117	1.82373	1.80317	0.682905	2.55984	2.83771	0.329	0.00837998	-3.02629	-2.39706	-1.02341	NM_006071	PKDREJ	polycystin (PKD) family receptor for egg jelly	ENST00000253255	Homo sapiens polycystin (PKD) family receptor for egg jelly (PKDREJ), mRNA [NM_006071]
A_22_P00004651	3.45791	3.49799	3.04811	2.60628	5.12303	3.08169	3.06904	4.00822	2.18524	3.11599	2.36985	0.887522	2.86026	2.03103	2.74313	2.97211	0.33	0.00848951	3.01995	-2.40771	1.09089	NM_001287053	LOC101928448	uncharacterized LOC101928448	ENST00000611197	Homo sapiens uncharacterized LOC101928448 (LOC101928448), mRNA [NM_001287053]
A_33_P3301514	0.768519	2.18098	2.46058	0.811265	0.980569	3.20385	2.0084	2.80543	3.22819	3.00158	3.61433	2.18265	3.50925	3.80238	3.21596	2.04915	0.33	0.00849571	-3.0196	-2.40831	-1.17299	NM_001193582	NRCAM	neuronal cell adhesion molecule		Homo sapiens neuronal cell adhesion molecule (NRCAM), transcript variant 4, mRNA [NM_001193582]
A_21_P0011740	5.70404	5.35305	6.42293	4.54942	7.90572	5.52117	4.93884	6.15852	4.06406	3.69654	4.77931	4.77913	5.61644	5.15728	4.31279	4.22207	0.33	0.00859115	3.01415	-2.41747	1.24076	XR_243988	LOC101927522	uncharacterized LOC101927522		PREDICTED: Homo sapiens uncharacterized LOC101927522 (LOC101927522), transcript variant X1, ncRNA [XR_243988]
A_33_P3659876	2.39249	1.93488	1.18497	3.531	0.729909	3.27832	2.33344	1.63152	3.04477	4.15381	3.67151	2.97439	3.03315	2.72993	3.64496	2.73518	0.33	0.00859841	-3.01374	-2.41816	-1.1214	NM_001281932	NCAPG2	non-SMC condensin II complex, subunit G2	ENST00000467785	Homo sapiens non-SMC condensin II complex, subunit G2 (NCAPG2), transcript variant 2, mRNA [NM_001281932]
A_21_P0010673	7.10523	6.31955	5.88246	5.91254	8.37101	6.14234	5.81473	6.25901	5.25919	4.8672	5.65891	5.49255	5.92401	5.38032	4.91937	6.22532	0.331	0.00867726	3.00928	-2.42565	1.01		LOC101928976	uncharacterized LOC101928976	ENST00000617077
A_21_P0013506	2.35967	2.4321	2.80256	4.483	3.85962	3.0673	3.52614	2.89433	2.79609	0.710493	2.22433	1.98204	2.27362	1.57956	2.71983	2.77582	0.331	0.00878065	3.0035	-2.43536	1.04537		XLOC_l2_014423			BROAD Institute lincRNA (XLOC_l2_014423), lincRNA [TCONS_l2_00028088]
A_23_P168847	0.786625	0.85138	0.910897	0.868097	0.827423	0.816095	0.75536	0.862706	0.774116	3.42951	2.36111	2.0683	0.809907	2.03698	3.38313	0.794581	0.331	0.00881964	-3.00134	-2.43899	-1.12238	NM_172366	FBXO16	F-box protein 16	ENST00000522609	Homo sapiens F-box protein 16 (FBXO16), transcript variant 1, mRNA [NM_172366]
A_23_P208085	2.37938	1.49037	4.35331	0.732104	2.25133	2.15426	2.54235	2.43143	0.741901	1.65854	0.756585	0.707275	1.22073	0.591053	0.726578	2.24764	0.331	0.00886133	2.99904	-2.44286	1.21053	NM_001025101	MBP	myelin basic protein		Homo sapiens myelin basic protein (MBP), transcript variant 7, mRNA [NM_001025101]
A_23_P414713	0.716898	1.30054	2.18177	3.48434	1.69861	2.50973	2.97654	1.2494	3.77793	3.10229	3.14499	3.10068	3.21743	1.80121	3.65126	3.46983	0.331	0.0088892	-2.99751	-2.44543	-1.14347	NM_032423	ZNF528	zinc finger protein 528	ENST00000360465	Homo sapiens zinc finger protein 528 (ZNF528), mRNA [NM_032423]
A_21_P0003775	3.09542	3.4355	2.261	3.07335	4.08584	3.28154	2.16013	4.26646	2.44072	1.66515	2.46796	0.907362	2.98949	2.45561	0.830954	2.76388	0.331	0.00889208	2.99735	-2.4457	1.14226		lnc-SLC7A11-1	lnc-SLC7A11-1:1		LNCipedia lincRNA (lnc-SLC7A11-1), lincRNA [lnc-SLC7A11-1:1]
A_33_P3462155	2.75993	4.45051	3.13457	3.8179	5.06693	2.66177	3.90307	3.88363	2.97606	2.73945	3.42919	2.6471	2.05617	1.81777	3.365	2.41827	0.331	0.00890471	2.99666	-2.44686	1.02866	AK091013	LOC401188	uncharacterized LOC401188		Homo sapiens cDNA FLJ33694 fis, clone BRAWH2003366. [AK091013]
A_21_P0010032	2.55415	3.10512	3.09671	3.9493	2.91588	0.733608	1.6902	2.37313	4.2633	2.5022	4.62503	3.77194	3.80145	3.1506	3.83041	4.12651	0.332	0.00900898	-2.99097	-2.45641	-1.20666				ENST00000615955
A_23_P70007	1.38726	3.20049	2.79468	4.00239	1.64622	4.08707	4.03668	4.76826	3.55206	6.11274	4.31805	4.74631	5.33256	4.83866	5.20578	3.83172	0.332	0.0090137	-2.99072	-2.45684	-1.50185	NM_012484	HMMR	hyaluronan-mediated motility receptor (RHAMM)		Homo sapiens hyaluronan-mediated motility receptor (RHAMM) (HMMR), transcript variant 2, mRNA [NM_012484]
A_22_P00014089	0.946533	1.24319	0.680329	2.12362	0.684881	2.07818	2.73786	0.679491	3.26402	2.82006	2.52002	2.58384	2.44019	1.11235	2.40632	2.26957	0.332	0.00908102	-2.98708	-2.46294	-1.03029	AK026824	SARM1	sterile alpha and TIR motif containing 1	ENST00000585482	sterile alpha and TIR motif containing 1 [Source:HGNC Symbol;Acc:HGNC:17074] [ENST00000585482]
A_22_P00005119	2.47574	2.38373	3.72424	0.894487	2.19672	2.35505	1.98887	2.83624	0.833884	1.44049	1.11529	1.54272	1.20263	1.07387	2.70167	0.829918	0.332	0.00910007	2.98606	-2.46465	1.01433		lnc-DHRS9-1	lnc-DHRS9-1:1		LNCipedia lincRNA (lnc-DHRS9-1), lincRNA [lnc-DHRS9-1:1]
A_33_P3360814	5.16415	3.75859	2.65434	3.71323	5.57717	4.58483	4.50042	3.98252	2.39031	1.81353	2.86588	2.30669	3.61485	4.52682	3.36627	2.88153	0.333	0.00924269	2.97847	-2.4774	1.27117	NM_001085386	NFE4	nuclear factor, erythroid 4		Homo sapiens nuclear factor, erythroid 4 (NFE4), mRNA [NM_001085386]
A_23_P163481	1.94058	3.17451	1.59538	2.33592	2.48884	3.48618	3.41641	2.42065	3.46836	5.09637	3.37653	4.02177	2.22273	3.81348	4.0137	3.44878	0.333	0.00930142	-2.97537	-2.4826	-1.07541	NM_001211	BUB1B	BUB1 mitotic checkpoint serine/threonine kinase B	ENST00000412359	Homo sapiens BUB1 mitotic checkpoint serine/threonine kinase B (BUB1B), mRNA [NM_001211]
A_21_P0003976	3.62301	3.35206	2.50198	2.063	5.68836	2.59789	3.2758	3.28672	0.835492	0.854543	1.78888	2.79789	2.45192	1.15153	2.3994	2.86431	0.333	0.00932448	2.97416	-2.48463	1.40561		LOC102723526	uncharacterized LOC102723526	ENST00000504998	DA675095 NETRP2 Homo sapiens cDNA clone NETRP2005971 5', mRNA sequence [DA675095]
A_23_P143981	2.02899	3.94888	2.87925	3.46037	1.77188	3.28828	4.15543	0.848349	4.9606	4.28165	4.11379	4.60604	2.80667	3.57228	4.54146	4.28691	0.333	0.00936089	-2.97226	-2.48782	-1.3485	NM_001004019	FBLN2	fibulin 2	ENST00000492059	Homo sapiens fibulin 2 (FBLN2), transcript variant 1, mRNA [NM_001004019]
A_33_P3279362	4.43561	5.17621	4.03726	4.84761	4.72924	3.87491	1.89755	6.69864	2.6471	2.76936	3.22747	2.41348	4.24445	2.83498	1.93957	3.35223	0.333	0.0093929	2.97059	-2.49062	1.53355	NR_027021	GRIK1-AS1	GRIK1 antisense RNA 1		Homo sapiens GRIK1 antisense RNA 1 (GRIK1-AS1), long non-coding RNA [NR_027021]
A_21_P0008433	3.443	3.83109	3.04327	3.79491	4.20076	2.56356	3.10004	5.04336	3.39449	2.84863	2.29155	2.38977	2.61983	3.28357	0.711356	2.31095	0.333	0.00941555	2.96941	-2.49259	1.14623		lnc-MDGA2-2	lnc-MDGA2-2:1		LNCipedia lincRNA (lnc-MDGA2-2), lincRNA [lnc-MDGA2-2:1]
A_33_P3240333	2.12262	2.65227	1.97291	1.42685	2.30884	1.97105	0.651619	4.16753	0.765996	1.51906	0.629741	0.884909	1.25178	1.58039	0.628838	1.26111	0.333	0.00944877	2.96769	-2.49548	1.09398	NM_002653	PITX1	paired-like homeodomain 1	ENST00000265340	Homo sapiens paired-like homeodomain 1 (PITX1), mRNA [NM_002653]
A_32_P76137	2.98389	2.54402	2.46813	4.04568	1.10638	3.3072	2.75272	3.42329	3.96374	6.0614	2.38622	6.32213	4.55895	5.74564	8.71601	2.88331	0.333	0.00946651	-2.96677	-2.49702	-2.25076	AJ697910			ENST00000390256	immunoglobulin kappa variable 6-21 (non-functional) [Source:HGNC Symbol;Acc:HGNC:5836] [ENST00000390256]
A_22_P00008144	2.44664	2.29209	0.79805	1.83187	0.79796	0.80947	0.977543	0.82661	3.32482	2.57846	2.68239	3.19152	2.01791	2.08121	2.85007	0.800176	0.333	0.0094854	-2.9658	-2.49865	-1.09329	XR_428109	LOC101927841	uncharacterized LOC101927841	ENST00000422542	PREDICTED: Homo sapiens uncharacterized LOC101927841 (LOC101927841), transcript variant X4, ncRNA [XR_428109]
A_33_P3380051	0.856863	2.57371	2.17085	2.43251	3.63676	4.27323	2.68614	3.08853	1.28381	0.804435	0.800517	1.74731	2.11225	0.834472	1.90592	2.47051	0.333	0.00952634	2.9637	-2.50218	1.21992	NM_001145113	MYADML2	myeloid-associated differentiation marker-like 2	ENST00000330655	Homo sapiens myeloid-associated differentiation marker-like 2 (MYADML2), mRNA [NM_001145113]
A_33_P3884005	7.01356	5.89504	4.93182	5.32294	7.69381	6.28332	6.45222	5.73389	3.68138	3.74593	4.85836	4.85836	6.52104	5.66467	4.54876	5.00353	0.333	0.00958237	2.96083	-2.50699	1.30557	AK000175	LOC93444	uncharacterized LOC93444		Homo sapiens cDNA FLJ20168 fis, clone COL09525. [AK000175]
A_23_P258912	4.04381	4.27257	7.64942	4.05404	10.3434	4.67775	9.58738	6.12544	6.43777	8.46725	12.646	9.3444	10.5594	10.9142	7.57732	11.1319	0.333	0.00970078	-2.95482	-2.51706	-3.29056	NM_003970	MYOM2	myomesin 2	ENST00000520298	Homo sapiens myomesin 2 (MYOM2), mRNA [NM_003970]
A_33_P3338071	8.02672	8.47866	8.52059	6.54659	9.91218	7.31158	6.88377	7.73149	5.74177	5.92212	6.86992	7.36874	7.4869	7.05863	6.44771	6.52104	0.333	0.0097429	2.95271	-2.52061	1.24934
A_32_P44394	8.63959	9.41136	10.7208	9.05002	9.75355	9.1333	7.95935	9.86276	8.20272	8.36218	8.18025	8.95712	9.25411	8.10491	7.8313	7.62797	0.333	0.00974639	2.95253	-2.5209	1.00127	NM_004833	AIM2	absent in melanoma 2	ENST00000612470	Homo sapiens absent in melanoma 2 (AIM2), mRNA [NM_004833]
A_33_P3373991	3.03025	2.10134	2.12987	2.7012	2.42856	1.30452	2.65127	3.42471	0.995008	0.599047	1.11837	0.652013	1.81618	3.23906	1.64862	1.06465	0.333	0.00974714	2.95249	-2.52096	1.07985				ENST00000437095	17000424984468 GRN_ES Homo sapiens cDNA 5', mRNA sequence [CN283607]
A_22_P00014760	1.79785	2.58678	1.10825	2.45087	3.76119	1.42957	0.772928	3.0748	1.28603	0.814763	1.69295	0.815349	1.1898	0.71483	1.04511	0.759391	0.333	0.00975342	2.95218	-2.52149	1.083				ENST00000450325	DA874553 PROST2 Homo sapiens cDNA clone PROST2012117 5', mRNA sequence [DA874553]
A_19_P00322420	2.8176	3.06028	4.28903	4.30315	4.50195	2.76328	2.74688	3.13131	2.11839	2.73712	0.85358	2.6095	3.2425	2.41054	2.59174	2.67691	0.333	0.00977159	2.95127	-2.52302	1.04665		LINC01094	long intergenic non-protein coding RNA 1094	ENST00000503259	long intergenic non-protein coding RNA 1094 [Source:HGNC Symbol;Acc:HGNC:49219] [ENST00000503259]
A_33_P3343715	3.22969	2.24379	1.87764	2.12876	3.92473	0.717749	3.93578	1.7563	1.89907	1.58521	1.94796	0.765348	0.847325	0.859195	1.17731	0.827647	0.333	0.00982604	2.94855	-2.52757	1.23817	BC037242	EMX1	empty spiracles homeobox 1		Homo sapiens empty spiracles homeobox 1, mRNA (cDNA clone IMAGE:5198260), complete cds. [BC037242]
A_23_P399146	3.95085	3.95778	3.40911	4.15042	2.36087	3.65821	4.28165	0.95768	4.66534	4.52156	4.71558	4.51459	4.11037	4.22399	4.6793	4.57497	0.333	0.00983389	-2.94816	-2.52822	-1.15989	NM_153263	ZNF549	zinc finger protein 549	ENST00000240719	Homo sapiens zinc finger protein 549 (ZNF549), transcript variant 2, mRNA [NM_153263]
A_23_P43898	1.33172	1.55407	2.86268	4.09376	2.47738	0.925668	0.975752	1.25415	2.62111	4.77289	3.57228	3.42919	2.37865	3.71554	3.63125	2.41319	0.333	0.00986912	-2.94641	-2.53116	-1.38237	NM_173567	EPHX4	epoxide hydrolase 4	ENST00000370383	Homo sapiens epoxide hydrolase 4 (EPHX4), mRNA [NM_173567]
A_21_P0013313	2.48729	1.84997	3.10186	2.22524	3.2253	1.23748	2.81702	0.856515	3.4202	3.50948	3.29107	2.4029	4.71415	3.29912	3.27832	2.67638	0.333	0.00988177	-2.94578	-2.53221	-1.09887		XLOC_l2_013857			BROAD Institute lincRNA (XLOC_l2_013857), lincRNA [TCONS_l2_00026607]
A_23_P110212	10.9239	10.3536	10.7434	10.1602	13.1057	11.1328	10.8663	10.5179	8.82786	9.20334	9.52412	10.6786	10.5586	10.3578	9.40413	10.0884	0.333	0.00989904	2.94493	-2.53364	1.14512	NM_001995	ACSL1	acyl-CoA synthetase long-chain family member 1		Homo sapiens acyl-CoA synthetase long-chain family member 1 (ACSL1), transcript variant 1, mRNA [NM_001995]
A_33_P3394868	9.36957	8.61228	8.01217	7.99645	9.03854	8.67135	8.86345	10.2265	7.2101	7.97343	7.88285	7.06918	8.70278	8.67062	6.58474	8.2127	0.334	0.00993708	2.94305	-2.53678	1.06049	NM_001163724	SMIM1	small integral membrane protein 1 (Vel blood group)		Homo sapiens small integral membrane protein 1 (Vel blood group) (SMIM1), transcript variant 1, mRNA [NM_001163724]
A_33_P3229617	3.42354	4.71021	3.19269	4.6944	2.7171	3.04835	2.52664	2.74872	5.49093	4.55426	4.11598	4.3843	3.31102	4.35065	4.86488	4.48437	0.335	0.0100243	-2.93878	-2.54394	-1.06184	NM_001099401	SGCE	sarcoglycan, epsilon		Homo sapiens sarcoglycan, epsilon (SGCE), transcript variant 1, mRNA [NM_001099401]
A_33_P3303146	2.20922	2.5107	0.992915	2.45177	1.76696	1.05027	0.954564	1.12954	2.95654	3.18269	3.1523	2.83624	1.13471	2.72033	3.20016	1.91351	0.335	0.010062	-2.93694	-2.54702	-1.00382	NM_032852	ATG4C	autophagy related 4C, cysteine peptidase	ENST00000317868	Homo sapiens autophagy related 4C, cysteine peptidase (ATG4C), transcript variant 1, mRNA [NM_032852]
A_33_P3285639	0.723221	3.08169	2.0678	4.09206	1.94319	0.674394	2.12748	0.747702	3.494	3.00693	2.73764	5.1452	2.90627	3.66082	3.2513	2.83873	0.335	0.0101062	-2.9348	-2.55061	-1.44792	NM_025244	TSGA10	testis specific, 10	ENST00000393482	Homo sapiens testis specific, 10 (TSGA10), transcript variant 1, mRNA [NM_025244]
A_24_P93309	0.651269	0.687088	0.657524	1.05382	1.28531	1.26196	1.44731	0.701922	2.56267	2.50462	1.32121	2.62283	0.685665	0.763796	3.38562	2.08859	0.335	0.010171	-2.93167	-2.55585	-1.0236	NM_001029954	CDNF	cerebral dopamine neurotrophic factor	ENST00000378441	Homo sapiens cerebral dopamine neurotrophic factor (CDNF), mRNA [NM_001029954]
A_33_P3396181	3.37175	0.666298	2.27883	0.680884	4.88706	1.1911	2.10073	3.19972	0.705441	0.701687	0.697745	0.702008	0.989127	0.745791	1.28795	0.686128	0.335	0.0101763	2.93141	-2.55627	1.48256	NM_001293626	LOC93432	maltase-glucoamylase (alpha-glucosidase)	ENST00000496337	Homo sapiens maltase-glucoamylase (alpha-glucosidase) (LOC93432), mRNA [NM_001293626]
A_23_P330836	0.691	2.20675	1.97228	3.0451	0.710008	1.49385	3.52706	1.63815	3.54856	2.71212	2.49627	2.9469	2.45359	3.43909	3.3382	3.09595	0.335	0.0101812	-2.93118	-2.55667	-1.09331	NR_126059	LINC01560	long intergenic non-protein coding RNA 1560	ENST00000624822	Homo sapiens long intergenic non-protein coding RNA 1560 (LINC01560), long non-coding RNA [NR_126059]
A_33_P3281323	3.99764	4.34268	4.1443	3.92151	6.59045	4.61407	4.95723	4.51904	3.37252	3.23165	2.79155	3.83598	4.3547	3.98193	3.32628	4.14865	0.338	0.0103906	2.92121	-2.57335	1.00546	XM_005272163	WDR5	WD repeat domain 5	ENST00000608937	WD repeat domain 5 [Source:HGNC Symbol;Acc:HGNC:12757] [ENST00000608937]
A_21_P0000160	0.658965	1.33813	0.823572	4.88333	1.54455	2.51433	0.658983	0.679427	3.26381	2.63145	3.19669	2.17663	3.01722	3.3998	3.78351	4.23355	0.338	0.0105348	-2.91446	-2.58464	-1.57517	NM_138461	TM4SF19	transmembrane 4 L six family member 19	ENST00000273695	Homo sapiens transmembrane 4 L six family member 19 (TM4SF19), transcript variant 1, mRNA [NM_138461]
A_21_P0014689	1.03062	2.44515	1.48567	3.46141	1.67499	0.921433	0.96622	0.89657	3.36043	3.98501	4.07304	0.938707	2.34419	2.12608	4.00317	3.57576	0.338	0.0106434	-2.90943	-2.59304	-1.44054	XR_111668	LOC100506974	uncharacterized LOC100506974		PREDICTED: Homo sapiens uncharacterized LOC100506974 (LOC100506974), ncRNA [XR_111668]
A_33_P3270668	0.994755	2.90841	3.26706	3.90878	2.32621	0.959615	0.920816	0.950747	3.00358	3.10858	4.26894	2.59901	3.03567	4.24311	3.48804	3.26688	0.339	0.0106942	-2.9071	-2.59694	-1.34718	NM_001031690	FAM131B	family with sequence similarity 131, member B	ENST00000409222	Homo sapiens family with sequence similarity 131, member B (FAM131B), transcript variant a, mRNA [NM_001031690]
A_22_P00010555	4.69794	3.86569	4.3843	3.32346	3.66433	6.13172	4.10485	4.60287	2.35332	3.14838	3.75437	2.97422	3.4626	3.77296	2.87849	4.18618	0.339	0.0107724	2.90353	-2.60291	1.03058	AK123156	lnc-NCOA5-1	lnc-NCOA5-1:2		LNCipedia lincRNA (lnc-NCOA5-1), lincRNA [lnc-NCOA5-1:2]
A_24_P417706	7.89625	7.47625	7.16766	6.79697	9.54618	7.5509	7.45997	7.55161	5.80437	5.89892	6.56456	7.39614	7.25151	7.07533	6.39329	7.00949	0.339	0.0107881	2.90282	-2.60411	1.00652	NM_001142935	MXD3	MAX dimerization protein 3	ENST00000427908	Homo sapiens MAX dimerization protein 3 (MXD3), transcript variant 2, mRNA [NM_001142935]
A_22_P00001710	2.87594	2.69717	2.48958	1.42229	3.81924	1.54977	3.76119	2.04032	2.25879	0.921156	1.9268	0.93873	1.65927	0.852989	1.06476	2.34241	0.339	0.0108045	2.90207	-2.60535	1.08632	AK125753	lnc-ATG16L2-2	lnc-ATG16L2-2:1		Homo sapiens cDNA FLJ43765 fis, clone TESTI2049206. [AK125753]
A_33_P3400643	2.46835	1.84524	4.14527	4.01322	1.13391	3.51086	2.46934	3.4005	0.686122	1.61419	0.711186	1.58021	2.73594	2.11314	1.16546	2.18001	0.339	0.0108168	2.90151	-2.60629	1.27505	NR_038382	LINC00865	long intergenic non-protein coding RNA 865	ENST00000448963	Homo sapiens long intergenic non-protein coding RNA 865 (LINC00865), long non-coding RNA [NR_038382]
A_22_P00025905	2.82197	3.54264	3.79396	2.63448	6.07255	2.87359	4.26082	3.10291	1.33369	0.681941	2.18618	3.05626	1.53767	2.54681	2.05994	3.82873	0.339	0.0108235	2.90121	-2.60679	1.48396	DA670090			ENST00000542819	DA670090 NETRP2 Homo sapiens cDNA clone NETRP2000112 5', mRNA sequence [DA670090]
A_22_P00007208	2.43743	2.74669	1.69295	2.80256	2.03932	1.65304	3.12621	0.918646	3.06904	3.48419	2.68656	2.23917	2.64419	4.56582	3.56347	3.27416	0.339	0.0108558	-2.89975	-2.60923	-1.01372	NR_029508	MIR92A1	microRNA 92a-1	ENST00000581816	Homo sapiens microRNA 92a-1 (MIR92A1), microRNA [NR_029508]
A_33_P3243502	7.85974	7.73788	8.05035	6.83433	10.2298	8.3725	7.88514	7.65804	6.67383	6.31533	6.96052	7.58352	7.39556	7.37767	6.9393	7.03007	0.339	0.0108917	2.89813	-2.61194	1.044	NR_047662	LOC729732	uncharacterized LOC729732	ENST00000544461	Homo sapiens uncharacterized LOC729732 (LOC729732), long non-coding RNA [NR_047662]
A_33_P3268035	1.22495	4.12617	3.3943	3.17127	5.41225	2.6255	2.32776	4.65435	1.35874	1.96053	1.09944	1.08062	2.51277	2.63458	2.77861	1.60432	0.339	0.010952	2.89543	-2.61646	1.48837	NM_032517	LYZL1	lysozyme-like 1	ENST00000375500	Homo sapiens lysozyme-like 1 (LYZL1), mRNA [NM_032517]
A_21_P0001255	2.71773	2.72311	1.67359	3.12116	4.16859	0.92619	1.9822	2.81739	2.27404	2.08991	1.50256	0.936439	1.13503	1.07656	0.874672	1.4576	0.339	0.0109637	2.8949	-2.61733	1.09789		lnc-TNFRSF14-1	lnc-TNFRSF14-1:1		LNCipedia lincRNA (lnc-TNFRSF14-1), lincRNA [lnc-TNFRSF14-1:1]
A_24_P343621	3.45373	3.72803	2.40676	3.79017	6.6194	3.98335	4.38864	3.66658	2.29271	3.04937	2.10441	2.52263	2.88433	1.50812	3.12546	3.70078	0.34	0.0110769	2.88986	-2.62575	1.35611	NM_024693	ECHDC3	enoyl CoA hydratase domain containing 3	ENST00000422887	Homo sapiens enoyl CoA hydratase domain containing 3 (ECHDC3), mRNA [NM_024693]
A_22_P00021468	2.24112	2.45989	2.75685	1.5405	0.878244	1.69872	1.07056	2.42004	2.98428	5.59425	3.02449	3.0312	2.34023	2.77861	3.04553	2.1622	0.34	0.0111597	-2.88621	-2.63185	-1.23686	CU688739	lnc-USP24-1	lnc-USP24-1:1		Synthetic construct Homo sapiens gateway clone IMAGE:100018584 3' read TMEM61 mRNA. [CU688739]
A_21_P0013052	8.23181	6.06272	5.63902	6.57219	7.59028	6.45815	6.21328	6.615	4.69253	4.94257	5.78378	6.3213	5.95576	6.32687	4.86147	6.01961	0.34	0.0111866	2.88503	-2.63382	1.05982		XLOC_l2_012836			BROAD Institute lincRNA (XLOC_l2_012836), lincRNA [TCONS_l2_00024548]
A_21_P0010909	1.72239	2.19848	1.70482	2.10104	0.821628	2.14771	2.82225	0.837408	2.79789	2.25393	1.61965	2.94577	2.96575	4.55672	2.70679	2.97994	0.34	0.0112067	-2.88415	-2.63529	-1.05884	NR_034125	LINC00959	long intergenic non-protein coding RNA 959	ENST00000456581	Homo sapiens long intergenic non-protein coding RNA 959 (LINC00959), long non-coding RNA [NR_034125]
A_22_P00012338	2.78471	3.23549	3.96768	3.31563	3.40888	4.019	3.45419	5.36812	2.71008	1.58724	1.92533	2.43111	4.42427	2.61118	1.86121	2.77315	0.34	0.0112095	2.88402	-2.6355	1.15377	NR_038384	MCHR2-AS1	MCHR2 antisense RNA 1		Homo sapiens MCHR2 antisense RNA 1 (MCHR2-AS1), long non-coding RNA [NR_038384]
A_32_P204239	0.84592	2.28347	0.854709	0.950672	0.891193	0.878196	2.72135	0.921927	3.69696	2.64695	2.56336	1.92197	2.50117	0.892181	2.20393	2.4699	0.34	0.0112238	-2.8834	-2.63654	-1.06862	NM_152750	CDHR3	cadherin-related family member 3		Homo sapiens cadherin-related family member 3 (CDHR3), transcript variant 1, mRNA [NM_152750]
A_33_P3312222	4.4606	3.96217	3.45199	4.17503	6.93048	3.67238	4.64193	4.75172	1.27699	3.29505	3.26625	4.08983	3.67929	3.4254	2.05598	3.72268	0.341	0.0113437	2.87819	-2.64524	1.40435				ENST00000512357
A_24_P66027	9.10819	9.0547	10.8849	8.30032	10.3671	8.94227	8.59037	9.48859	7.37626	8.08723	8.28646	8.82321	9.07627	8.66426	7.90243	8.42683	0.341	0.0113465	2.87807	-2.64544	1.01169	NM_004900	APOBEC3B	apolipoprotein B mRNA editing enzyme, catalytic polypeptide-like 3B		Homo sapiens apolipoprotein B mRNA editing enzyme, catalytic polypeptide-like 3B (APOBEC3B), transcript variant 1, mRNA [NM_004900]
A_22_P00011182	2.06889	2.53624	3.17889	3.29062	3.29086	3.22726	1.67286	4.22275	0.850078	2.1854	0.85696	1.65603	2.29253	3.26724	0.878845	2.1914	0.341	0.0113485	2.87798	-2.64559	1.16373	XR_424708	LOC102723466	uncharacterized LOC102723466		PREDICTED: Homo sapiens uncharacterized LOC102723466 (LOC102723466), ncRNA [XR_424708]
A_21_P0011113	1.70573	3.5494	3.9543	2.73743	1.85224	2.25409	3.15186	1.72832	3.81904	3.59209	4.24116	3.79661	3.51684	2.39269	3.89273	3.70837	0.341	0.0113555	-2.87768	-2.64609	-1.00327	NR_026658	LOC100240735	uncharacterized LOC100240735	ENST00000377548	Homo sapiens uncharacterized LOC100240735 (LOC100240735), long non-coding RNA [NR_026658]
A_21_P0002935	0.935727	1.22204	1.59626	0.902205	0.867617	1.80302	1.53407	1.6892	3.53831	2.37678	2.81355	2.85941	0.920088	1.70029	3.22579	1.20198	0.341	0.0113604	-2.87747	-2.64644	-1.01076	XR_425594	LOC101927805	uncharacterized LOC101927805		PREDICTED: Homo sapiens uncharacterized LOC101927805 (LOC101927805), ncRNA [XR_425594]
A_33_P3865368	10.0841	9.70278	9.32708	9.23798	11.9138	9.59854	10.5676	10.1024	8.0382	8.15192	9.6735	9.39663	9.75297	9.08726	8.60269	9.29629	0.341	0.0113716	2.87698	-2.64726	1.06685	NR_046173	LOC254896	uncharacterized LOC254896		Homo sapiens uncharacterized LOC254896 (LOC254896), long non-coding RNA [NR_046173]
A_23_P39251	8.98984	7.93629	8.14884	7.33459	10.9228	8.36462	7.71844	8.04941	6.22554	5.94413	6.98182	7.33714	8.24909	7.89981	6.78111	7.39271	0.341	0.0114191	2.87494	-2.65067	1.33168	NM_001013706	PLIN5	perilipin 5	ENST00000381848	Homo sapiens perilipin 5 (PLIN5), mRNA [NM_001013706]
A_22_P00014969	4.15152	2.08768	3.00142	1.82886	2.97858	1.95558	1.16797	4.53438	1.59352	0.71507	2.09421	0.714869	2.01863	2.29883	0.704527	0.921038	0.341	0.0114943	2.87172	-2.65604	1.33066	NR_125886	LOC101927636	uncharacterized LOC101927636	ENST00000505000	Homo sapiens uncharacterized LOC101927636 (LOC101927636), long non-coding RNA [NR_125886]
A_21_P0012508	4.61885	5.85965	3.9917	5.24941	5.83887	3.95708	3.88201	7.06121	3.50925	3.63712	3.76828	3.50232	5.06899	3.58055	3.08425	4.20797	0.342	0.0116037	2.86706	-2.6638	1.26251		AADACP1	arylacetamide deacetylase pseudogene 1	ENST00000462937	arylacetamide deacetylase pseudogene 1 [Source:HGNC Symbol;Acc:HGNC:50305] [ENST00000462937]
A_33_P3636315	0.750385	3.26381	5.33768	2.41863	6.5028	1.24136	6.492	3.6376	4.35821	5.50811	9.89232	6.0657	6.25312	6.37013	5.30756	7.67394	0.342	0.0116433	-2.86539	-2.66659	-2.7231	AK091675	LOC286087	uncharacterized LOC286087		Homo sapiens cDNA FLJ34356 fis, clone FEBRA2012195. [AK091675]
A_24_P353300	7.7775	6.5536	7.29951	5.95855	8.88285	7.24384	6.35597	7.06289	5.39476	5.55479	5.81194	6.351	7.21214	6.76257	5.5614	5.77643	0.343	0.0119975	2.85067	-2.69112	1.08871	NM_001031801	LIMK2	LIM domain kinase 2	ENST00000467301	Homo sapiens LIM domain kinase 2 (LIMK2), transcript variant 1, mRNA [NM_001031801]
A_33_P3402071	3.24407	3.65629	4.03755	3.30163	4.82057	4.93502	3.95561	4.47747	3.05467	3.90818	3.63215	2.93582	3.38915	1.40176	1.28928	3.55275	0.343	0.0120387	2.84898	-2.69393	1.15806
A_33_P3362367	4.95108	4.53758	3.98293	4.11504	6.83169	4.84966	4.67464	4.77913	2.49376	3.20165	3.63295	4.13394	4.59543	4.00801	4.17063	3.99233	0.343	0.01206	2.84812	-2.69538	1.06163		RTN3	reticulon 3	ENST00000338850	reticulon 3 [Source:HGNC Symbol;Acc:HGNC:10469] [ENST00000338850]
A_33_P6814977	2.25577	2.87849	2.68392	2.5134	3.15814	2.42856	1.3038	4.24311	0.889494	1.88872	0.918343	2.53581	3.0397	0.88959	0.909582	1.14261	0.344	0.0121718	2.84358	-2.70293	1.15642	NR_026963	TTC28-AS1	TTC28 antisense RNA 1		Homo sapiens TTC28 antisense RNA 1 (TTC28-AS1), transcript variant 1, long non-coding RNA [NR_026963]
A_24_P213161	5.3202	5.04657	3.70447	3.95974	4.09594	2.7541	3.82813	3.96556	5.53251	5.45451	5.45365	5.43065	4.15403	6.08573	4.83073	4.03102	0.344	0.0123197	-2.83764	-2.71281	-1.03726	NM_017852	NLRP2	NLR family, pyrin domain containing 2		Homo sapiens NLR family, pyrin domain containing 2 (NLRP2), transcript variant 1, mRNA [NM_017852]
A_21_P0011331	2.00647	2.48352	2.75091	0.597939	3.59276	2.46239	2.08248	3.72021	1.03829	0.631928	0.594516	0.625205	2.06408	3.05948	0.700485	0.662868	0.344	0.0123532	2.8363	-2.71504	1.28998	NM_001897	CSPG4	chondroitin sulfate proteoglycan 4	ENST00000567704	Homo sapiens chondroitin sulfate proteoglycan 4 (CSPG4), mRNA [NM_001897]
A_21_P0003024	8.86542	8.55241	8.87643	7.50624	11.0753	9.26997	8.74137	8.69015	7.34374	7.07792	7.9009	8.29749	8.42097	8.232	7.66811	8.08994	0.344	0.0123781	2.83532	-2.71668	1.06827	XR_425705	LOC101928948	uncharacterized LOC101928948		PREDICTED: Homo sapiens uncharacterized LOC101928948 (LOC101928948), transcript variant X3, ncRNA [XR_425705]
A_23_P118042	3.01207	5.2954	4.11714	4.04475	0.662953	2.63409	3.17028	3.47854	4.37453	4.52744	4.80681	4.34974	4.3554	4.53054	5.21508	4.92293	0.344	0.0123909	-2.83481	-2.71753	-1.3334	NM_018296	LRRC36	leucine rich repeat containing 36	ENST00000329956	Homo sapiens leucine rich repeat containing 36 (LRRC36), transcript variant 1, mRNA [NM_018296]
A_21_P0003718	0.872244	2.38713	2.33571	2.46394	0.655127	2.72093	2.69536	1.6594	3.72186	2.35053	3.21267	2.78969	3.01555	1.73382	3.65315	3.6104	0.344	0.0124029	-2.83433	-2.71832	-1.03723		lnc-RP11-1396O13.13.1-1	lnc-RP11-1396O13.13.1-1:1		LNCipedia lincRNA (lnc-RP11-1396O13.13.1-1), lincRNA [lnc-RP11-1396O13.13.1-1:1]
A_23_P33196	0.666108	2.06763	0.639323	1.61233	0.645847	0.630825	2.5322	0.636822	3.09249	2.50138	1.14222	2.73803	0.788131	3.15862	2.96271	2.21459	0.344	0.0124034	-2.83431	-2.71835	-1.14589	NM_000393	COL5A2	collagen, type V, alpha 2	ENST00000618828	Homo sapiens collagen, type V, alpha 2 (COL5A2), mRNA [NM_000393]
A_23_P171223	3.21521	4.60399	4.67815	3.62655	1.16406	4.07633	3.81924	3.05491	4.45217	4.62523	4.763	4.78532	4.80564	4.11868	4.90287	4.62646	0.345	0.0124625	-2.83197	-2.72225	-1.10511	NM_022101	CXorf56	chromosome X open reading frame 56		Homo sapiens chromosome X open reading frame 56 (CXorf56), transcript variant 1, mRNA [NM_022101]
A_33_P3398693	3.31425	3.62978	3.12655	2.52118	5.1408	2.41188	2.23329	3.91578	0.8031	2.67448	2.4717	1.02712	1.16827	2.64929	2.96418	2.54015	0.345	0.0124915	2.83083	-2.72415	1.24941	NM_001080473	MFSD2B	major facilitator superfamily domain containing 2B	ENST00000406420	Homo sapiens major facilitator superfamily domain containing 2B (MFSD2B), mRNA [NM_001080473]
A_23_P253791	9.38342	9.61555	10.3527	9.49174	9.91405	12.6074	10.8285	9.73648	8.50352	7.71192	10.4799	8.91137	7.75592	8.9299	8.516	9.98626	0.345	0.0125061	2.83026	-2.7251	1.39189	NM_004345	CAMP	cathelicidin antimicrobial peptide	ENST00000296435	Homo sapiens cathelicidin antimicrobial peptide (CAMP), mRNA [NM_004345]
A_23_P53588	2.80256	0.923617	1.08388	1.96134	0.755713	1.43012	2.30537	0.766766	1.95731	3.26643	1.29719	2.24722	2.95847	3.64778	2.26238	2.68719	0.347	0.012661	-2.8242	-2.73518	-1.03683	NM_030775	WNT5B	wingless-type MMTV integration site family, member 5B	ENST00000310594	Homo sapiens wingless-type MMTV integration site family, member 5B (WNT5B), transcript variant 2, mRNA [NM_030775]
A_33_P3288871	4.95154	5.00304	4.00067	4.60072	6.73578	4.54404	3.47043	6.03925	3.47565	4.10855	3.66042	2.89691	3.96624	4.66217	3.37741	4.11539	0.347	0.0127895	2.81923	-2.74344	1.13534	DC378344				DC378344 PEBLM2 Homo sapiens cDNA clone PEBLM2002868 5', mRNA sequence [DC378344]
A_21_P0008984	1.57452	1.03265	0.991939	0.963258	1.05016	0.964388	0.934943	0.930875	3.76984	2.93774	0.967738	2.43445	0.935673	0.924332	2.23022	2.50165	0.347	0.0128039	-2.81867	-2.74436	-1.03236		lnc-IRF8-1	lnc-IRF8-1:1		LNCipedia lincRNA (lnc-IRF8-1), lincRNA [lnc-IRF8-1:1]
A_23_P130961	5.06834	4.22908	6.31394	5.32416	3.06597	7.66162	6.36735	4.75446	3.23798	1.23362	5.3958	2.87106	3.19321	3.75658	5.16103	3.04861	0.347	0.0128199	2.81806	-2.74538	1.86088	NM_001972	ELANE	elastase, neutrophil expressed	ENST00000263621	Homo sapiens elastase, neutrophil expressed (ELANE), mRNA [NM_001972]
A_21_P0014703	3.70565	3.74321	3.1923	4.0446	1.11715	3.59637	4.68617	3.20511	4.94114	4.78237	4.25195	4.11358	3.75779	4.67593	4.45285	4.93047	0.347	0.0128983	-2.81506	-2.75037	-1.07694	NR_047526	LINC01128	long intergenic non-protein coding RNA 1128		Homo sapiens long intergenic non-protein coding RNA 1128 (LINC01128), transcript variant 9, long non-coding RNA [NR_047526]
A_24_P374427	0.898272	1.53263	1.07791	2.33038	1.70941	0.868456	1.07493	0.926246	3.31665	4.05835	2.96489	2.30995	0.85766	0.847798	2.67036	2.91149	0.347	0.0129279	-2.81393	-2.75225	-1.18986	NM_178566	ZDHHC21	zinc finger, DHHC-type containing 21	ENST00000380916	Homo sapiens zinc finger, DHHC-type containing 21 (ZDHHC21), mRNA [NM_178566]
A_33_P3337154	5.34475	5.0917	4.21666	4.29296	7.31898	5.18732	5.10007	4.66285	3.1941	3.7405	4.36351	4.74615	4.49325	4.15105	3.87837	4.32238	0.347	0.0129412	2.81342	-2.75309	1.04075	XR_425228	LOC102724545	uncharacterized LOC102724545		PREDICTED: Homo sapiens uncharacterized LOC102724545 (LOC102724545), transcript variant X1, ncRNA [XR_425228]
A_23_P6252	2.97606	3.6154	3.84108	2.67786	3.37985	3.68904	2.41244	5.02899	2.71729	0.817692	0.780876	0.818223	3.94825	3.21379	1.14311	2.67524	0.347	0.0129603	2.8127	-2.75429	1.43828	NR_026838	DSCR8	Down syndrome critical region 8		Homo sapiens Down syndrome critical region 8 (DSCR8), transcript variant 4, long non-coding RNA [NR_026838]
A_23_P143526	4.71992	5.1317	5.95252	1.94615	1.63635	6.29017	7.36193	6.49749	7.39862	8.8065	6.70318	6.4094	7.07068	7.17806	5.68417	7.90824	0.347	0.013001	-2.81115	-2.75686	-2.20283	NM_006272	S100B	S100 calcium binding protein B	ENST00000291700	Homo sapiens S100 calcium binding protein B (S100B), mRNA [NM_006272]
A_32_P134209	3.88516	4.77976	4.61701	4.52978	2.23314	4.39126	4.61915	4.15381	6.04799	5.74524	5.46616	4.39445	4.66856	4.31444	5.61061	5.01388	0.348	0.0130781	-2.80824	-2.7617	-1.00653	NM_001106	ACVR2B	activin A receptor, type IIB	ENST00000352511	Homo sapiens activin A receptor, type IIB (ACVR2B), mRNA [NM_001106]
A_21_P0002257	0.711829	1.23172	1.94455	3.01738	0.728208	3.84931	0.691293	3.51256	0.873362	0.616359	0.716823	0.652131	0.685636	0.599549	0.694684	0.720781	0.348	0.0131729	2.80468	-2.76761	1.26594				ENST00000610384
A_33_P3352578	7.16909	7.4743	8.28171	6.76089	9.66011	8.91264	7.29824	8.69492	5.90369	6.2608	7.28354	7.72481	7.0025	6.76454	7.28058	7.11417	0.348	0.0132207	2.8029	-2.77057	1.11466	NM_080387	CLEC4D	C-type lectin domain family 4, member D	ENST00000382064	Homo sapiens C-type lectin domain family 4, member D (CLEC4D), mRNA [NM_080387]
A_22_P00009335	0.780988	3.28249	3.88961	2.19192	0.767856	0.763134	0.769927	1.90163	2.8439	3.6961	4.16789	2.69417	1.97399	2.43458	4.11169	3.91883	0.348	0.0132228	-2.80282	-2.7707	-1.4367				ENST00000457239
A_23_P392942	3.58079	2.83478	6.2642	3.16278	1.97759	3.37252	2.76253	2.40501	2.29918	2.47377	1.75077	2.247	0.683908	0.565404	1.60133	2.91824	0.348	0.0132658	2.80122	-2.77335	1.47757	NM_002445	MSR1	macrophage scavenger receptor 1	ENST00000381998	Homo sapiens macrophage scavenger receptor 1 (MSR1), transcript variant SR-AII, mRNA [NM_002445]
A_23_P65629	0.652116	4.46412	3.8684	2.56839	0.691398	0.678465	0.63972	2.46308	3.10165	2.44682	4.31279	3.34577	2.9268	4.05201	4.63108	4.81134	0.348	0.0133846	-2.79682	-2.78065	-1.70032	NM_021161	KCNK10	potassium channel, two pore domain subfamily K, member 10	ENST00000319231	Homo sapiens potassium channel, two pore domain subfamily K, member 10 (KCNK10), transcript variant 1, mRNA [NM_021161]
A_22_P00002898	1.95241	1.73582	2.22507	5.106	2.2954	2.40539	1.26389	2.70705	0.928968	0.734644	0.813817	1.17443	2.11241	1.94073	1.48778	0.795737	0.348	0.0133908	2.7966	-2.78103	1.21281	NR_038834	LINC01207	long intergenic non-protein coding RNA 1207	ENST00000515485	Homo sapiens long intergenic non-protein coding RNA 1207 (LINC01207), long non-coding RNA [NR_038834]
A_33_P3289248	4.05939	4.73711	3.13865	3.09615	2.24112	4.27354	3.15725	3.7491	5.23188	6.02084	4.03401	5.2393	3.83921	4.52259	6.14149	3.32872	0.348	0.0133929	-2.79652	-2.78116	-1.23822	KJ487098				Homo sapiens clone St1-9 immunoglobulin heavy chain variable region (IG) mRNA, partial cds. [KJ487098]
A_22_P00018741	2.02499	2.39297	1.71668	2.1854	3.67732	2.43959	1.46141	3.65467	1.0079	0.769033	0.889216	1.89515	1.99455	2.49744	1.68587	0.792698	0.348	0.0133954	2.79642	-2.78131	1.00265				ENST00000442780
A_23_P133956	0.703842	0.737389	1.75231	0.744979	0.716951	0.717251	2.08786	0.768971	0.710314	3.51194	2.29344	2.39564	0.717929	2.41406	2.91646	1.86982	0.348	0.0134145	-2.79573	-2.78247	-1.07501	NM_002263	KIFC1	kinesin family member C1	ENST00000480346	Homo sapiens kinesin family member C1 (KIFC1), mRNA [NM_002263]
A_19_P00804070	2.92267	2.42303	3.15132	1.55258	5.18184	3.05267	3.08895	3.01251	2.49689	1.69674	2.65064	2.04271	2.32795	0.757468	2.09926	0.994755	0.348	0.0134486	2.79447	-2.78455	1.1649
A_23_P165624	8.6827	8.13607	10.8333	8.07096	9.48041	8.33519	8.05379	10.0057	6.83507	8.11514	6.78455	8.30312	9.23031	7.59919	7.38207	7.25578	0.348	0.0135499	2.79077	-2.79069	1.26161	NM_007115	TNFAIP6	tumor necrosis factor, alpha-induced protein 6	ENST00000460812	Homo sapiens tumor necrosis factor, alpha-induced protein 6 (TNFAIP6), mRNA [NM_007115]
A_33_P3390246	1.02752	2.86215	2.09117	3.41713	3.5354	1.25514	2.07865	3.38899	2.21548	0.938011	1.25547	2.2348	1.55206	0.905055	0.958308	0.90986	0.348	0.0135637	2.79027	-2.79152	1.08589	AK123701				Homo sapiens cDNA FLJ41707 fis, clone HLUNG2010464. [AK123701]
A_22_P00000134	1.902	3.92569	3.42659	4.22995	4.84761	2.386	2.77395	3.81268	3.64242	1.56696	2.28846	2.27829	1.78669	2.02873	1.77022	2.82357	0.348	0.013578	2.78975	-2.79238	1.13989	N76660			ENST00000485020	yv41e01.r1 Soares fetal liver spleen 1NFLS Homo sapiens cDNA clone IMAGE:245304 5' similar to gb:L32179 Human arylacetamide deacetylase mRNA, complete cds. (HUMAN);, mRNA sequence [N76660]
A_22_P00012495	4.07721	5.09391	3.18081	4.02765	6.19183	4.90192	3.03882	7.11902	2.49094	3.04327	2.30076	1.98551	4.65396	4.67255	1.27916	3.07139	0.348	0.0136254	2.78803	-2.79523	1.7667	DB457315	lnc-PSD2-1	lnc-PSD2-1:1		DB457315 RIKEN full-length enriched human cDNA library, testis Homo sapiens cDNA clone H013077C18 5', mRNA sequence [DB457315]
A_24_P63019	8.28919	7.48028	7.67895	7.62106	11.5738	8.63991	8.99703	8.0131	5.88389	6.14415	6.78111	7.77348	7.94883	7.82665	6.7214	7.44643	0.348	0.0136449	2.78733	-2.7964	1.47093	NM_004633	IL1R2	interleukin 1 receptor, type II	ENST00000457817	Homo sapiens interleukin 1 receptor, type II (IL1R2), transcript variant 1, mRNA [NM_004633]
A_21_P0013798	8.30312	7.1847	6.11476	6.71386	6.94356	6.67909	5.21162	8.77728	4.97094	5.3702	5.29487	5.02633	6.63698	6.1056	4.88706	7.02176	0.348	0.0136495	2.78716	-2.79667	1.32678		XLOC_l2_015641			BROAD Institute lincRNA (XLOC_l2_015641), lincRNA [TCONS_l2_00030390]
A_24_P927716	6.40402	5.31356	5.50119	4.27835	8.5548	5.61966	4.81291	5.34666	3.61565	3.24924	3.90164	4.85023	5.36745	4.99488	3.74829	4.70123	0.348	0.0136514	2.78709	-2.79679	1.42532	NR_003542	SLED1	proteoglycan 3 pseudogene	ENST00000506741	Homo sapiens proteoglycan 3 pseudogene (SLED1), non-coding RNA [NR_003542]
A_33_P3275687	3.22134	1.85311	3.47086	3.11701	3.39845	0.854538	1.93414	2.43401	1.82561	0.908619	2.4789	2.18346	1.0985	0.859017	1.03099	1.42201	0.348	0.0137096	2.78499	-2.80027	1.05954	NM_001291466	LOC102723859	TBC1 domain family member-like		Homo sapiens TBC1 domain family member-like (LOC102723859), mRNA [NM_001291466]
A_21_P0011492	5.52345	5.54092	5.48219	5.00964	7.97343	6.03335	5.95745	6.69751	4.52916	4.60206	4.73774	5.00892	5.69878	5.59651	4.20047	5.57966	0.348	0.0137197	2.78463	-2.80087	1.03308	XM_006721147	SLC22A31	solute carrier family 22, member 31		PREDICTED: Homo sapiens solute carrier family 22, member 31 (SLC22A31), transcript variant X3, mRNA [XM_006721147]
A_23_P122197	4.50572	4.83284	4.1247	5.02991	3.78173	5.27185	5.15369	5.18022	5.04071	7.34266	5.39766	6.30689	4.43408	6.24943	6.23381	5.07323	0.348	0.0139119	-2.77777	-2.81224	-1.02472	NM_031966	CCNB1	cyclin B1	ENST00000256442	Homo sapiens cyclin B1 (CCNB1), mRNA [NM_031966]
A_21_P0002225	7.47023	6.90613	6.81562	6.15142	9.27517	6.45245	7.09996	6.79039	4.62832	5.20552	5.81436	6.42933	6.89154	6.44275	5.52493	6.66961	0.349	0.0140166	2.77407	-2.81838	1.16938		lnc-LGALSL-1	lnc-LGALSL-1:1		LNCipedia lincRNA (lnc-LGALSL-1), lincRNA [lnc-LGALSL-1:1]
A_23_P69179	4.2779	6.11227	6.24715	5.58971	1.02854	3.65467	3.80474	3.77871	5.46663	5.85297	6.24612	5.83128	5.428	6.01416	6.28532	6.555	0.349	0.0140265	-2.77372	-2.81895	-1.64822	NM_018192	P3H2	prolyl 3-hydroxylase 2	ENST00000319332	Homo sapiens prolyl 3-hydroxylase 2 (P3H2), transcript variant 1, mRNA [NM_018192]
A_21_P0010736	2.77093	2.37443	1.89741	4.98933	2.99685	2.88379	1.77596	4.02539	2.33221	1.42438	2.7592	1.45292	2.78816	0.899153	1.02169	0.898499	0.35	0.0142996	2.7642	-2.83472	1.26723				ENST00000457321
A_23_P325562	6.98251	7.13627	6.39288	8.89772	6.84845	6.69722	7.28705	7.12666	8.10685	8.50459	8.78767	6.11687	8.5014	9.1005	9.56297	8.2274	0.35	0.0143429	-2.7627	-2.83719	-1.19244	NM_006671	SLC1A7	solute carrier family 1 (glutamate transporter), member 7		Homo sapiens solute carrier family 1 (glutamate transporter), member 7 (SLC1A7), transcript variant 4, mRNA [NM_006671]
A_33_P3307253	3.98108	3.6308	2.20722	0.91285	2.43111	2.81067	4.15381	0.913779	5.2375	4.93089	2.89012	3.99021	4.19913	3.09924	4.7487	3.47211	0.35	0.0144577	-2.75877	-2.8437	-1.44082	NM_012093	AK5	adenylate kinase 5	ENST00000317704	Homo sapiens adenylate kinase 5 (AK5), transcript variant 2, mRNA [NM_012093]
A_22_P00022715	6.42416	6.61061	5.78354	5.72688	8.28076	5.87472	6.20025	6.04286	4.12968	4.81653	5.16842	6.51617	5.85359	5.34349	5.1132	5.75307	0.35	0.0145912	2.75422	-2.85122	1.0312	XR_425460	LOC102724955	uncharacterized LOC102724955		PREDICTED: Homo sapiens uncharacterized LOC102724955 (LOC102724955), ncRNA [XR_425460]
A_24_P820037	2.54271	2.62596	1.19634	1.75287	3.77392	2.19952	1.51547	2.7562	0.905488	0.972253	0.930367	0.943575	0.981699	2.92562	0.878673	1.68811	0.35	0.0147239	2.74975	-2.85861	1.01715	NM_001010898	SLC6A17	solute carrier family 6 (neutral amino acid transporter), member 17	ENST00000331565	Homo sapiens solute carrier family 6 (neutral amino acid transporter), member 17 (SLC6A17), mRNA [NM_001010898]
A_33_P3422787	5.75662	6.18851	5.85735	5.73908	8.967	6.32799	6.79128	5.81639	4.60287	4.65941	5.12089	5.85947	5.83517	5.10036	4.83382	6.15826	0.35	0.0147538	2.74874	-2.86027	1.15925	AK309441	lnc-TM4SF4-2	lnc-TM4SF4-2:2		Homo sapiens cDNA, FLJ99482. [AK309441]
A_21_P0011778	5.07985	4.70771	5.78044	3.42905	7.46994	4.01847	4.45028	4.97612	3.32346	3.21876	3.63484	4.17885	4.54574	4.0095	3.36105	3.85412	0.352	0.0148933	2.74409	-2.86796	1.22319				ENST00000413796
A_23_P110288	1.55735	2.28001	0.868243	3.03526	0.861126	1.01497	0.850962	2.32829	3.28223	3.89711	1.67205	4.50834	0.87666	3.03807	3.20858	3.02156	0.352	0.014995	-2.74073	-2.87352	-1.33855	NM_024751	GSTCD	glutathione S-transferase, C-terminal domain containing	ENST00000484843	Homo sapiens glutathione S-transferase, C-terminal domain containing (GSTCD), transcript variant 2, mRNA [NM_024751]
A_21_P0008336	1.80415	3.41515	2.40457	3.22747	4.33251	3.0297	0.669305	5.06874	1.43944	1.75121	0.836221	0.734496	3.38721	1.97208	0.688273	0.686074	0.352	0.0150816	2.73788	-2.87823	1.55707		lnc-C14orf166-1	lnc-C14orf166-1:1		LNCipedia lincRNA (lnc-C14orf166-1), lincRNA [lnc-C14orf166-1:1]
A_23_P74309	1.07811	2.38663	4.93438	1.18695	2.79491	1.05152	1.76847	2.63302	0.953971	1.06009	1.05208	1.10607	1.04225	1.00737	0.909635	1.02321	0.353	0.0151335	2.73618	-2.88104	1.20991	NM_014697	NOS1AP	nitric oxide synthase 1 (neuronal) adaptor protein	ENST00000530878	Homo sapiens nitric oxide synthase 1 (neuronal) adaptor protein (NOS1AP), transcript variant 1, mRNA [NM_014697]
A_21_P0005606	3.46932	4.45584	6.16291	3.75501	5.7761	3.53753	2.94	4.77359	2.9397	3.19269	2.96297	2.93307	4.19303	3.38266	3.23752	2.87958	0.353	0.0151817	2.73461	-2.88363	1.14364		lnc-SBDS-10	lnc-SBDS-10:1		LNCipedia lincRNA (lnc-SBDS-10), lincRNA [lnc-SBDS-10:1]
A_22_P00014460	1.22859	3.319	2.75485	1.10794	3.28249	2.01417	2.1635	4.41061	0.966394	1.10162	1.33096	1.07938	0.998356	1.60583	1.88196	2.24478	0.353	0.0151836	2.73454	-2.88374	1.13398	XR_108380	AGAP1-IT1	AGAP1 intronic transcript 1 (non-protein coding)		PREDICTED: Homo sapiens AGAP1 intronic transcript 1 (non-protein coding) (AGAP1-IT1), ncRNA [XR_108380]
A_33_P3588134	5.05353	3.45776	4.53624	2.33075	6.00715	4.3177	3.98214	3.24207	0.854416	1.62427	3.67841	3.15814	2.50327	4.00448	2.56662	3.07075	0.353	0.0151919	2.73427	-2.88418	1.43337	NM_052839	PANX2	pannexin 2	ENST00000395842	Homo sapiens pannexin 2 (PANX2), transcript variant 1, mRNA [NM_052839]
A_32_P133090	6.02033	6.01627	6.08871	4.48714	8.63797	6.36331	6.23975	6.62186	4.90993	4.46016	5.22708	5.70829	5.21	5.35973	4.81801	5.73049	0.353	0.0152899	2.73109	-2.88943	1.13146	BG216262			ENST00000610060	RST35951 Athersys RAGE Library Homo sapiens cDNA, mRNA sequence [BG216262]
A_33_P3243500	6.42131	5.96466	6.4588	5.2399	8.56615	6.98498	6.16291	6.2108	4.73661	4.86211	5.20476	5.82505	6.05185	6.07018	5.45101	5.67283	0.354	0.0154527	2.72585	-2.89808	1.01689	NR_047662	LOC729732	uncharacterized LOC729732	ENST00000544461	Homo sapiens uncharacterized LOC729732 (LOC729732), long non-coding RNA [NR_047662]
A_32_P101570	2.16572	3.39689	3.06921	3.00158	1.33643	2.78424	3.85827	0.990874	3.67207	4.24492	3.89222	3.24924	2.97994	2.98252	3.88012	3.9029	0.354	0.0154781	-2.72503	-2.89942	-1.02509	NR_038258	TPTE2P5	transmembrane phosphoinositide 3-phosphatase and tensin homolog 2 pseudogene 5		Homo sapiens transmembrane phosphoinositide 3-phosphatase and tensin homolog 2 pseudogene 5 (TPTE2P5), transcript variant 1, non-coding RNA [NR_038258]
A_33_P3312209	4.70525	4.38545	2.67338	3.51557	7.11792	4.05078	4.63926	4.74487	0.793378	2.26043	3.92195	3.55529	3.25916	3.43824	2.84844	3.6465	0.354	0.015483	2.72488	-2.89968	1.51364				ENST00000503531
A_33_P3218013	0.802015	0.734112	0.760522	1.70492	1.31331	0.748561	1.88864	0.728481	2.29047	1.33172	3.58687	3.97303	1.13799	1.13683	2.00446	1.97559	0.355	0.0155893	-2.72149	-2.90527	-1.09455
A_24_P399980	2.70828	4.1914	1.25881	3.63063	3.5991	2.25596	2.45131	3.74296	1.49913	1.51231	1.60972	2.19291	2.51962	2.73556	1.93564	1.82546	0.356	0.0157293	2.71706	-2.91257	1.00101	NM_014799	HEPH	hephaestin		Homo sapiens hephaestin (HEPH), transcript variant 2, mRNA [NM_014799]
A_33_P3265714	2.16983	2.81702	4.40973	2.50389	4.24715	3.8867	2.97235	2.23105	2.86714	2.67376	1.92573	2.43862	0.662038	1.96113	2.0716	2.31385	0.356	0.0157812	2.71543	-2.91526	1.04048	NM_173649	C2orf61	chromosome 2 open reading frame 61		Homo sapiens chromosome 2 open reading frame 61 (C2orf61), transcript variant 2, mRNA [NM_173649]
A_33_P3253733	6.00928	4.9976	4.44696	4.85996	7.1573	4.87671	4.47045	5.2782	3.97972	3.31332	4.38186	4.33586	4.91587	4.34159	3.39581	5.15578	0.356	0.0157958	2.71497	-2.91602	1.03458	BX641696			ENST00000419160	DKFZp686M02137_r1 686 (synonym: hlcc3) Homo sapiens cDNA clone DKFZp686M02137 5', mRNA sequence [BX641696]
A_33_P3308219	4.51675	4.32389	4.78486	3.32932	6.91591	5.54766	4.23888	4.74557	3.47537	3.07915	3.14305	4.19954	4.14793	4.10081	3.51739	4.17208	0.357	0.0158056	2.71466	-2.91652	1.07094
A_33_P3236213	3.00284	1.42924	1.29295	2.13341	5.07819	0.942448	2.76328	2.57678	0.865812	0.912464	0.913143	2.20792	0.91609	1.32403	0.905317	0.915322	0.357	0.0158689	2.71268	-2.91979	1.28238
A_33_P3415596	4.37473	3.79765	3.83948	3.02947	5.58145	2.02941	3.15041	5.25165	1.9902	0.704346	2.59935	2.96102	3.69696	2.0837	2.38663	3.5178	0.358	0.01624	2.70122	-2.93866	1.38928				ENST00000598234	ens
A_23_P124417	2.72697	3.70885	3.18735	2.90646	2.8033	3.48804	3.81215	3.85412	3.35808	6.56243	4.03833	5.20524	2.40254	5.14939	5.33351	4.52787	0.359	0.0163117	-2.69904	-2.94225	-1.26127	NM_004336	BUB1	BUB1 mitotic checkpoint serine/threonine kinase	ENST00000302759	Homo sapiens BUB1 mitotic checkpoint serine/threonine kinase (BUB1), transcript variant 1, mRNA [NM_004336]
A_22_P00015234	0.984994	2.21269	2.49921	3.30262	2.88396	3.24705	2.84986	5.60909	2.10368	1.28027	1.9809	2.56662	0.934619	0.990916	1.29063	1.97188	0.361	0.0166166	2.68985	-2.95737	1.30874	DB050195	lnc-SPACA3-1	lnc-SPACA3-1:1		DB050195 TESTI2 Homo sapiens cDNA clone TESTI2039685 5', mRNA sequence [DB050195]
A_33_P3376140	9.83344	9.08373	8.99881	8.46829	10.6289	9.17781	8.34856	9.3568	7.11762	7.5636	8.1076	9.14964	9.15432	8.81288	7.10165	8.62633	0.361	0.0166277	2.68952	-2.95791	1.03284	NM_170736	KCNJ15	potassium channel, inwardly rectifying subfamily J, member 15		Homo sapiens potassium channel, inwardly rectifying subfamily J, member 15 (KCNJ15), transcript variant 1, mRNA [NM_170736]
A_24_P111054	3.4189	4.36502	3.26011	3.6081	5.70311	3.54431	3.03007	5.24537	3.0264	2.82724	2.5631	2.24359	3.85549	3.631	3.22747	2.52625	0.361	0.0166692	2.68828	-2.95995	1.03431	BC035878	SLC2A5	solute carrier family 2 (facilitated glucose/fructose transporter), member 5	ENST00000377414	solute carrier family 2 (facilitated glucose/fructose transporter), member 5 [Source:HGNC Symbol;Acc:HGNC:11010] [ENST00000377414]
A_22_P00015395	0.72293	2.68044	1.67499	2.66641	3.77995	0.741974	1.29519	1.22994	0.717772	0.76744	0.725432	0.764242	0.734053	1.21047	1.07791	0.714169	0.362	0.0167414	2.68613	-2.96348	1.01004				ENST00000573220
A_21_P0006684	2.45545	2.17963	2.39297	4.29372	2.82507	1.49405	1.26349	3.96041	1.36629	0.88108	0.71272	1.7108	0.683239	2.849	1.66989	1.61641	0.363	0.0168748	2.68219	-2.96995	1.17192				ENST00000603033
A_22_P00007370	3.42619	5.20757	3.19858	3.086	2.16388	4.57206	4.91656	3.37535	5.60942	4.39507	4.35212	4.90266	4.8131	4.39631	5.16966	4.59056	0.363	0.0169313	-2.68053	-2.97268	-1.03534	NR_103776	CHRM3-AS2	CHRM3 antisense RNA 2		Homo sapiens CHRM3 antisense RNA 2 (CHRM3-AS2), long non-coding RNA [NR_103776]
A_33_P3220113	2.63121	2.52739	2.21428	0.729713	1.17022	1.04719	3.50778	2.81783	3.5955	3.6194	2.84155	2.34999	2.63855	5.75383	3.31031	3.03766	0.363	0.0169915	-2.67877	-2.97558	-1.31265	NM_001202473	ZNF816-ZNF321P	ZNF816-ZNF321P readthrough	ENST00000313956	Homo sapiens ZNF816-ZNF321P readthrough (ZNF816-ZNF321P), mRNA [NM_001202473]
A_33_P3391796	7.52855	7.75768	5.71792	4.80498	5.65142	7.32137	6.885	6.0154	8.79045	8.18465	6.73389	7.93073	8.08994	6.65842	8.06533	6.88575	0.363	0.0170012	-2.67849	-2.97604	-1.2071	NM_005450	NOG	noggin	ENST00000332822	Homo sapiens noggin (NOG), mRNA [NM_005450]
A_21_P0014566	3.51107	3.52569	2.53832	3.24438	4.7129	3.37891	2.9697	4.61407	1.76194	2.74393	3.79205	1.3427	3.23594	3.31052	1.56297	2.13506	0.364	0.017022	2.67788	-2.97704	1.07624
A_21_P0013350	3.0479	0.885892	2.75658	4.23309	0.940015	1.84425	2.88896	1.57856	0.942019	1.97907	0.890535	0.870458	0.859655	1.34971	1.45847	0.877411	0.364	0.0170832	2.67609	-2.97997	1.11849		XLOC_l2_014011			BROAD Institute lincRNA (XLOC_l2_014011), lincRNA [TCONS_l2_00026892]
A_32_P358887	2.92562	3.30188	4.61506	4.66742	2.24785	2.28287	3.46569	1.76588	3.99475	3.72872	5.32914	3.61205	3.98444	5.61644	4.14115	4.33737	0.364	0.0171722	-2.67351	-2.9842	-1.18397	NM_003759	SLC4A4	solute carrier family 4 (sodium bicarbonate cotransporter), member 4	ENST00000340595	Homo sapiens solute carrier family 4 (sodium bicarbonate cotransporter), member 4 (SLC4A4), transcript variant 2, mRNA [NM_003759]
A_23_P500130	6.30502	6.52954	4.55744	5.04498	3.80604	4.91306	4.89322	2.87715	6.7463	7.08311	5.61825	6.2115	6.2013	4.56886	6.28152	6.53325	0.365	0.0174853	-2.66453	-2.99894	-1.2897	NM_153186	KANK1	KN motif and ankyrin repeat domains 1		Homo sapiens KN motif and ankyrin repeat domains 1 (KANK1), transcript variant 2, mRNA [NM_153186]
A_33_P3311403	10.2307	10.3257	9.0878	9.39191	12.2927	10.1377	10.299	10.2111	7.92622	8.06472	8.9374	9.82946	10.3383	9.69187	8.52601	9.35928	0.366	0.0175357	2.6631	-3.00129	1.16295	NM_130385	MRVI1	murine retrovirus integration site 1 homolog		Homo sapiens murine retrovirus integration site 1 homolog (MRVI1), transcript variant 2, mRNA [NM_130385]
A_22_P00005174	2.20982	2.1568	1.89126	3.19997	2.29994	5.35838	2.14162	3.54963	2.38541	0.928931	2.46512	2.26252	1.23608	0.90327	1.39787	1.61111	0.366	0.0177116	2.65814	-3.00943	1.20214	NR_034157	LINC01501	long intergenic non-protein coding RNA 1501	ENST00000429044	Homo sapiens long intergenic non-protein coding RNA 1501 (LINC01501), long non-coding RNA [NR_034157]
A_33_P3278058	1.82546	3.16374	1.36508	2.93307	4.048	3.05149	2.56248	2.86611	1.58329	2.87849	2.661	0.925265	0.91323	2.18785	0.876418	1.45038	0.366	0.0177175	2.65797	-3.0097	1.04244	NM_138789	PIH1D2	PIH1 domain containing 2	ENST00000280350	Homo sapiens PIH1 domain containing 2 (PIH1D2), transcript variant 1, mRNA [NM_138789]
A_21_P0007212	2.8571	0.589872	3.04687	1.40889	3.34209	0.889676	2.07846	1.8775	0.617809	0.599727	1.3822	0.600539	1.86797	1.0395	0.609735	1.26633	0.366	0.0177697	2.65651	-3.0121	1.01333		lnc-AP000790.1-2	lnc-AP000790.1-2:1		LNCipedia lincRNA (lnc-AP000790.1-2), lincRNA [lnc-AP000790.1-2:1]
A_24_P252364	1.21133	3.86863	2.55923	2.16804	0.953474	4.33982	4.15947	2.55225	5.86012	5.2355	3.22621	3.38522	3.38814	3.46881	4.90079	4.19572	0.366	0.0177711	-2.65647	-3.01216	-1.48103	NM_001037132	NRCAM	neuronal cell adhesion molecule		Homo sapiens neuronal cell adhesion molecule (NRCAM), transcript variant 1, mRNA [NM_001037132]
A_33_P3368920	4.19996	2.77731	2.53858	2.31652	3.52139	3.08404	3.30669	3.95561	1.39603	1.7756	1.84356	1.88889	4.54383	2.36637	1.55407	1.47401	0.366	0.0177932	2.65585	-3.01318	1.10722		lnc-GPCPD1-1	lnc-GPCPD1-1:3		LNCipedia lincRNA (lnc-GPCPD1-1), lincRNA [lnc-GPCPD1-1:3]
A_33_P3399985	4.69031	4.87701	2.68675	3.59248	3.35708	3.36206	4.46967	3.9773	4.55532	6.99755	4.24026	5.25459	3.65802	5.91798	7.08604	4.21666	0.366	0.0177948	-2.6558	-3.01325	-1.36422	AJ272081			ENST00000462693	immunoglobulin kappa variable 2D-24 (non-functional) [Source:HGNC Symbol;Acc:HGNC:5797] [ENST00000462693]
A_33_P3316953	1.56105	0.947279	1.61442	3.1371	2.85984	0.921268	2.03836	0.963819	3.16295	2.58227	4.68505	2.79059	0.907571	2.81449	3.28976	3.8233	0.366	0.0178536	-2.65416	-3.01594	-1.2516	NM_001082575	RBFOX3	RNA binding protein, fox-1 homolog (C. elegans) 3		Homo sapiens RNA binding protein, fox-1 homolog (C. elegans) 3 (RBFOX3), mRNA [NM_001082575]
A_21_P0001322	4.1313	4.5224	2.98776	4.31805	3.32373	2.94982	4.33682	2.19936	5.54632	5.09981	4.46744	4.46907	4.54821	3.25251	5.27557	4.1467	0.366	0.0179222	-2.65225	-3.01907	-1.00455		lnc-AK5-1	lnc-AK5-1:1		LNCipedia lincRNA (lnc-AK5-1), lincRNA [lnc-AK5-1:1]
A_24_P62505	3.72325	3.54284	2.30259	5.13095	2.11241	3.23906	3.49575	0.840838	4.6137	3.03567	5.45888	3.56852	4.42837	4.97629	4.65206	4.4077	0.366	0.0182013	-2.64456	-3.03166	-1.34419	NM_015101	COLGALT2	collagen beta(1-O)galactosyltransferase 2	ENST00000361927	Homo sapiens collagen beta(1-O)galactosyltransferase 2 (COLGALT2), transcript variant 1, mRNA [NM_015101]
A_32_P60606	5.98806	6.10019	5.23624	5.55833	8.75835	5.99462	5.63233	5.32545	5.16713	4.40443	5.30174	5.26198	5.44117	4.14036	4.54898	5.40911	0.366	0.0182018	2.64455	-3.03168	1.11483	XR_242715	DKFZp667F0711	uncharacterized protein DKFZp667F0711	ENST00000391437	PREDICTED: Homo sapiens uncharacterized protein DKFZp667F0711 (DKFZp667F0711), misc_RNA [XR_242715]
A_21_P0001766	1.10384	1.60774	3.42282	2.36967	3.49693	4.03453	2.61176	3.7071	1.5871	0.956676	0.985212	2.1777	2.59248	0.955711	2.01515	2.18633	0.366	0.0182051	2.64446	-3.03183	1.11225	NR_033831	LINC01121	long intergenic non-protein coding RNA 1121	ENST00000378479	Homo sapiens long intergenic non-protein coding RNA 1121 (LINC01121), long non-coding RNA [NR_033831]
A_24_P315941	4.27541	3.36856	2.31472	1.94995	2.13729	2.46835	3.64401	4.49888	4.49307	6.89352	3.52842	4.78693	3.10068	4.75172	5.17904	3.31195	0.366	0.0182248	-2.64392	-3.03272	-1.42352	D83692			ENST00000390625	immunoglobulin heavy variable 3-49 [Source:HGNC Symbol;Acc:HGNC:5607] [ENST00000390625]
A_33_P3364637	3.1192	3.03341	2.33866	1.76222	2.78758	2.96743	1.82175	4.99898	1.27583	1.4768	1.26111	0.875457	2.24823	2.9197	2.261	1.74346	0.366	0.0182547	2.6431	-3.03405	1.09595	AK124207	LOC100132272	uncharacterized LOC100132272		Homo sapiens cDNA FLJ42213 fis, clone THYMU2037081. [AK124207]
A_23_P347541	2.82875	3.96392	5.9731	3.4354	2.41188	3.5149	2.71729	4.91959	2.56879	2.33421	2.71563	2.60143	2.30036	3.11127	1.8479	3.0983	0.366	0.0182618	2.64291	-3.03437	1.14837	NM_133445	GRIN3A	glutamate receptor, ionotropic, N-methyl-D-aspartate 3A	ENST00000361820	Homo sapiens glutamate receptor, ionotropic, N-methyl-D-aspartate 3A (GRIN3A), mRNA [NM_133445]
A_24_P228302	2.3028	2.05251	3.05057	1.77751	2.49122	4.92244	3.79583	3.4178	1.69006	1.54944	3.53228	1.73148	1.14628	0.916103	1.86043	2.00236	0.366	0.0183618	2.64019	-3.03882	1.17278	NM_006890	CEACAM7	carcinoembryonic antigen-related cell adhesion molecule 7	ENST00000006724	Homo sapiens carcinoembryonic antigen-related cell adhesion molecule 7 (CEACAM7), transcript variant 1, mRNA [NM_006890]
A_32_P176018	2.08768	0.869599	1.03119	2.92579	0.774432	4.72018	1.82315	4.8131	1.05157	1.27625	0.77811	0.712211	0.773864	0.595168	1.22399	0.764545	0.366	0.0184045	2.63903	-3.04071	1.48368	NM_030812	ACTL8	actin-like 8	ENST00000617065	Homo sapiens actin-like 8 (ACTL8), mRNA [NM_030812]
A_21_P0006324	3.12714	2.64335	2.7012	2.52647	3.35164	0.938871	1.66763	4.33073	1.01256	1.58564	2.4234	2.19848	1.62087	0.874092	1.16251	1.96969	0.367	0.0184378	2.63813	-3.04219	1.05497		lnc-IER5L-1	lnc-IER5L-1:1		LNCipedia lincRNA (lnc-IER5L-1), lincRNA [lnc-IER5L-1:1]
A_22_P00008958	6.0761	5.60629	6.66356	4.52392	8.35347	5.16966	5.07929	6.07636	4.29806	4.23309	4.53734	4.92691	5.97526	5.18754	4.32801	4.57359	0.367	0.0185134	2.63609	-3.04552	1.18611				ENST00000413796
A_21_P0014944	6.72613	6.05676	6.61781	6.28284	7.11826	7.50604	6.76864	9.18739	5.01514	5.19769	5.80722	6.55731	6.77679	6.82691	5.15186	6.09403	0.367	0.0185728	2.63449	-3.04813	1.10461	XR_426407	LOC102724156	uncharacterized LOC102724156		PREDICTED: Homo sapiens uncharacterized LOC102724156 (LOC102724156), transcript variant X1, ncRNA [XR_426407]
A_21_P0006117	4.25305	4.71415	2.68841	3.90003	4.37246	4.2746	2.04368	5.90564	2.84131	2.23407	2.35911	2.17398	3.95759	2.9876	1.2494	3.73564	0.368	0.0187018	2.63104	-3.05377	1.32666		lnc-DMRT2-1	lnc-DMRT2-1:1		LNCipedia lincRNA (lnc-DMRT2-1), lincRNA [lnc-DMRT2-1:1]
A_32_P164593	4.28744	5.13433	1.70537	3.28048	4.38864	4.41568	2.82404	2.39883	4.06194	3.22902	6.02711	4.78204	5.23788	5.02602	5.00435	5.60909	0.368	0.0187389	-2.63006	-3.05538	-1.31783	NM_024645	ZMAT4	zinc finger, matrin-type 4	ENST00000297737	Homo sapiens zinc finger, matrin-type 4 (ZMAT4), transcript variant 1, mRNA [NM_024645]
A_24_P263786	4.41427	4.48555	3.65974	4.08211	2.91798	4.95464	4.70745	4.91551	5.34032	7.94943	4.23619	7.13627	4.11736	6.17651	8.94909	4.29508	0.368	0.0187541	-2.62965	-3.05604	-1.75788	BC022362			ENST00000474213	immunoglobulin kappa variable 2D-30 [Source:HGNC Symbol;Acc:HGNC:5801] [ENST00000474213]
A_23_P379614	3.1567	4.05782	3.82638	4.36533	1.62533	4.13771	4.62832	3.76583	4.38933	6.2181	4.50572	5.07929	3.56019	4.89887	5.3297	4.37126	0.368	0.0188252	-2.62776	-3.05913	-1.09863	NM_007280	OIP5	Opa interacting protein 5	ENST00000220514	Homo sapiens Opa interacting protein 5 (OIP5), mRNA [NM_007280]
A_21_P0009928	2.72289	4.17004	2.30884	2.85919	4.79566	2.86287	2.26878	4.28918	2.45044	3.2154	1.69551	2.72189	1.76278	1.51449	2.55075	2.22409	0.369	0.0189173	2.62533	-3.0631	1.01776		lnc-STK35-2	lnc-STK35-2:5		DA407032 BRTHA3 Homo sapiens cDNA clone BRTHA3012496 5', mRNA sequence [DA407032]
A_23_P140760	7.40747	5.9832	5.91977	5.76684	9.47197	7.16668	6.41732	6.55571	4.62815	4.4965	5.34032	5.79535	6.78553	6.55337	5.24717	5.38824	0.369	0.0189514	2.62443	-3.06457	1.30679	NM_170776	GPR97	G protein-coupled receptor 97	ENST00000569977	Homo sapiens G protein-coupled receptor 97 (GPR97), mRNA [NM_170776]
A_33_P3352382	6.39621	6.21354	5.52066	4.90416	10.5947	8.16246	7.36096	6.75059	3.82368	4.69957	5.68669	5.65372	6.11998	5.60702	5.17227	5.52117	0.37	0.0190936	2.6207	-3.07066	1.70239	NM_001244438	ARG1	arginase 1	ENST00000356962	Homo sapiens arginase 1 (ARG1), transcript variant 1, mRNA [NM_001244438]
A_22_P00018999	1.01217	1.18325	2.02499	0.915289	1.205	0.95608	0.921871	0.898766	0.914543	2.92441	2.29114	0.979515	0.922098	3.73415	2.7515	2.83306	0.37	0.019154	-2.61913	-3.07323	-1.02913		lnc-MYOC-2	lnc-MYOC-2:1		LNCipedia lincRNA (lnc-MYOC-2), lincRNA [lnc-MYOC-2:1]
A_24_P348265	8.22298	8.14646	6.91267	6.80882	10.0318	8.03088	7.24128	7.77626	5.86856	6.42079	6.43327	7.5684	7.81067	7.24045	5.74134	7.01435	0.371	0.0194788	2.61073	-3.08693	1.13416	NM_133271	FCAR	Fc fragment of IgA, receptor for		Homo sapiens Fc fragment of IgA, receptor for (FCAR), transcript variant 3, mRNA [NM_133271]
A_33_P3408450	2.78276	2.12641	1.38033	2.273	4.84399	0.903915	3.75462	1.97925	1.67444	1.8743	1.61983	1.11162	0.887551	0.892052	1.12714	1.41937	0.371	0.0194894	2.61046	-3.08737	1.17974	NM_001146683	TMEM253	transmembrane protein 253	ENST00000556585	Homo sapiens transmembrane protein 253 (TMEM253), mRNA [NM_001146683]
A_21_P0010727	6.13528	5.35628	6.49699	4.54523	8.22394	5.59861	3.88288	6.45437	3.06869	3.81195	4.39837	4.96337	5.79791	5.428	3.96517	3.77156	0.371	0.0195269	2.6095	-3.08894	1.43607		FCGR1A	Fc fragment of IgG, high affinity Ia, receptor (CD64)	ENST00000489479	Fc fragment of IgG, high affinity Ia, receptor (CD64) [Source:HGNC Symbol;Acc:HGNC:3613] [ENST00000489479]
A_19_P00319876	0.760081	0.725238	0.720175	0.713736	0.71023	0.712042	0.72349	0.713436	2.01548	0.67107	0.734553	6.05834	2.56336	3.95926	2.31927	0.720706	0.371	0.0195688	-2.60843	-3.09068	-1.65795				ENST00000560054
A_23_P119222	6.47539	5.67239	9.21212	8.69235	8.93653	8.05763	9.84276	6.25356	5.48486	4.46839	8.4131	6.17262	5.73458	5.87275	6.212	7.05767	0.371	0.0196865	2.60544	-3.09556	1.71584	NM_020415	RETN	resistin	ENST00000221515	Homo sapiens resistin (RETN), transcript variant 1, mRNA [NM_020415]
A_23_P50919	3.83014	2.71496	3.42495	0.705282	2.93223	2.40138	2.91056	1.24741	4.1513	3.43909	4.16505	3.80925	4.04628	3.34007	2.56478	3.13577	0.371	0.0197998	-2.60257	-3.10024	-1.06059	NM_006216	SERPINE2	serpin peptidase inhibitor, clade E (nexin, plasminogen activator inhibitor type 1), member 2		Homo sapiens serpin peptidase inhibitor, clade E (nexin, plasminogen activator inhibitor type 1), member 2 (SERPINE2), transcript variant 1, mRNA [NM_006216]
A_23_P88222	4.72474	5.9336	5.53851	5.43951	1.79942	4.95032	3.34034	4.72073	5.8707	6.55544	5.50864	5.64897	5.30644	5.51102	6.20711	5.85107	0.372	0.0200493	-2.59631	-3.11043	-1.25153	NM_138790	PLD4	phospholipase D family, member 4		Homo sapiens phospholipase D family, member 4 (PLD4), mRNA [NM_138790]
A_33_P3279353	5.61008	4.43631	6.57053	5.28475	4.25195	7.77719	6.71519	5.29454	3.83014	2.35661	5.90261	3.35875	3.92473	4.35821	5.75955	4.57476	0.373	0.0201572	2.59363	-3.1148	1.4844	NM_001700	AZU1	azurocidin 1	ENST00000620695	Homo sapiens azurocidin 1 (AZU1), mRNA [NM_001700]
A_22_P00021445	4.62887	4.4954	3.98755	4.62964	7.73261	4.96815	5.12536	5.38744	2.74194	3.29474	4.35581	4.32153	5.15419	3.94271	3.95797	3.65903	0.373	0.0201607	2.59354	-3.11494	1.19089		lnc-ALPL-1	lnc-ALPL-1:1		LNCipedia lincRNA (lnc-ALPL-1), lincRNA [lnc-ALPL-1:1]
A_21_P0014245	3.91972	3.94405	3.32087	2.96661	6.80961	3.68919	3.63484	3.22604	2.75792	2.60104	3.37456	3.26829	2.74447	1.82886	2.58371	3.15725	0.373	0.0202751	2.59071	-3.11954	1.14935	XR_247499	DKFZp667F0711	uncharacterized protein DKFZp667F0711	ENST00000391437	PREDICTED: Homo sapiens uncharacterized protein DKFZp667F0711 (DKFZp667F0711), misc_RNA [XR_247499]
A_19_P00322809	4.15245	2.70527	4.52217	3.54448	5.85991	2.93563	4.16859	3.11725	2.37268	1.72897	2.15756	3.56727	3.92195	2.13282	3.12278	2.94466	0.373	0.0203001	2.5901	-3.12054	1.13213	XM_005276528	LOC388210	uncharacterized LOC388210		PREDICTED: Homo sapiens uncharacterized LOC388210 (LOC388210), mRNA [XM_005276528]
A_33_P3227258	2.98054	0.656739	2.08121	0.658467	3.20428	0.653222	2.67176	0.660903	0.819923	0.689466	0.635811	0.687072	0.646258	0.624898	0.681975	0.634852	0.373	0.0203126	2.58979	-3.12105	1.01836				ENST00000510838
A_33_P3352085	3.63347	4.26283	3.51557	4.01847	5.29994	4.38071	3.34721	6.35206	2.07623	3.0983	2.71315	2.7985	4.06715	4.54199	1.83208	3.84201	0.373	0.0203298	2.58936	-3.12174	1.2301					Q6IMN1_HUMAN (Q6IMN1) Growth arrest-specific 6, partial (13%) [THC2591638]
A_33_P3376273	5.88695	4.38008	5.90796	4.09901	7.27082	5.40036	4.30959	5.76147	3.62263	3.71885	4.23411	4.34839	5.49597	4.71756	3.64553	4.45157	0.373	0.0203313	2.58933	-3.1218	1.0977
A_33_P3317009	4.40479	3.97369	3.63016	3.32169	7.15636	4.33634	4.39226	3.45419	2.59636	1.72812	3.25836	3.68549	3.29656	3.81268	2.36709	3.81215	0.373	0.0203732	2.5883	-3.12347	1.26409	AK294707	SLC11A1	solute carrier family 11 (proton-coupled divalent metal ion transporter), member 1	ENST00000469799	solute carrier family 11 (proton-coupled divalent metal ion transporter), member 1 [Source:HGNC Symbol;Acc:HGNC:10907] [ENST00000469799]
A_23_P144476	1.08598	2.6035	2.32165	1.56549	1.38292	2.00858	2.97292	1.24896	3.97602	3.77316	2.61805	3.01311	1.00918	2.66078	2.87078	3.27629	0.374	0.0205457	-2.58408	-3.13033	-1.00092	NM_199327	SPRY1	sprouty homolog 1, antagonist of FGF signaling (Drosophila)		Homo sapiens sprouty homolog 1, antagonist of FGF signaling (Drosophila) (SPRY1), transcript variant 2, mRNA [NM_199327]
A_33_P3267532	7.3869	6.54005	6.76119	6.16055	8.42728	7.16042	5.7726	7.22358	4.69103	5.17227	5.78254	6.57473	7.03403	6.6471	4.57255	6.2232	0.374	0.0206136	2.58243	-3.13301	1.09189	NM_170736	KCNJ15	potassium channel, inwardly rectifying subfamily J, member 15		Homo sapiens potassium channel, inwardly rectifying subfamily J, member 15 (KCNJ15), transcript variant 1, mRNA [NM_170736]
A_21_P0013194	9.13647	7.52766	7.64467	7.42654	9.95418	8.00212	7.45769	7.92714	6.65489	6.21538	6.99285	7.38391	8.17094	7.52766	6.4148	7.69305	0.374	0.020745	2.57925	-3.13818	1.00287	NR_039983	LOC729737	uncharacterized LOC729737	ENST00000617826	Homo sapiens uncharacterized LOC729737 (LOC729737), long non-coding RNA [NR_039983]
A_23_P30950	4.63777	3.97578	5.79027	3.01251	6.99755	4.70545	2.34652	5.84355	1.10585	2.17755	3.54804	3.88069	3.91758	4.15222	2.10466	3.19126	0.374	0.0207666	2.57873	-3.13903	1.65394	NM_052961	SLC26A8	solute carrier family 26 (anion exchanger), member 8	ENST00000465492	Homo sapiens solute carrier family 26 (anion exchanger), member 8 (SLC26A8), transcript variant 1, mRNA [NM_052961]
A_33_P3399733	4.16817	3.26979	3.10884	1.83282	5.10502	2.71584	3.39763	3.54092	2.06961	1.13924	2.84596	3.1042	2.36555	3.01766	1.92779	2.49015	0.375	0.0208666	2.57632	-3.14294	1.02236	BC101193	lnc-CDS1-2	lnc-CDS1-2:1		Homo sapiens cDNA clone IMAGE:40021650. [BC101193]
A_22_P00015150	5.94573	9.58122	5.96046	4.98819	6.56985	4.93884	6.00632	5.26064	4.33094	4.39421	4.34805	5.23599	5.83128	4.55345	4.26218	5.10237	0.375	0.020867	2.57631	-3.14295	1.3991		FLJ27255	uncharacterized LOC401281	ENST00000430078
A_24_P561341	2.24873	1.24494	0.875727	1.7069	0.869074	0.887669	1.87128	0.907144	2.5177	2.73803	4.8532	1.95069	1.10629	2.77333	2.30148	1.31016	0.375	0.0209193	-2.57506	-3.14499	-1.11743	NM_001002919	FAM150B	family with sequence similarity 150, member B	ENST00000619265	Homo sapiens family with sequence similarity 150, member B (FAM150B), mRNA [NM_001002919]
A_22_P00025437	1.41326	1.73788	1.97261	2.05531	3.27518	2.50389	1.21216	4.82455	0.740595	0.768736	0.755999	0.781971	2.46934	2.20431	0.747702	0.814263	0.375	0.020961	2.57406	-3.14661	1.21399	NR_015454	MAFG-AS1	MAFG antisense RNA 1 (head to head)		Homo sapiens MAFG antisense RNA 1 (head to head) (MAFG-AS1), long non-coding RNA [NR_015454]
A_33_P3304769	4.85265	3.62655	3.95778	3.7173	6.35531	3.74503	3.65027	3.93217	3.24531	1.65085	3.11599	3.26782	3.84645	3.76002	2.16804	3.99682	0.375	0.0211216	2.57024	-3.15282	1.09822
A_23_P53057	1.12329	1.51528	1.21482	1.02456	0.928632	0.948853	1.79867	0.973177	1.029	3.39043	2.04604	2.97107	0.956338	0.961602	3.64001	2.64184	0.375	0.0212007	-2.56836	-3.15586	-1.01363	NM_013250	ZNF215	zinc finger protein 215	ENST00000278319	Homo sapiens zinc finger protein 215 (ZNF215), mRNA [NM_013250]
A_22_P00022752	2.81481	3.28126	2.16937	2.81231	3.92851	3.31217	1.89723	4.95844	1.34743	1.97378	0.697127	0.787747	2.32418	3.92225	2.18747	2.05395	0.375	0.021226	2.56777	-3.15683	1.23502		lnc-C5orf27-2	lnc-C5orf27-2:2		LNCipedia lincRNA (lnc-C5orf27-2), lincRNA [lnc-C5orf27-2:2]
A_22_P00020071	1.8312	3.45475	5.54245	2.58305	2.41375	2.95584	2.52199	4.41869	2.73192	1.54766	1.00653	2.74951	1.98182	1.65214	2.54962	1.96698	0.376	0.02146	2.56227	-3.16574	1.19194		lnc-ZDHHC9-1	lnc-ZDHHC9-1:1		LNCipedia lincRNA (lnc-ZDHHC9-1), lincRNA [lnc-ZDHHC9-1:1]
A_23_P108294	3.01904	3.58175	3.23549	3.47258	4.22424	3.5579	6.7867	4.28039	2.29564	2.64289	2.77961	3.20713	2.9242	3.24462	3.05554	3.32433	0.377	0.0217434	2.55569	-3.17641	1.08552	NM_177543	PPAP2C	phosphatidic acid phosphatase type 2C	ENST00000621795	Homo sapiens phosphatidic acid phosphatase type 2C (PPAP2C), transcript variant 3, mRNA [NM_177543]
A_22_P00003549	2.67595	1.73473	1.56051	4.01923	2.17119	1.69823	0.847784	2.18391	2.78717	2.32776	4.14036	2.28195	2.93986	3.01519	3.99001	3.57501	0.377	0.021751	-2.55552	-3.17669	-1.02072		lnc-CCR8-1	lnc-CCR8-1:2		LNCipedia lincRNA (lnc-CCR8-1), lincRNA [lnc-CCR8-1:2]
A_21_P0005460	8.25251	6.97447	6.64682	6.5736	9.51518	6.93486	6.6343	6.97424	5.37302	4.97753	5.88293	6.88434	7.26238	6.61866	5.81094	6.6343	0.377	0.0218574	2.55307	-3.18066	1.13273	NR_126161	FAM157C	family with sequence similarity 157, member C	ENST00000437428	Homo sapiens family with sequence similarity 157, member C (FAM157C), long non-coding RNA [NR_126161]
A_23_P39931	8.67104	7.29399	8.35347	7.08649	10.0939	8.40128	7.44014	8.18255	6.06249	5.94647	7.05058	7.64417	8.29018	8.04054	6.59335	6.89038	0.377	0.0219284	2.55144	-3.18329	1.12559	NM_003494	DYSF	dysferlin		Homo sapiens dysferlin (DYSF), transcript variant 8, mRNA [NM_003494]
A_21_P0013434	4.25957	3.53792	3.16626	2.81668	5.62167	3.62869	3.0543	4.91385	2.21966	2.29883	2.47322	3.24881	3.66411	3.13291	1.50912	3.74296	0.377	0.021998	2.54985	-3.18587	1.08866		LINC00174	long intergenic non-protein coding RNA 174	ENST00000438894	long intergenic non-protein coding RNA 174 [Source:HGNC Symbol;Acc:HGNC:27788] [ENST00000438894]
A_23_P168229	8.66706	8.76436	8.319	8.77478	7.49684	9.06891	9.51424	9.10752	9.13559	11.5226	9.06001	10.1258	8.48328	10.4508	10.9046	8.75512	0.377	0.02201	-2.54958	-3.18631	-1.09065	NM_030810	TXNDC5	thioredoxin domain containing 5 (endoplasmic reticulum)	ENST00000439343	Homo sapiens thioredoxin domain containing 5 (endoplasmic reticulum) (TXNDC5), transcript variant 1, mRNA [NM_030810]
A_23_P94647	0.718624	2.58013	0.73611	2.59688	2.76615	2.09486	0.716264	3.6308	1.51016	0.764688	0.724258	0.762011	1.60583	0.630743	0.90412	0.713101	0.377	0.0220176	2.5494	-3.18659	1.02811	NM_001005234	OR1L3	olfactory receptor, family 1, subfamily L, member 3	ENST00000304820	Homo sapiens olfactory receptor, family 1, subfamily L, member 3 (OR1L3), mRNA [NM_001005234]
A_33_P3258977	6.45842	7.23412	7.8575	6.11998	9.06891	8.46286	6.8405	8.14332	5.6652	5.79435	6.83243	7.29951	6.32322	6.5244	6.98601	6.62867	0.377	0.0221092	2.54732	-3.18997	1.01648	NM_080387	CLEC4D	C-type lectin domain family 4, member D	ENST00000299665	Homo sapiens C-type lectin domain family 4, member D (CLEC4D), mRNA [NM_080387]
A_22_P00021273	3.44839	2.61081	4.1235	3.45981	5.5317	3.69566	3.47832	3.55391	2.48293	0.715695	2.40341	3.14143	2.9009	3.22288	2.95275	3.63737	0.378	0.0221664	2.54602	-3.19207	1.05559	AL117542	lnc-MAP6-3	lnc-MAP6-3:1		Homo sapiens mRNA; cDNA DKFZp434I192 (from clone DKFZp434I192). [AL117542]
A_33_P3281606	0.700811	2.23218	2.62728	3.49259	0.955519	1.58423	2.81293	1.77003	2.68442	2.69186	3.72624	1.82886	5.16516	3.58306	3.84403	2.43251	0.378	0.0222194	-2.54482	-3.19401	-1.22257	NM_001272003	KCNT1	potassium channel, sodium activated subfamily T, member 1	ENST00000263604	Homo sapiens potassium channel, subfamily T, member 1 (KCNT1), transcript variant 2, mRNA [NM_001272003]
A_23_P84596	8.29643	8.72997	7.28354	7.91601	7.00279	8.37187	8.70657	8.74166	8.56659	11.4088	8.21384	9.62811	7.92566	10.0501	10.592	8.4978	0.378	0.0223157	-2.54265	-3.19752	-1.22926	NM_016459	MZB1	marginal zone B and B1 cell-specific protein	ENST00000503351	Homo sapiens marginal zone B and B1 cell-specific protein (MZB1), mRNA [NM_016459]
A_23_P30243	8.07688	8.52472	8.89614	10.491	6.46475	8.11869	8.20765	10.3434	10.6157	8.61621	11.52	10.5172	10.2582	10.2194	10.5508	8.40174	0.379	0.0223395	-2.54212	-3.19839	-1.44698	NM_022350	ERAP2	endoplasmic reticulum aminopeptidase 2	ENST00000513084	Homo sapiens endoplasmic reticulum aminopeptidase 2 (ERAP2), transcript variant 1, mRNA [NM_022350]
A_22_P00020027	2.72713	3.57201	3.30372	2.45545	4.14182	5.02695	3.40104	5.78447	2.4029	0.950839	3.47919	3.20317	1.54381	3.09249	2.72189	3.0971	0.379	0.0224457	2.53973	-3.20224	1.24015				ENST00000533311
A_23_P44466	0.731779	1.36968	0.701616	1.67316	2.23064	2.23385	1.59587	1.81706	2.00575	2.61829	2.47967	5.43522	1.31552	4.06194	2.28914	2.12154	0.38	0.0225815	-2.5367	-3.20714	-1.24668	NM_024781	CCDC102B	coiled-coil domain containing 102B	ENST00000360242	Homo sapiens coiled-coil domain containing 102B (CCDC102B), transcript variant 2, mRNA [NM_024781]
A_21_P0014778	2.7451	2.10628	4.55366	1.42597	3.28203	2.16918	3.19269	5.18485	2.44572	2.29228	2.75376	0.93057	1.07065	0.903722	2.20371	1.93449	0.38	0.0225842	2.53664	-3.20724	1.26561	AK295906	LOC100507516	uncharacterized LOC100507516		Homo sapiens cDNA FLJ52638 complete cds. [AK295906]
A_24_P141736	1.93318	4.0459	3.68359	4.59286	0.988073	3.62815	3.61059	2.54015	4.73041	4.98333	4.19793	4.27257	3.16866	3.94325	4.40727	4.41931	0.38	0.0226595	-2.53497	-3.20994	-1.13753	NM_006838	METAP2	methionyl aminopeptidase 2	ENST00000323666	Homo sapiens methionyl aminopeptidase 2 (METAP2), mRNA [NM_006838]
A_23_P252236	5.08268	5.95053	5.03813	5.69121	5.72688	4.98333	3.99048	7.63548	4.27863	4.94314	4.55426	3.67362	4.92067	4.97535	3.71955	4.86267	0.38	0.0227657	2.53262	-3.21374	1.02135	NM_000892	KLKB1	kallikrein B, plasma (Fletcher factor) 1	ENST00000511406	Homo sapiens kallikrein B, plasma (Fletcher factor) 1 (KLKB1), mRNA [NM_000892]
A_33_P3319967	6.88977	6.97842	6.2039	5.23525	11.3384	8.77535	7.79761	7.38958	4.34742	5.79027	6.13885	6.20896	6.67325	5.97934	6.00982	5.97484	0.38	0.0229939	2.52761	-3.22184	1.68569	NM_001244438	ARG1	arginase 1	ENST00000356962	Homo sapiens arginase 1 (ARG1), transcript variant 1, mRNA [NM_001244438]
A_24_P178148	2.05731	2.41293	2.26238	2.78378	3.78075	3.12561	1.0158	4.91684	0.989362	0.920344	2.74773	0.974221	2.77605	2.2007	0.835439	0.81559	0.38	0.0231156	2.52495	-3.22612	1.26199	XR_249246	LOC100129455	uncharacterized LOC100129455		PREDICTED: Homo sapiens uncharacterized LOC100129455 (LOC100129455), misc_RNA [XR_249246]
A_23_P118815	6.1102	6.25233	5.30702	5.42666	5.23645	6.66203	6.12739	6.67954	5.82821	8.84239	6.68589	7.31029	5.7684	7.45897	7.69284	6.35754	0.382	0.0237741	-2.51081	-3.24893	-1.01786	NM_001012271	BIRC5	baculoviral IAP repeat containing 5	ENST00000301633	Homo sapiens baculoviral IAP repeat containing 5 (BIRC5), transcript variant 3, mRNA [NM_001012271]
A_32_P379467	3.14575	4.49723	3.97409	3.62794	7.12505	4.68175	5.23599	4.08605	2.89596	1.84689	3.2879	4.06282	3.87942	3.09806	3.15277	4.28126	0.382	0.0239633	2.50682	-3.25536	1.23359	NM_020851	ISLR2	immunoglobulin superfamily containing leucine-rich repeat 2		Homo sapiens immunoglobulin superfamily containing leucine-rich repeat 2 (ISLR2), transcript variant 2, mRNA [NM_020851]
A_23_P167328	6.57752	6.50433	7.65975	5.68723	5.92461	6.50556	5.8977	7.12616	6.39649	9.43572	7.1606	7.69221	6.54911	7.87975	8.04318	6.8538	0.382	0.0240657	-2.50467	-3.25882	-1.016	NM_001775	CD38	CD38 molecule	ENST00000502843	Homo sapiens CD38 molecule (CD38), mRNA [NM_001775]
A_33_P3291619	7.58516	7.51853	6.96583	6.43515	9.95569	7.31761	7.18937	6.7651	5.9054	5.70446	7.02211	6.51338	7.16042	6.70491	5.66874	6.71018	0.383	0.0242513	2.5008	-3.26505	1.04286	NR_040079	LOC399715	uncharacterized LOC399715	ENST00000399868	Homo sapiens uncharacterized LOC399715 (LOC399715), long non-coding RNA [NR_040079]
A_33_P3269539	2.4323	3.59449	4.17231	4.50339	2.82677	3.66139	3.35286	0.892887	4.22381	4.781	3.82986	3.6154	3.73564	5.37216	3.79034	5.14801	0.383	0.0243071	-2.49964	-3.26691	-1.13248	NM_058174	COL6A2	collagen, type VI, alpha 2	ENST00000397763	Homo sapiens collagen, type VI, alpha 2 (COL6A2), transcript variant 2C2a, mRNA [NM_058174]
A_33_P3246829	7.10399	6.22038	8.81395	5.55503	7.5027	6.56087	5.88517	7.81141	5.66316	5.31253	5.54998	6.37953	6.58509	6.52414	5.55264	5.75999	0.384	0.024588	2.49385	-3.27623	1.01581	NM_173843	IL1RN	interleukin 1 receptor antagonist		Homo sapiens interleukin 1 receptor antagonist (IL1RN), transcript variant 4, mRNA [NM_173843]
A_23_P330561	8.67948	7.77163	8.45386	8.00686	11.8863	9.08223	9.65589	9.16668	7.23262	6.87757	7.73422	8.15709	7.99487	8.33958	8.16777	8.61839	0.384	0.0245902	2.4938	-3.27631	1.19761	NM_174918	MCEMP1	mast cell-expressed membrane protein 1	ENST00000333598	Homo sapiens mast cell-expressed membrane protein 1 (MCEMP1), mRNA [NM_174918]
A_22_P00013012	3.10912	2.39396	1.96698	1.8706	4.19913	1.63138	2.59045	0.760891	2.08435	0.734947	1.54689	1.47853	2.266	0.735656	0.71782	0.699493	0.385	0.0248823	2.48784	-3.28588	1.03235		lnc-RGMA-3	lnc-RGMA-3:1		LNCipedia lincRNA (lnc-RGMA-3), lincRNA [lnc-RGMA-3:1]
A_19_P00316625	0.969487	2.85543	3.7748	2.63625	0.852809	1.26633	1.66408	4.07257	0.89771	1.88355	1.76836	0.956006	0.904221	0.915897	0.898339	0.900636	0.385	0.0249203	2.48707	-3.28712	1.12088	NR_038346	MAGI2-AS3	MAGI2 antisense RNA 3		Homo sapiens MAGI2 antisense RNA 3 (MAGI2-AS3), transcript variant 4, long non-coding RNA [NR_038346]
A_33_P3349536	0.583395	2.64584	1.80544	2.32901	2.34475	1.2091	2.52263	0.62238	1.52851	3.54804	3.75107	2.85474	1.26168	3.26092	3.24796	3.05283	0.385	0.0250377	-2.4847	-3.29093	-1.0554	NM_001114121	CHEK1	checkpoint kinase 1	ENST00000528276	Homo sapiens checkpoint kinase 1 (CHEK1), transcript variant 2, mRNA [NM_001114121]
A_21_P0010728	8.75632	8.44942	10.347	8.18075	10.0834	8.76785	6.92027	9.81013	6.84238	7.41059	7.68091	8.11894	8.65281	8.86868	7.54799	7.19147	0.386	0.0252385	2.48067	-3.29741	1.12517	NM_001244910	FCGR1B	Fc fragment of IgG, high affinity Ib, receptor (CD64)	ENST00000579737	Homo sapiens Fc fragment of IgG, high affinity Ib, receptor (CD64) (FCGR1B), transcript variant 3, mRNA [NM_001244910]
A_23_P166306	7.53924	5.85705	6.66299	6.81971	10.2075	8.11203	7.70408	6.43327	5.21063	5.80912	6.81007	6.64955	6.50907	6.39488	5.60413	6.53233	0.388	0.0258153	2.46925	-3.31572	1.22701	NM_000071	CBS	cystathionine-beta-synthase	ENST00000617706	Homo sapiens cystathionine-beta-synthase (CBS), transcript variant 1, mRNA [NM_000071]
A_22_P00014165	0.841942	0.768168	3.58287	2.08915	1.53934	5.08589	0.787698	2.57616	0.78284	0.760368	0.794504	0.769469	1.33272	0.783591	0.83969	0.771808	0.388	0.0258573	2.46842	-3.31703	1.30453	BQ082343			ENST00000417038
A_21_P0002261	5.10365	4.504	4.73041	4.98885	9.11757	5.64535	4.89863	3.80287	2.74604	2.02941	3.64163	4.17185	4.35676	5.09672	3.68042	4.42037	0.388	0.0258672	2.46823	-3.31735	1.58102		lnc-IL1R2-1	lnc-IL1R2-1:2		LNCipedia lincRNA (lnc-IL1R2-1), lincRNA [lnc-IL1R2-1:2]
A_22_P00015319	7.05188	6.04107	5.16694	5.51559	7.74753	5.40815	7.28058	5.32465	5.03348	4.15919	5.75684	5.61939	6.16769	4.40374	4.74384	5.38845	0.388	0.0259797	2.46604	-3.32086	1.03297				ENST00000453636	UI-E-CK1-abt-e-09-0-UI.r1 UI-E-CK1 Homo sapiens cDNA clone UI-E-CK1-abt-e-09-0-UI 5', mRNA sequence [BM687923]
A_33_P3303850	1.70265	2.34458	1.9137	2.10805	3.63255	2.74789	2.91531	5.25891	2.12032	1.45962	0.641589	2.11482	0.919707	2.04638	2.4179	2.04063	0.389	0.0263001	2.45983	-3.33079	1.10783	AL834189	VPS37A	vacuolar protein sorting 37 homolog A (S. cerevisiae)	ENST00000425020	vacuolar protein sorting 37 homolog A (S. cerevisiae) [Source:HGNC Symbol;Acc:HGNC:24928] [ENST00000425020]
A_33_P3221055	10.9475	9.76448	9.69337	9.25146	12.0123	10.3324	9.51739	9.57716	8.63384	8.20548	8.9138	9.7944	10.4568	9.41643	8.38495	9.28763	0.389	0.0263977	2.45796	-3.33379	1.00033	XR_432672	LOC101927270	uncharacterized LOC101927270		PREDICTED: Homo sapiens uncharacterized LOC101927270 (LOC101927270), transcript variant X4, misc_RNA [XR_432672]
A_33_P3219245	1.37535	0.649783	3.62388	1.5529	3.88718	4.02058	4.58088	3.28442	5.40124	5.19287	5.29397	5.07384	4.33768	1.39648	5.19338	4.19707	0.393	0.0272332	-2.44217	-3.35901	-1.63894	NR_023390	LINC00476	long intergenic non-protein coding RNA 476		Homo sapiens long intergenic non-protein coding RNA 476 (LINC00476), transcript variant 1, long non-coding RNA [NR_023390]
A_21_P0002262	4.08495	3.27498	2.96943	2.16584	6.98014	3.0063	3.58306	2.74913	1.91492	2.45461	1.79134	2.83278	3.01738	1.72071	1.31598	3.03987	0.393	0.0273935	2.4392	-3.36376	1.34078		lnc-IL1R1-1	lnc-IL1R1-1:1		LNCipedia lincRNA (lnc-IL1R1-1), lincRNA [lnc-IL1R1-1:1]
A_23_P70794	0.908912	0.908751	0.884446	1.54015	0.881826	0.911581	2.40325	0.941045	1.95346	2.90149	2.53424	2.35053	6.86213	2.49941	1.70818	0.904659	0.394	0.0276376	-2.4347	-3.37094	-1.54177	NM_016277	RAB23	RAB23, member RAS oncogene family		Homo sapiens RAB23, member RAS oncogene family (RAB23), transcript variant 1, mRNA [NM_016277]
A_24_P152968	2.485	2.06283	0.587435	1.70482	1.00601	2.21628	2.65691	1.02427	4.22399	2.98458	2.86815	2.96638	2.66213	0.676964	3.05247	2.52966	0.394	0.0278478	-2.43085	-3.37707	-1.0276	NM_001353	AKR1C1	aldo-keto reductase family 1, member C1	ENST00000604184	Homo sapiens aldo-keto reductase family 1, member C1 (AKR1C1), mRNA [NM_001353]
A_22_P00007605	3.6277	4.418	3.86373	3.80125	2.60809	5.27368	6.21764	3.9753	5.88726	5.62926	5.85086	4.46571	5.59517	3.80125	6.3621	5.30369	0.394	0.0279106	-2.42971	-3.37889	-1.13874		lnc-HEATR1-1	lnc-HEATR1-1:1		Q5T3Q0_HUMAN (Q5T3Q0) Lectin, galactoside-binding, soluble, 8 (Galectin 8), partial (42%) [THC2505698]
A_22_P00007514	0.73842	0.996888	1.76486	1.91947	3.63063	0.697534	2.80846	4.5717	0.877351	0.644931	1.58651	0.670167	0.690441	1.12954	1.0415	0.887407	0.394	0.0279154	2.42962	-3.37903	1.20001		lnc-H2AFJ-2	lnc-H2AFJ-2:1		LNCipedia lincRNA (lnc-H2AFJ-2), lincRNA [lnc-H2AFJ-2:1]
A_21_P0001407	2.16711	3.27203	2.41499	2.55664	4.04262	1.88532	1.58313	5.03463	1.03534	1.50898	1.27072	1.76865	2.59661	2.76845	0.778608	2.13576	0.394	0.0279312	2.42933	-3.37949	1.13667		lnc-MFSD4-2	lnc-MFSD4-2:1		LNCipedia lincRNA (lnc-MFSD4-2), lincRNA [lnc-MFSD4-2:1]
A_21_P0005611	0.926745	2.36443	0.906184	3.03612	4.11312	2.34712	2.04566	3.13562	1.96677	0.917128	2.13217	0.933724	0.912771	0.839101	1.79167	1.33405	0.394	0.0279523	2.42895	-3.3801	1.00595		lnc-KIAA1147-3	lnc-KIAA1147-3:7		LNCipedia lincRNA (lnc-KIAA1147-3), lincRNA [lnc-KIAA1147-3:7]
A_32_P153071	2.74936	2.91888	0.768519	3.48175	0.782958	1.82615	2.09947	0.770598	3.78896	1.49731	3.17234	2.94157	4.48195	2.64363	2.55052	3.59024	0.395	0.0280599	-2.427	-3.3832	-1.1586	NM_003382	VIPR2	vasoactive intestinal peptide receptor 2	ENST00000262178	Homo sapiens vasoactive intestinal peptide receptor 2 (VIPR2), mRNA [NM_003382]
A_33_P3236222	3.90857	3.65126	2.01127	4.0183	6.45557	1.95981	4.3394	4.1712	1.10638	2.0484	3.13131	3.28282	2.62349	2.53068	2.13402	3.16893	0.397	0.0286769	2.41595	-3.40079	1.31117				ENST00000515381
A_33_P3216008	1.08562	0.907316	3.5464	0.967387	0.909148	1.96601	0.937348	1.4359	3.00433	3.66478	3.68811	3.88771	0.943529	2.41153	0.939929	3.01985	0.397	0.0287622	-2.41444	-3.40319	-1.22558	NM_145061	SKA3	spindle and kinetochore associated complex subunit 3	ENST00000298260	Homo sapiens spindle and kinetochore associated complex subunit 3 (SKA3), transcript variant 1, mRNA [NM_145061]
A_21_P0004847	2.39179	2.78579	2.1153	2.3514	3.8346	2.84178	1.86946	4.85641	0.708975	1.55815	0.710254	1.72219	3.52092	2.9946	0.70524	1.54781	0.397	0.0287635	2.41441	-3.40323	1.1973		lnc-CAP2-1	lnc-CAP2-1:1		LNCipedia lincRNA (lnc-CAP2-1), lincRNA [lnc-CAP2-1:1]
A_32_P95960	2.96708	3.01519	0.795001	3.6254	0.959332	3.94234	0.79805	1.7556	3.26979	4.44472	3.6832	2.37115	4.21465	3.1764	2.78684	3.61743	0.397	0.0288382	-2.4131	-3.40532	-1.21327	NM_001004419	CLEC2D	C-type lectin domain family 2, member D		Homo sapiens C-type lectin domain family 2, member D (CLEC2D), transcript variant 2, mRNA [NM_001004419]
A_33_P3351180	13.357	13.8051	12.7503	13.154	12.4171	13.4175	14.0388	13.6561	13.4054	16.2061	13.7788	15.1058	12.8092	14.8819	15.7879	13.4635	0.397	0.0288516	-2.41286	-3.4057	-1.10533	S55735			ENST00000390547	immunoglobulin heavy constant alpha 1 [Source:HGNC Symbol;Acc:HGNC:5478] [ENST00000390547]
A_23_P13907	2.92172	1.97414	0.716254	0.949836	2.66641	3.80203	2.79408	3.69489	2.43143	6.63739	3.21521	4.4393	3.30089	4.36903	4.53438	2.40896	0.398	0.0290423	-2.40951	-3.41102	-1.47716	NM_000618	IGF1	insulin-like growth factor 1 (somatomedin C)	ENST00000481539	Homo sapiens insulin-like growth factor 1 (somatomedin C) (IGF1), transcript variant 4, mRNA [NM_000618]
A_33_P3325102	4.80311	5.66146	4.35933	4.74615	6.54911	5.26083	3.8333	7.7116	4.03307	4.27767	3.83479	3.2319	5.02656	5.29371	3.61132	4.23727	0.398	0.0291348	2.40789	-3.41359	1.17232					BC020650 SEC3L1 protein {Homo sapiens} (exp=-1; wgp=0; cg=0), partial (18%) [THC2739440]
A_23_P370830	1.00595	2.56962	0.850923	1.79238	1.25221	2.55027	3.23341	0.763152	4.68547	4.76095	3.22164	3.70544	2.07579	1.06959	4.28522	1.49509	0.398	0.0291914	-2.4069	-3.41516	-1.41016	NM_020805	KLHL14	kelch-like family member 14	ENST00000359358	Homo sapiens kelch-like family member 14 (KLHL14), mRNA [NM_020805]
A_23_P103349	2.14339	1.56193	1.84225	4.72178	1.35587	1.90149	1.98018	2.60904	2.18391	0.719837	0.804016	0.734806	2.61874	0.635196	1.08094	0.78978	0.398	0.0292378	2.40609	-3.41644	1.06859	NM_022375	OCLM	oculomedin	ENST00000574641	Homo sapiens oculomedin (OCLM), mRNA [NM_022375]
A_33_P3846114	2.60653	3.21401	0.994755	0.969524	1.60801	2.71983	2.06489	1.41881	3.83732	3.96605	0.974181	3.92851	3.31309	2.35967	3.19642	2.63702	0.398	0.0293686	-2.40382	-3.42005	-1.07699	NR_038968	LINC01281	long intergenic non-protein coding RNA 1281	ENST00000448597	Homo sapiens long intergenic non-protein coding RNA 1281 (LINC01281), long non-coding RNA [NR_038968]
A_33_P3275055	4.26971	3.50685	2.92484	5.02041	7.26739	3.64025	5.09555	4.12987	3.6977	2.61573	3.5955	3.91316	2.68905	3.40941	2.75685	3.74076	0.398	0.0294531	2.40236	-3.42237	1.17959	NM_001160011	ST6GALNAC3	ST6 (alpha-N-acetyl-neuraminyl-2,3-beta-galactosyl-1,3)-N-acetylgalactosaminide alpha-2,6-sialyltransferase 3	ENST00000621530	Homo sapiens ST6 (alpha-N-acetyl-neuraminyl-2,3-beta-galactosyl-1,3)-N-acetylgalactosaminide alpha-2,6-sialyltransferase 3 (ST6GALNAC3), transcript variant 2, mRNA [NM_001160011]
A_23_P153616	4.80782	3.38915	2.67448	3.99863	5.64703	5.97269	4.62214	4.48804	2.30194	2.97774	2.91254	3.35354	3.75961	3.86116	4.47192	3.58512	0.398	0.0295584	2.40054	-3.42525	1.04705	NM_130760	MADCAM1	mucosal vascular addressin cell adhesion molecule 1	ENST00000346144	Homo sapiens mucosal vascular addressin cell adhesion molecule 1 (MADCAM1), transcript variant 1, mRNA [NM_130760]
A_33_P3789693	4.76074	4.21994	5.01727	5.56658	5.39527	4.34996	4.47371	2.4495	5.33546	5.39799	7.08827	4.3021	5.79065	5.02155	5.43554	6.13277	0.398	0.0295781	-2.4002	-3.42579	-1.03392	BC020879	MGC24103	uncharacterized MGC24103		Homo sapiens hypothetical MGC24103, mRNA (cDNA clone MGC:24103 IMAGE:4613905), complete cds. [BC020879]
A_23_P167168	8.75159	10.1728	8.66103	9.44662	7.53144	9.78696	10.1329	10.0897	9.7596	12.3895	10.2131	11.1673	8.63818	10.9865	11.9409	9.68702	0.398	0.0295861	-2.40007	-3.42601	-1.27614	NM_144646	IGJ	immunoglobulin J polypeptide, linker protein for immunoglobulin alpha and mu polypeptides	ENST00000543780	Homo sapiens immunoglobulin J polypeptide, linker protein for immunoglobulin alpha and mu polypeptides (IGJ), mRNA [NM_144646]
A_32_P722809	6.91994	7.45171	6.71919	7.0782	5.88695	7.28354	7.40483	7.46144	8.1004	10.1734	6.96644	8.75984	6.34401	8.76867	10.2499	6.99912	0.399	0.0298467	-2.3956	-3.43309	-1.2695	BC034142			ENST00000453166	immunoglobulin kappa variable 2D-28 [Source:HGNC Symbol;Acc:HGNC:5799] [ENST00000453166]
A_22_P00011035	3.45952	1.62187	1.42296	0.772426	2.30036	2.12262	1.74581	4.43603	1.08952	0.793719	0.794913	0.793201	0.778189	1.99161	0.798748	2.2348	0.401	0.0302211	2.38924	-3.44316	1.07586	BM564017	lnc-NTHL1-1	lnc-NTHL1-1:1		AGENCOURT_6560225 NIH_MGC_119 Homo sapiens cDNA clone IMAGE:5742038 5', mRNA sequence [BM564017]
A_23_P157316	5.42226	5.39253	4.11796	4.91193	7.32454	3.14877	6.10651	4.8891	3.21221	3.76779	3.83525	4.16009	4.60145	4.5633	3.6978	4.67775	0.402	0.0304058	2.38614	-3.44808	1.09974	NM_178829	C7orf34	chromosome 7 open reading frame 34	ENST00000409607	Homo sapiens chromosome 7 open reading frame 34 (C7orf34), mRNA [NM_178829]
A_23_P111088	2.78889	2.99291	0.688753	1.79064	2.38813	1.94155	1.30586	4.37453	0.718126	1.73679	0.730796	1.70537	0.932991	1.74239	0.735692	1.85791	0.402	0.0305449	2.38381	-3.45176	1.0139	NM_033057	OR2B2	olfactory receptor, family 2, subfamily B, member 2	ENST00000303324	Homo sapiens olfactory receptor, family 2, subfamily B, member 2 (OR2B2), mRNA [NM_033057]
A_33_P3634554	2.58698	4.00415	3.41118	3.73564	1.37378	1.64766	0.60223	2.57438	3.40475	3.58677	4.54383	3.27388	2.39601	4.03555	3.6693	3.81999	0.403	0.0308123	-2.37936	-3.45879	-1.09926					Q6AZG4_XENLA (Q6AZG4) LOC446243 protein (Fragment), partial (19%) [THC2601422]
A_24_P181254	6.06726	4.0446	7.98079	5.57966	4.74833	10.8607	8.58736	5.5626	5.2954	0.707556	7.17278	3.46932	2.19797	3.73551	4.77913	6.09784	0.403	0.0309658	2.37682	-3.46281	2.49698	NM_006418	OLFM4	olfactomedin 4	ENST00000219022	Homo sapiens olfactomedin 4 (OLFM4), mRNA [NM_006418]
A_23_P88331	2.821	3.64326	2.03957	1.96508	2.65937	3.29393	3.03205	3.28264	2.4411	5.80828	3.1343	4.60589	2.65048	4.17963	4.93711	3.51314	0.404	0.0310903	-2.37478	-3.46604	-1.06663	NM_014750	DLGAP5	discs, large (Drosophila) homolog-associated protein 5	ENST00000247191	Homo sapiens discs, large (Drosophila) homolog-associated protein 5 (DLGAP5), transcript variant 1, mRNA [NM_014750]
A_21_P0002187	7.98676	7.48246	6.28221	6.29017	8.68048	7.57542	5.70853	9.9104	5.26471	5.69709	5.36745	5.25086	7.76359	7.79969	3.56649	6.46336	0.405	0.031667	2.36538	-3.48086	1.5929		lnc-SLC4A1AP-1	lnc-SLC4A1AP-1:1		LNCipedia lincRNA (lnc-SLC4A1AP-1), lincRNA [lnc-SLC4A1AP-1:1]
A_22_P00019780	0.599974	1.24615	3.4166	0.916879	5.41833	0.598179	4.33201	1.52479	2.26728	3.20123	7.3162	3.68042	4.64414	4.29562	2.91798	5.6654	0.405	0.0316677	-2.36537	-3.48088	-1.99192	AY156957	lnc-MYOM2-2	lnc-MYOM2-2:1		Homo sapiens ZHAG1 mRNA, complete sequence. [AY156957]
A_21_P0001084	5.86642	4.95032	4.71645	4.5224	7.57264	5.02656	4.68957	4.99263	3.86527	2.99613	4.39645	4.77954	5.2188	4.23708	3.58535	5.12166	0.406	0.0319103	2.36147	-3.48703	1.01709	XR_430162			ENST00000622411	long intergenic non-protein coding RNA 1002 [Source:HGNC Symbol;Acc:HGNC:38538] [ENST00000622411]
A_23_P77859	8.18323	7.48057	7.00279	6.88652	9.94331	7.21193	7.8313	7.29128	6.05158	5.84266	6.51089	6.80162	7.86865	7.35135	5.93138	7.434	0.406	0.0319965	2.36009	-3.48921	1.00485	NM_203411	TMEM88	transmembrane protein 88	ENST00000301599	Homo sapiens transmembrane protein 88 (TMEM88), mRNA [NM_203411]
A_21_P0000869	2.4522	1.69741	2.70327	1.58234	6.01387	2.25308	1.74709	2.56943	0.727637	0.759853	2.47396	0.771199	1.71143	1.86411	0.733216	1.80742	0.407	0.0322707	2.35573	-3.49609	1.27123	NR_039975	LINC01093	long intergenic non-protein coding RNA 1093		Homo sapiens long intergenic non-protein coding RNA 1093 (LINC01093), transcript variant 1, long non-coding RNA [NR_039975]
A_33_P3331228	4.24333	3.84534	3.25857	2.94445	3.10984	3.64581	4.23847	3.81108	5.47649	6.43777	3.52468	4.77455	3.49799	4.50834	5.88726	3.24947	0.407	0.0325755	-2.35091	-3.50366	-1.03246	AY505570			ENST00000390603	immunoglobulin heavy variable 3-15 [Source:HGNC Symbol;Acc:HGNC:5582] [ENST00000390603]
A_23_P140384	6.17458	5.68066	7.9958	7.02498	3.73732	9.14208	8.62314	6.50577	5.31227	4.176	7.79508	3.89075	4.40443	4.62214	6.18631	4.63327	0.408	0.0326212	2.3502	-3.50479	1.73301	NM_001911	CTSG	cathepsin G	ENST00000216336	Homo sapiens cathepsin G (CTSG), mRNA [NM_001911]
A_21_P0001989	5.47926	6.73041	5.04719	5.18519	6.17023	6.19869	4.92217	8.01012	4.40374	4.22457	4.39397	4.30423	6.22413	6.36363	3.19997	5.10958	0.409	0.0330539	2.34345	-3.51541	1.18993		lnc-TMEM18-11	lnc-TMEM18-11:1		LNCipedia lincRNA (lnc-TMEM18-11), lincRNA [lnc-TMEM18-11:1]
A_33_P3298810	6.24401	5.4956	8.42925	4.80079	6.34097	6.0274	5.17169	7.37767	4.94933	4.14457	5.01172	5.66018	6.20968	6.06726	4.75766	3.24796	0.41	0.0333848	2.33834	-3.52343	1.22988	NM_005304	FFAR3	free fatty acid receptor 3	ENST00000327809	Homo sapiens free fatty acid receptor 3 (FFAR3), mRNA [NM_005304]
A_21_P0011831	7.11618	6.83218	6.8913	6.97842	10.1387	7.86193	7.13823	6.77783	5.20136	5.54149	6.71386	6.73546	6.92814	7.0739	6.23452	6.87287	0.41	0.0334337	2.33759	-3.52461	1.05415		XLOC_l2_007456			BROAD Institute lincRNA (XLOC_l2_007456), lincRNA [TCONS_l2_00013854]
A_24_P239731	11.1149	9.701	10.1976	9.35831	12.0586	9.51226	10.2874	8.9345	7.88261	8.85412	8.63465	9.47068	10.5698	9.73723	8.41065	9.20391	0.41	0.0334918	2.3367	-3.52601	1.05012	NM_004776	B4GALT5	UDP-Gal:betaGlcNAc beta 1,4- galactosyltransferase, polypeptide 5	ENST00000371711	Homo sapiens UDP-Gal:betaGlcNAc beta 1,4- galactosyltransferase, polypeptide 5 (B4GALT5), mRNA [NM_004776]
A_33_P3383796	2.29289	0.710314	0.689321	4.67969	1.18871	1.85489	1.34555	1.57035	0.713719	0.652782	0.720765	0.665315	0.68099	0.565453	1.01761	1.06917	0.41	0.0335997	2.33505	-3.5286	1.03074	NM_001010917	GOLGA7B	golgin A7 family, member B	ENST00000596005	Homo sapiens golgin A7 family, member B (GOLGA7B), mRNA [NM_001010917]
A_24_P185186	2.13835	2.42616	2.49799	0.566733	3.3608	1.52412	0.675907	4.11619	0.580646	0.566902	0.575608	0.567005	0.569188	3.29258	0.573743	0.706133	0.41	0.0336906	2.33366	-3.53077	1.23431	NM_174920	SAMD14	sterile alpha motif domain containing 14	ENST00000503131	Homo sapiens sterile alpha motif domain containing 14 (SAMD14), transcript variant 1, mRNA [NM_174920]
A_23_P50710	4.88219	4.42613	3.6978	3.7844	5.8707	4.96448	4.32051	5.01265	1.893	1.83625	4.4945	4.4771	4.12928	3.9478	3.61693	4.26593	0.411	0.0338888	2.33065	-3.53549	1.03726	NM_001082	CYP4F2	cytochrome P450, family 4, subfamily F, polypeptide 2	ENST00000587671	Homo sapiens cytochrome P450, family 4, subfamily F, polypeptide 2 (CYP4F2), mRNA [NM_001082]
A_24_P101642	3.17282	3.20904	2.32125	1.65385	2.63488	2.66485	3.39093	0.719339	4.13939	5.34657	2.21482	3.70033	2.37007	3.84403	4.35311	2.71605	0.411	0.0339277	-2.33006	-3.53641	-1.11468				ENST00000570121	immunoglobulin heavy variable 3/OR16-12 (non-functional) [Source:HGNC Symbol;Acc:HGNC:5636] [ENST00000570121]
A_33_P3351175	3.65063	2.44682	2.44466	0.762216	3.31332	1.24992	3.03588	2.96389	1.04406	0.724298	2.19919	2.13557	0.730934	0.798185	1.29155	2.80563	0.412	0.0341733	2.32636	-3.54222	1.01724	NM_006648	WNK2	WNK lysine deficient protein kinase 2	ENST00000467401	Homo sapiens WNK lysine deficient protein kinase 2 (WNK2), transcript variant 2, mRNA [NM_006648]
A_21_P0005438	6.30617	4.30315	5.45342	4.1353	7.72517	4.67637	5.52085	6.52612	3.17752	3.57983	4.44192	5.15134	5.17227	5.16074	4.17773	4.66305	0.412	0.0341796	2.32627	-3.54237	1.14027		lnc-RP11-1220K2.2.1-1	lnc-RP11-1220K2.2.1-1:2		LNCipedia lincRNA (lnc-RP11-1220K2.2.1-1), lincRNA [lnc-RP11-1220K2.2.1-1:2]
A_23_P75071	2.57891	3.02727	2.95705	3.95454	1.22859	3.27043	3.80623	0.82857	4.22908	4.06762	4.09865	3.77333	2.97966	2.61027	4.40443	3.6745	0.412	0.0342772	-2.3248	-3.54466	-1.02324	NM_016195	KIF20B	kinesin family member 20B	ENST00000371728	Homo sapiens kinesin family member 20B (KIF20B), transcript variant 2, mRNA [NM_016195]
A_21_P0012575	0.997495	0.963638	0.918922	1.01951	0.926745	0.895147	0.895396	0.977085	0.862724	3.06181	0.97091	1.61943	2.28603	5.67866	2.29253	0.953915	0.413	0.0343771	-2.32331	-3.547	-1.26651		XLOC_l2_010601			BROAD Institute lincRNA (XLOC_l2_010601), lincRNA [TCONS_l2_00020442]
A_21_P0001542	2.13671	1.58961	0.907688	2.19689	5.02347	2.33866	3.06366	2.08729	0.903364	2.17603	2.03486	0.93364	0.918093	1.13236	1.49193	1.43027	0.413	0.0345401	2.32088	-3.55081	1.04043		lnc-GBP5-3	lnc-GBP5-3:1		LNCipedia lincRNA (lnc-GBP5-3), lincRNA [lnc-GBP5-3:1]
A_23_P13713	4.75807	3.42701	1.16658	2.37938	4.24407	0.797618	2.6416	2.90759	0.981164	1.49521	1.95346	0.823484	0.798884	1.24648	3.34622	1.54659	0.413	0.0345542	2.32067	-3.55114	1.2663	NM_006262	PRPH	peripherin	ENST00000530631	Homo sapiens peripherin (PRPH), mRNA [NM_006262]
A_24_P399888	0.668351	1.93318	0.673557	1.40129	0.951524	3.05721	1.95511	1.64281	1.34222	4.34243	2.1914	3.10671	0.650557	3.20034	3.64401	3.00453	0.413	0.0345588	-2.3206	-3.55125	-1.1499	XR_244383	CENPM	centromere protein M	ENST00000396437	centromere protein M [Source:HGNC Symbol;Acc:HGNC:18352] [ENST00000396437]
A_24_P355967	0.717283	0.735424	0.668367	0.708554	0.718152	0.688961	0.685198	0.718069	0.681415	1.37229	0.706038	3.62815	3.64326	2.58048	0.690652	0.718069	0.413	0.0345611	-2.32056	-3.5513	-1.04754	NM_000621	HTR2A	5-hydroxytryptamine (serotonin) receptor 2A, G protein-coupled	ENST00000542664	Homo sapiens 5-hydroxytryptamine (serotonin) receptor 2A, G protein-coupled (HTR2A), transcript variant 1, mRNA [NM_000621]
A_24_P928052	0.687999	3.2758	3.51988	3.4041	0.617668	0.659764	2.64021	1.83208	2.65184	2.81938	3.97135	3.77238	2.8298	2.13769	3.87103	3.87918	0.414	0.0347062	-2.31841	-3.55467	-1.16189	NM_003873	NRP1	neuropilin 1		Homo sapiens neuropilin 1 (NRP1), transcript variant 1, mRNA [NM_003873]
A_33_P3333560	5.10335	5.6563	4.97256	4.8147	7.16966	6.40476	4.47733	8.65281	3.79686	3.68414	4.23827	3.44899	6.21857	6.36687	2.43944	4.68746	0.414	0.0347832	2.31727	-3.55645	1.54636
A_23_P65757	5.13074	5.36201	4.49307	4.94524	4.74949	5.85991	5.47429	5.9821	5.00807	8.14404	5.79791	6.82813	4.54844	6.90739	6.97682	5.86909	0.414	0.0350313	-2.31362	-3.56217	-1.01038	NM_004701	CCNB2	cyclin B2	ENST00000621385	Homo sapiens cyclin B2 (CCNB2), mRNA [NM_004701]
A_23_P61466	2.64419	1.27033	4.1648	3.55091	3.45452	3.64553	2.37185	1.45944	1.11015	1.19873	2.20742	2.62843	2.78666	1.26094	0.953609	2.26277	0.415	0.0351899	2.31129	-3.5658	1.01911	NM_174941	CD163L1	CD163 molecule-like 1	ENST00000546182	Homo sapiens CD163 molecule-like 1 (CD163L1), transcript variant 2, mRNA [NM_174941]
A_33_P3333089	0.712773	0.754176	4.28021	2.00875	0.740849	3.19092	0.695798	2.28447	0.701164	0.622591	0.725833	0.660457	0.693386	1.20642	0.70146	0.7305	0.415	0.0351995	2.31115	-3.56602	1.07827	XM_006726815			ENST00000619172
A_21_P0012296	1.16586	2.73044	2.05166	2.1718	3.90878	0.794425	0.76696	3.89053	0.785026	0.813055	0.803937	0.822532	2.3406	1.62072	0.784694	0.787712	0.415	0.0353232	2.30935	-3.56884	1.09027		XLOC_l2_009510			BROAD Institute lincRNA (XLOC_l2_009510), lincRNA [TCONS_l2_00017993]
A_33_P3807062	4.02014	4.672	4.17208	3.71955	3.31459	4.47252	4.72624	4.8326	4.45129	7.00595	4.88669	5.91118	3.23619	5.96664	5.87472	4.66618	0.415	0.0355033	-2.30673	-3.57293	-1.00864	NM_018410	HJURP	Holliday junction recognition protein	ENST00000433484	Homo sapiens Holliday junction recognition protein (HJURP), transcript variant 1, mRNA [NM_018410]
A_21_P0003974	4.20076	4.61286	4.22399	3.42354	6.49866	4.82092	4.30494	5.48113	1.26127	2.63384	4.53207	4.45535	4.83362	4.21262	3.00179	2.98703	0.415	0.035755	2.30309	-3.5786	1.20615	XR_241746			ENST00000505844	PREDICTED: Homo sapiens uncharacterized LOC101929544 (LOC101929544), ncRNA [XR_241746]
A_23_P108823	3.58494	2.9713	3.69977	1.74406	5.84383	2.55963	3.25276	5.11765	1.55657	2.68239	2.05933	1.79562	2.45087	3.41341	2.67923	2.96316	0.415	0.0358155	2.30222	-3.57996	1.14667	NM_032523	OSBPL6	oxysterol binding protein-like 6		Homo sapiens oxysterol binding protein-like 6 (OSBPL6), transcript variant 1, mRNA [NM_032523]
A_23_P51085	2.23105	3.15155	1.46248	2.53638	1.05374	3.60076	3.30034	2.22297	3.41871	5.75637	3.40941	5.00117	0.675196	4.28039	5.0351	3.27765	0.415	0.0359288	-2.3006	-3.5825	-1.41184	NM_020675	SPC25	SPC25, NDC80 kinetochore complex component	ENST00000611144	Homo sapiens SPC25, NDC80 kinetochore complex component (SPC25), mRNA [NM_020675]
A_23_P215331	4.53306	3.48308	3.38178	3.48523	4.21412	4.15082	2.7385	6.92457	2.32086	1.14366	1.64025	1.86815	4.45665	4.54942	2.64894	3.12714	0.416	0.0360386	2.29902	-3.58495	1.39451	NM_001883	CRHR2	corticotropin releasing hormone receptor 2		Homo sapiens corticotropin releasing hormone receptor 2 (CRHR2), transcript variant 1, mRNA [NM_001883]
A_33_P3401647	3.00667	3.85081	2.91468	2.87018	2.51807	2.32086	3.20713	0.709957	4.57808	4.83532	3.86904	3.59376	1.81262	3.69302	4.22763	3.04553	0.416	0.0361809	-2.29699	-3.58812	-1.03208	NM_033256	PPP1R14A	protein phosphatase 1, regulatory (inhibitor) subunit 14A	ENST00000301242	Homo sapiens protein phosphatase 1, regulatory (inhibitor) subunit 14A (PPP1R14A), transcript variant 1, mRNA [NM_033256]
A_33_P3308512	3.47452	2.63672	2.01534	2.43995	1.06247	3.54154	3.75677	1.4391	4.84806	4.54118	2.65409	3.15645	3.58434	2.35733	4.12987	3.41118	0.416	0.0362554	-2.29593	-3.58977	-1.03951	NM_018593	SLC16A10	solute carrier family 16 (aromatic amino acid transporter), member 10	ENST00000612036	Homo sapiens solute carrier family 16 (aromatic amino acid transporter), member 10 (SLC16A10), mRNA [NM_018593]
A_24_P204727	4.33712	4.83152	2.96139	4.07741	3.46997	4.6375	5.1963	2.94924	5.49331	6.68381	4.23066	5.48514	3.75945	4.85265	7.24161	4.11619	0.416	0.0362783	-2.29561	-3.59028	-1.1753	Z18824			ENST00000390624	immunoglobulin heavy variable 3-48 [Source:HGNC Symbol;Acc:HGNC:5606] [ENST00000390624]
A_21_P0009376	3.25836	3.33077	0.951857	3.04491	4.15201	2.27152	1.04317	3.37202	0.886129	2.58442	0.904797	0.904436	2.54798	2.24164	0.865933	1.77064	0.416	0.0363274	2.29491	-3.59136	1.08983		lnc-NLGN2-1	lnc-NLGN2-1:1		LNCipedia lincRNA (lnc-NLGN2-1), lincRNA [lnc-NLGN2-1:1]
A_33_P3306624	4.32575	4.44472	4.20602	3.53809	5.54688	5.30617	2.82077	7.05797	2.3127	2.73344	2.91661	2.27533	5.22111	4.91959	1.9547	3.71212	0.416	0.0366549	2.29028	-3.59857	1.4001	NM_001524	HCRT	hypocretin (orexin) neuropeptide precursor	ENST00000293330	Homo sapiens hypocretin (orexin) neuropeptide precursor (HCRT), mRNA [NM_001524]
A_23_P123596	0.790826	1.61754	0.766175	3.32087	1.75357	3.62092	4.21308	4.57476	1.74691	7.36663	4.19932	5.74977	2.48327	5.48876	5.78509	3.11988	0.416	0.0367786	-2.28855	-3.60128	-1.91024	NM_000170	GLDC	glycine dehydrogenase (decarboxylating)	ENST00000321612	Homo sapiens glycine dehydrogenase (decarboxylating) (GLDC), mRNA [NM_000170]
A_33_P3276520	1.62921	2.60104	2.01621	4.59184	2.15537	0.833622	1.008	4.58009	0.825345	0.814965	0.927997	1.60744	0.81569	2.26321	1.67338	0.82161	0.416	0.0368658	2.28732	-3.60318	1.20822	AK123704				Homo sapiens cDNA FLJ41710 fis, clone HLUNG2011041. [AK123704]
A_23_P167818	3.59873	4.59612	3.06869	3.18712	0.957843	3.5464	4.55017	1.23069	5.32651	5.05581	4.0585	4.99607	3.94915	2.40303	4.79183	4.36431	0.417	0.0371051	-2.28399	-3.60837	-1.27618	NM_024581	FAM184A	family with sequence similarity 184, member A	ENST00000617072	Homo sapiens family with sequence similarity 184, member A (FAM184A), transcript variant 1, mRNA [NM_024581]
A_21_P0007622	2.90627	2.88808	1.87602	2.57181	4.60235	3.15277	2.2533	5.75744	1.50674	0.730984	1.45146	0.93948	4.0297	3.29994	0.670866	2.26858	0.417	0.0371206	2.28377	-3.60871	1.38879		lnc-ASCL4-1	lnc-ASCL4-1:1		LNCipedia lincRNA (lnc-ASCL4-1), lincRNA [lnc-ASCL4-1:1]
A_22_P00010264	3.96704	4.2358	2.26921	3.21022	5.80558	2.89946	3.67151	1.50135	2.25267	1.58533	3.58195	2.91906	2.2385	1.7712	1.35301	2.55391	0.417	0.0374327	2.27945	-3.61543	1.16307				ENST00000560760
A_23_P377860	3.45024	3.89686	0.736486	3.10212	2.79183	1.91064	3.10578	0.713673	2.10743	2.52218	0.74388	1.83586	0.713507	1.16136	1.25729	0.723744	0.418	0.0377554	2.27501	-3.62232	1.0803	NR_027243	UMODL1-AS1	UMODL1 antisense RNA 1		Homo sapiens UMODL1 antisense RNA 1 (UMODL1-AS1), long non-coding RNA [NR_027243]
A_24_P16004	2.65979	1.36984	2.12154	2.36443	0.919004	2.54428	1.40094	2.66551	3.42004	5.11274	1.663	5.57601	3.20904	2.68696	7.54772	0.941238	0.418	0.0378277	-2.27403	-3.62385	-1.76393				ENST00000390271	immunoglobulin kappa variable 6D-41 (non-functional) [Source:HGNC Symbol;Acc:HGNC:5838] [ENST00000390271]
A_21_P0002981	0.682935	0.998272	1.87967	3.89686	1.46208	4.15403	0.971783	3.69726	0.677515	0.626711	0.679839	0.63231	0.646779	2.68141	0.663589	1.12804	0.418	0.037833	2.27395	-3.62397	1.25084		lnc-ROBO2-1	lnc-ROBO2-1:1		BX109067 Soares_NFL_T_GBC_S1 Homo sapiens cDNA clone IMAGp998I033812, mRNA sequence [BX109067]
A_33_P3303507	4.99244	5.55858	4.30231	3.57522	7.08341	5.11917	4.2766	5.68253	3.6055	3.69749	4.01871	3.72705	5.51823	4.91761	2.99813	3.81604	0.418	0.0379415	2.27247	-3.62626	1.03644					HSP76_HUMAN (P17066) Heat shock 70 kDa protein 6 (Heat shock 70 kDa protein B'), partial (7%) [THC2683968]
A_23_P42897	7.79648	6.69367	6.58617	6.46222	10.0461	7.59475	7.82714	7.57698	5.2897	5.31117	6.79211	6.95849	7.69444	7.01581	5.90973	6.74972	0.418	0.0382179	2.26872	-3.63208	1.10779	NM_004668	MGAM	maltase-glucoamylase (alpha-glucosidase)	ENST00000620571	Homo sapiens maltase-glucoamylase (alpha-glucosidase) (MGAM), mRNA [NM_004668]
A_23_P113111	3.10029	3.90857	3.20928	0.582448	1.12398	2.16239	0.587768	2.47273	2.40051	2.87443	3.37279	3.39724	2.63969	3.70187	3.66065	3.42601	0.418	0.0384871	-2.26509	-3.63771	-1.04072	NM_000044	AR	androgen receptor	ENST00000396043	Homo sapiens androgen receptor (AR), transcript variant 1, mRNA [NM_000044]
A_33_P3331267	2.26858	3.82151	2.24096	3.92072	3.27888	3.66411	3.15703	0.730666	4.22536	4.36295	4.02881	2.93177	5.33569	3.07003	4.01689	3.3531	0.418	0.0384939	-2.265	-3.63785	-1.03027					Q2M2B7_HUMAN (Q2M2B7) Sestrin 1, partial (68%) [THC2527965]
A_33_P3304696	5.33256	5.75383	3.35145	5.25342	4.17773	5.47123	4.86044	4.90441	6.5842	7.0097	5.44488	5.84136	4.50572	7.58707	5.81412	4.59337	0.419	0.0387563	-2.26148	-3.6433	-1.03442	AF058072				Homo sapiens clone ASPBLL50 immunoglobulin lambda light chain VJ region mRNA, partial cds. [AF058072]
A_21_P0010186	0.679413	2.0595	0.652073	4.74665	0.657787	3.9649	0.925185	4.97133	0.674124	1.12068	0.675827	0.629186	1.67134	0.568183	0.66014	0.660327	0.42	0.0391464	2.2563	-3.65133	1.49963				ENST00000441759	ALU2_HUMAN (P39189) Alu subfamily SB sequence contamination warning entry, partial (5%) [THC2675390]
A_23_P145965	7.42382	5.65142	6.73971	6.10461	9.56107	6.00482	9.21921	6.18345	6.10305	5.76556	6.53302	5.07695	5.62926	5.50015	6.05264	6.52532	0.421	0.0398098	2.24759	-3.66479	1.21277	NM_003596	TPST1	tyrosylprotein sulfotransferase 1	ENST00000304842	Homo sapiens tyrosylprotein sulfotransferase 1 (TPST1), mRNA [NM_003596]
A_23_P385861	3.45929	3.27934	2.72607	3.33983	1.33813	3.51122	3.7806	4.08728	3.30303	5.9739	3.89529	4.97509	2.61061	4.88549	4.74189	3.55091	0.423	0.0401451	-2.24324	-3.67151	-1.05181	NM_152562	CDCA2	cell division cycle associated 2	ENST00000521098	Homo sapiens cell division cycle associated 2 (CDCA2), mRNA [NM_152562]
A_23_P1833	6.32687	6.23789	7.39504	8.15918	4.73082	6.7511	6.77783	6.19313	7.24557	7.04249	8.52761	5.59548	8.18712	8.47981	8.15943	7.87727	0.423	0.0403236	-2.24094	-3.67506	-1.06787	NM_054025	B3GAT1	beta-1,3-glucuronyltransferase 1	ENST00000312527	Homo sapiens beta-1,3-glucuronyltransferase 1 (B3GAT1), transcript variant 2, mRNA [NM_054025]
A_23_P34637	1.63152	3.14705	2.5085	5.15929	2.66551	2.59117	2.74333	6.26476	2.36025	2.06868	1.39282	3.29429	0.981376	1.48778	2.83306	1.73456	0.424	0.0404504	2.23931	-3.67758	1.31979	NM_000537	REN	renin	ENST00000272190	Homo sapiens renin (REN), mRNA [NM_000537]
A_21_P0006822	2.55308	1.91473	1.49875	1.67499	5.56658	2.27336	2.48352	1.9467	1.69585	0.598173	1.18159	0.598295	2.51322	1.84461	0.605949	1.85104	0.425	0.0407823	2.23506	-3.68412	1.12787		lnc-AL137145.1-1	lnc-AL137145.1-1:2		LNCipedia lincRNA (lnc-AL137145.1-1), lincRNA [lnc-AL137145.1-1:2]
A_22_P00009258	1.9028	0.740404	1.99253	4.65118	1.95883	2.29918	2.16171	5.48553	0.728468	1.61641	0.704877	1.43027	1.2963	2.09421	1.64641	1.64943	0.425	0.04081	2.23471	-3.68466	1.25322	XR_249026			ENST00000432495
A_33_P3350863	8.55399	7.88122	11.3807	11.3771	11.3749	10.2059	12.5543	8.19424	8.04459	7.01641	10.8601	8.80775	7.83515	8.17309	8.6733	9.36468	0.426	0.0413512	2.22786	-3.6952	1.59342	NM_020415	RETN	resistin	ENST00000221515	Homo sapiens resistin (RETN), transcript variant 1, mRNA [NM_020415]
A_21_P0008551	0.74469	1.73032	3.77721	4.19848	1.05234	1.19036	0.735711	3.938	0.745186	2.26474	0.760477	0.702148	0.719024	0.578745	0.728796	1.05448	0.426	0.0413744	2.22757	-3.69565	1.22669		lnc-GPR132-1	lnc-GPR132-1:2		LNCipedia lincRNA (lnc-GPR132-1), lincRNA [lnc-GPR132-1:2]
A_33_P3365002	6.59077	5.25986	6.05407	5.39348	5.52823	3.52842	3.724	6.22214	3.33873	3.04861	5.25735	3.61565	6.31158	3.97618	3.65176	3.57595	0.427	0.0416147	2.22456	-3.70028	1.19065	NM_001069	TUBB2A	tubulin, beta 2A class IIa	ENST00000404155	Homo sapiens tubulin, beta 2A class IIa (TUBB2A), mRNA [NM_001069]
A_23_P151598	3.3431	2.86268	2.43959	2.99325	3.20805	2.67571	1.51171	5.04922	1.54216	2.72057	1.74807	0.726369	3.60529	0.693642	1.98358	2.54848	0.428	0.0421735	2.21762	-3.71095	1.06439	NM_006032	CPNE6	copine VI (neuronal)	ENST00000558995	Homo sapiens copine VI (neuronal) (CPNE6), transcript variant 2, mRNA [NM_006032]
A_33_P3353948	5.62849	5.21376	4.91287	4.97568	6.36687	5.8681	4.66133	8.31778	4.11358	4.41989	4.0158	3.70986	5.88192	6.16409	3.48869	4.88788	0.428	0.0422753	2.21637	-3.71288	1.1579					Q8NCT2_HUMAN (Q8NCT2) CDC14C protein (Fragment), complete [THC2526367]
A_23_P159255	2.82118	0.9492	3.35861	5.51123	0.914684	3.08707	3.26224	3.30372	3.99021	3.46194	4.93655	3.38999	3.52726	4.25218	5.05609	4.24311	0.428	0.0423696	-2.21521	-3.71466	-1.20617	NM_002845	PTPRM	protein tyrosine phosphatase, receptor type, M	ENST00000580949	Homo sapiens protein tyrosine phosphatase, receptor type, M (PTPRM), transcript variant 2, mRNA [NM_002845]
A_23_P422212	2.55052	5.684	5.35425	4.81726	2.29883	3.47767	4.12494	4.56534	5.09607	4.86099	6.23904	4.97133	4.59999	4.12431	5.90283	5.66106	0.429	0.042878	-2.20899	-3.72419	-1.07285	NM_173508	SLC35F3	solute carrier family 35, member F3	ENST00000366617	Homo sapiens solute carrier family 35, member F3 (SLC35F3), transcript variant 1, mRNA [NM_173508]
A_21_P0003216	1.50093	3.59568	3.56649	3.36676	4.7533	1.18355	1.19226	3.15802	1.85696	1.89791	1.41044	0.892568	1.69191	2.24218	2.65015	0.900583	0.429	0.0430693	2.20667	-3.72775	1.09679	XR_249342	LOC101927440	uncharacterized LOC101927440		PREDICTED: Homo sapiens uncharacterized LOC101927440 (LOC101927440), ncRNA [XR_249342]
A_33_P3241661	2.92773	1.99291	0.74051	0.680738	0.658882	3.98633	0.71741	2.91391	5.00699	4.07578	1.87272	4.2746	2.78889	3.47919	4.04241	0.683006	0.429	0.0433132	-2.20373	-3.73226	-1.45064	NM_001287682	LOC388780	uncharacterized LOC388780	ENST00000411839	Homo sapiens uncharacterized LOC388780 (LOC388780), mRNA [NM_001287682]
A_23_P49448	4.0607	3.18492	0.901884	4.03708	1.69248	3.71694	4.34576	2.5766	4.00515	5.64093	4.22295	4.72645	3.25389	3.84534	4.89516	3.00909	0.429	0.0433498	-2.20329	-3.73293	-1.13532	NM_024306	FA2H	fatty acid 2-hydroxylase	ENST00000219368	Homo sapiens fatty acid 2-hydroxylase (FA2H), mRNA [NM_024306]
A_23_P168551	1.97154	2.2165	4.89497	3.2182	1.4815	2.12076	1.04926	0.746063	0.750754	1.55751	0.771166	0.706502	1.41685	0.590164	0.893013	2.31912	0.429	0.0434423	2.20217	-3.73463	1.08671	NM_001040661	SLC29A4	solute carrier family 29 (equilibrative nucleoside transporter), member 4	ENST00000439491	Homo sapiens solute carrier family 29 (equilibrative nucleoside transporter), member 4 (SLC29A4), transcript variant 1, mRNA [NM_001040661]
A_23_P169437	6.55672	5.61726	7.59756	6.17125	5.55761	10.0555	7.41324	6.75588	5.61491	3.92024	6.82313	5.10996	5.75508	6.3001	5.25866	6.60875	0.429	0.0435692	2.20065	-3.73696	1.29177	NM_005564	LCN2	lipocalin 2	ENST00000373017	Homo sapiens lipocalin 2 (LCN2), mRNA [NM_005564]
A_21_P0005109	6.56985	7.14743	6.78856	5.9844	8.30246	7.42184	6.13816	9.46668	5.89466	5.5827	5.42255	5.74234	7.76073	7.56306	3.6977	5.8215	0.429	0.0437717	2.19823	-3.74066	1.29177		lnc-CD83-2	lnc-CD83-2:2		LNCipedia lincRNA (lnc-CD83-2), lincRNA [lnc-CD83-2:2]
A_33_P3313519	4.85591	5.51894	4.65609	4.97204	7.02324	4.94056	4.46811	7.02001	4.0607	3.98036	3.96901	3.6137	5.62825	5.77723	2.69999	4.99106	0.431	0.0444154	2.19061	-3.75232	1.09183	NM_139320	CHRFAM7A	CHRNA7 (cholinergic receptor, nicotinic, alpha 7, exons 5-10) and FAM7A (family with sequence similarity 7A, exons A-E) fusion		Homo sapiens CHRNA7 (cholinergic receptor, nicotinic, alpha 7, exons 5-10) and FAM7A (family with sequence similarity 7A, exons A-E) fusion (CHRFAM7A), transcript variant 1, mRNA [NM_139320]
A_23_P158318	0.746674	0.851779	0.719122	0.678776	0.665114	0.69811	1.71601	1.41551	1.02707	0.688219	3.93428	0.690413	2.09895	5.41759	1.58452	2.30379	0.431	0.0444406	-2.19031	-3.75277	-1.28172	NM_004560	ROR2	receptor tyrosine kinase-like orphan receptor 2	ENST00000550066	Homo sapiens receptor tyrosine kinase-like orphan receptor 2 (ROR2), mRNA [NM_004560]
A_23_P315991	2.1746	3.83525	2.91342	3.08828	5.00136	2.56977	2.33717	4.69694	2.6204	2.08184	2.1566	0.766479	2.83582	3.7213	2.06489	2.28221	0.431	0.0444486	2.19022	-3.75291	1.01091	NM_178168	OR10A5	olfactory receptor, family 10, subfamily A, member 5	ENST00000299454	Homo sapiens olfactory receptor, family 10, subfamily A, member 5 (OR10A5), mRNA [NM_178168]
A_23_P377299	0.718999	0.761182	0.687431	0.729389	1.83716	0.697452	0.704475	0.730047	0.711429	0.635063	0.735933	4.30035	4.3093	3.64378	2.08494	0.736978	0.431	0.0444604	-2.19008	-3.75313	-1.28646	NM_014693	ECE2	endothelin converting enzyme 2		Homo sapiens endothelin converting enzyme 2 (ECE2), transcript variant 1, mRNA [NM_014693]
A_32_P815507	7.03038	8.36943	9.00966	8.02387	8.14915	9.35795	7.983	9.64643	7.71807	8.11433	7.83245	3.75621	9.30644	5.90593	3.3097	7.78254	0.431	0.0447984	2.18612	-3.75917	1.73052	AK093639	LOC100130920	uncharacterized LOC100130920		Homo sapiens cDNA FLJ36320 fis, clone THYMU2005480. [AK093639]
A_23_P37736	5.72974	6.95849	5.21352	6.25557	3.09851	6.48568	6.99263	7.09469	6.80469	9.89413	6.63698	8.17419	5.26275	8.09763	8.58535	6.24189	0.431	0.0448322	-2.18573	-3.75977	-1.4836	NM_001192	TNFRSF17	tumor necrosis factor receptor superfamily, member 17	ENST00000053243	Homo sapiens tumor necrosis factor receptor superfamily, member 17 (TNFRSF17), mRNA [NM_001192]
A_22_P00008583	0.726506	1.88464	1.83736	1.64261	0.738725	1.48661	2.8346	2.91168	5.20288	2.38354	2.95825	2.41136	1.67386	1.96497	2.55558	2.96271	0.431	0.0448416	-2.18562	-3.75994	-1.0063		lnc-KCTD10-1	lnc-KCTD10-1:1		LNCipedia lincRNA (lnc-KCTD10-1), lincRNA [lnc-KCTD10-1:1]
A_21_P0011811	3.3097	5.32465	3.4495	3.72325	1.56161	5.04026	4.6975	4.39971	5.20904	6.17797	4.47911	5.32439	4.3394	4.22628	6.14263	4.27057	0.431	0.0449752	-2.18406	-3.76231	-1.0829	NR_015424	ANKRD36BP2	ankyrin repeat domain 36B pseudogene 2	ENST00000393515	Homo sapiens ankyrin repeat domain 36B pseudogene 2 (ANKRD36BP2), non-coding RNA [NR_015424]
A_21_P0011833	2.63571	2.92562	3.9675	3.31195	6.67827	4.77144	2.59094	3.21138	2.32621	2.30823	2.44498	2.01815	2.68089	3.76607	3.1923	2.49356	0.431	0.0450348	2.18337	-3.76337	1.1078	NR_103791	LINC01127	long intergenic non-protein coding RNA 1127		Homo sapiens long intergenic non-protein coding RNA 1127 (LINC01127), long non-coding RNA [NR_103791]
A_33_P3310548	2.63876	0.698482	1.8928	1.66828	5.1868	1.93468	1.20101	1.81539	0.675119	0.730211	0.683322	0.729462	2.68932	1.11387	0.676038	0.679987	0.431	0.0450625	2.18305	-3.76386	1.13236	AY358263	LOC100131131	AHPA9419		Homo sapiens clone DNA180542 AHPA9419 (UNQ9419) mRNA, complete cds. [AY358263]
A_33_P3310567	2.15368	4.18867	4.12036	3.15943	1.04286	1.43439	3.05228	1.26055	5.9731	4.71883	3.29976	3.20402	3.23502	2.33459	4.38186	3.33123	0.432	0.0455612	-2.17729	-3.77263	-1.25828				ENST00000616656	BCL2/adenovirus E1B 19kDa interacting protein 3 pseudogene 41 [Source:HGNC Symbol;Acc:HGNC:49721] [ENST00000616656]
A_33_P3329356	3.49044	4.28852	2.7552	2.24903	1.28547	4.23708	3.15462	1.55442	5.20157	4.70856	3.37393	3.94586	4.10569	2.29209	4.70882	3.37295	0.432	0.0455995	-2.17685	-3.7733	-1.08684		lnc-HADH-1	lnc-HADH-1:7		LNCipedia lincRNA (lnc-HADH-1), lincRNA [lnc-HADH-1:7]
A_23_P210425	6.16606	5.01894	6.07728	3.80802	6.65542	4.20115	5.02779	6.40402	4.22628	2.90627	2.90646	3.30034	5.43602	6.73041	3.51086	4.26264	0.432	0.0459112	2.17328	-3.77873	1.25992	NM_181526	MYL9	myosin, light chain 9, regulatory	ENST00000346786	Homo sapiens myosin, light chain 9, regulatory (MYL9), transcript variant 2, mRNA [NM_181526]
A_23_P32083	2.2771	2.45738	3.33833	4.62265	2.40382	0.678411	2.0595	0.692279	1.6545	0.651711	1.20573	0.663811	1.64766	0.565257	2.09351	1.67235	0.433	0.0463852	2.1679	-3.78692	1.04687	NM_133497	KCNV2	potassium channel, voltage gated modifier subfamily V, member 2	ENST00000382082	Homo sapiens potassium channel, voltage gated modifier subfamily V, member 2 (KCNV2), mRNA [NM_133497]
A_23_P7412	10.4884	9.74827	7.83327	9.33789	11.5451	9.4837	9.95742	9.93712	7.82054	8.30428	9.32872	9.58622	9.85626	9.47068	7.616	8.3181	0.434	0.0466333	2.1651	-3.79117	1.00379	NM_001040462	BTNL8	butyrophilin-like 8		Homo sapiens butyrophilin-like 8 (BTNL8), transcript variant 2, mRNA [NM_001040462]
A_22_P00005607	1.74467	3.51906	2.16886	3.66478	0.903237	2.3792	3.4355	2.4548	2.63431	5.43554	3.69302	4.38071	1.74256	3.50145	5.06487	3.04536	0.435	0.04681	-2.16312	-3.79418	-1.15346	AA262526	lnc-EFR3B-4	lnc-EFR3B-4:1		zs17b08.r1 NCI_CGAP_GCB1 Homo sapiens cDNA clone IMAGE:685431 5' similar to TR:G1256011 G1256011 DYSTROBREVIN-ALPHA. ;, mRNA sequence [AA262526]
A_33_P3317005	7.23654	6.47723	6.03649	5.85678	9.65427	7.00783	6.96583	6.2629	4.57522	4.94844	5.84686	6.35555	6.75487	6.47753	5.5117	6.5451	0.435	0.0469943	2.16106	-3.79731	1.06033	NM_000578	SLC11A1	solute carrier family 11 (proton-coupled divalent metal ion transporter), member 1	ENST00000483487	Homo sapiens solute carrier family 11 (proton-coupled divalent metal ion transporter), member 1 (SLC11A1), mRNA [NM_000578]
A_23_P166848	7.81042	7.35965	9.46884	8.04375	6.39924	11.6769	9.36067	7.4052	7.00759	4.32931	8.6064	5.99952	6.22192	7.43237	6.61814	8.55788	0.436	0.0473285	2.15734	-3.80295	1.59395	NM_002343	LTF	lactotransferrin	ENST00000426532	Homo sapiens lactotransferrin (LTF), transcript variant 1, mRNA [NM_002343]
A_33_P3235631	1.6798	0.688367	0.753209	1.70818	0.68099	1.50369	2.18137	1.49711	3.25598	3.71694	0.694217	5.00941	0.725874	1.82133	3.16842	1.78484	0.436	0.0474888	-2.15556	-3.80564	-1.18554	JN111512			ENST00000390244	immunoglobulin kappa variable 5-2 [Source:HGNC Symbol;Acc:HGNC:5835] [ENST00000390244]
A_23_P312358	3.84327	2.86191	1.90109	1.99562	4.67637	3.64348	2.98012	3.31079	1.26389	1.12112	2.90582	3.38915	3.71301	2.05021	1.02962	1.37363	0.437	0.0477376	2.15282	-3.8098	1.04577	NM_152751	BEND7	BEN domain containing 7	ENST00000469555	Homo sapiens BEN domain containing 7 (BEND7), transcript variant 1, mRNA [NM_152751]
A_23_P171143	2.22056	1.63687	1.92197	2.4174	0.843802	2.9285	2.20485	0.842216	3.38814	4.85706	1.60088	2.78398	4.05549	1.2739	2.60209	2.64097	0.437	0.0477953	-2.15218	-3.81076	-1.02329	NM_003270	TSPAN6	tetraspanin 6		Homo sapiens tetraspanin 6 (TSPAN6), transcript variant 1, mRNA [NM_003270]
A_33_P3260964	3.1719	2.8298	3.30236	4.1351	6.01896	1.32496	3.6081	1.68656	0.787191	3.93691	0.824738	4.46839	0.778869	0.745014	0.824541	1.30663	0.439	0.0486075	2.14333	-3.82417	1.55068	NR_024441	LINC01300	long intergenic non-protein coding RNA 1300		Homo sapiens long intergenic non-protein coding RNA 1300 (LINC01300), long non-coding RNA [NR_024441]
A_33_P3306749	1.6764	0.73867	0.93004	4.68977	1.25881	3.05948	0.980995	5.79163	0.712169	2.09729	1.24422	0.684809	0.704475	0.691997	0.716969	0.726954	0.441	0.0489851	2.13925	-3.83032	1.44336	BC000189	OLFM1	olfactomedin 1	ENST00000615948	olfactomedin 1 [Source:HGNC Symbol;Acc:HGNC:17187] [ENST00000615948]
A_23_P216915	1.2494	0.988248	4.77244	4.85975	1.93615	1.9137	2.00694	3.10693	0.95589	1.08011	1.09925	1.67002	0.993858	0.957231	2.06557	2.58756	0.441	0.0490289	2.13878	-3.83103	1.17801	NM_004959	NR5A1	nuclear receptor subfamily 5, group A, member 1	ENST00000373588	Homo sapiens nuclear receptor subfamily 5, group A, member 1 (NR5A1), mRNA [NM_004959]
A_23_P19291	11.8097	10.5653	11.1987	10.9289	10.0483	7.64376	7.28194	11.2954	7.24774	7.25557	10.9107	6.86012	11.8386	7.6491	6.58396	7.13308	0.441	0.0490574	2.13848	-3.83149	1.91164	NM_001069	TUBB2A	tubulin, beta 2A class IIa	ENST00000333628	Homo sapiens tubulin, beta 2A class IIa (TUBB2A), mRNA [NM_001069]
A_23_P45786	5.98108	6.46778	6.33515	6.10305	11.0056	5.81016	8.1843	5.63996	5.60675	5.61098	5.53663	5.35355	5.22885	5.72407	5.83704	5.9613	0.441	0.0490779	2.13826	-3.83183	1.33349	NM_001852	COL9A2	collagen, type IX, alpha 2	ENST00000482722	Homo sapiens collagen, type IX, alpha 2 (COL9A2), mRNA [NM_001852]
A_21_P0006046	1.29655	2.87134	3.95401	2.8767	5.13539	2.38993	3.21786	3.69257	1.86385	2.13441	3.1286	2.03857	2.28846	0.634703	2.22096	3.11599	0.442	0.0493621	2.13522	-3.83642	1.0011				ENST00000421509	DA128674 BRACE3 Homo sapiens cDNA clone BRACE3052328 5', mRNA sequence [DA128674]
A_23_P141173	5.80352	5.30617	7.5969	5.95074	4.24286	8.34651	7.38482	6.00507	4.97725	3.74191	6.68615	5.18244	4.42977	5.11822	5.85492	5.32364	0.442	0.0495309	2.13342	-3.83913	1.16529	NM_000250	MPO	myeloperoxidase	ENST00000225275	Homo sapiens myeloperoxidase (MPO), mRNA [NM_000250]
A_33_P3367196	1.01452	3.0074	0.919041	1.04741	1.39707	2.18018	1.56759	1.04786	4.57446	2.22374	1.18897	2.99054	2.04442	1.01054	3.51887	2.69359	0.442	0.0495922	-2.13277	-3.84011	-1.008	NM_014141	CNTNAP2	contactin associated protein-like 2	ENST00000613345	Homo sapiens contactin associated protein-like 2 (CNTNAP2), mRNA [NM_014141]
