# Supplementary material for: Bioinformatics analyses of a potential miRNA‒mRNA regulatory axis in lumbar degenerative disc disease
Source: BMC Med Genomics. 2026 Apr 21;19:96. doi: 10.1186/s12920-026-02372-z (PMC13244845; doi:10.1186/s12920-026-02372-z)
Supplement: Supplementary file 12 — Supplementary Material 12. [file 12920_2026_2372_MOESM12_ESM.xlsx]

## Sheet: miRNAGSE186542GSE124272_overlap
microRNAID	baseMean	log2FoldChange	lfcSE	stat	pvalue	padj	IDDSHY	IDDZKP	NCZH	|	Target	baseMean	log2FoldChange	lfcSE	stat	pvalue	padj	gene_id	NP_control_1	NP_control_2	NP_control_3	NP_degenerated_1	NP_degenerated_2	NP_degenerated_3	ID	adj.P.Val	P.Value	t	B	logFC	ID_REF	GSM3526782	GSM3526783	GSM3526784	GSM3526785	GSM3526786	GSM3526787	GSM3526788	GSM3526789	GSM3526790	GSM3526791	GSM3526792	GSM3526793	GSM3526794	GSM3526795	GSM3526796	GSM3526797	From	Entry
hsa-miR-3620-5p	8.17121	-7.61203	2.81913	-2.70014	0.00693111	0.0164147	0	0	14	|	ENSG00000100884	4.02354	5.16377	2.18255	2.36593	0.0179849	0.999883	ENSG00000100884	0	0	0	1	7	21	A_23_P151598	0.428	0.0421735	2.21762	-3.71095	1.06439	ENSG00000100884	3.3431	2.86268	2.43959	2.99325	3.20805	2.67571	1.51171	5.04922	1.54216	2.72057	1.74807	0.726369	3.60529	0.693642	1.98358	2.54848	ENSG00000100884	O95741
hsa-miR-6511b-3p	18.8525	-3.70428	1.58166	-2.34202	0.0191799	0.0377395	7	4	28	|	ENSG00000109956	28.2467	2.10131	0.734223	2.86195	0.00421048	0.729329	ENSG00000109956	8	12	7	33	53	82	A_23_P1833	0.423	0.0403236	-2.24094	-3.67506	-1.06787	ENSG00000109956	6.32687	6.23789	7.39504	8.15918	4.73082	6.7511	6.77783	6.19313	7.24557	7.04249	8.52761	5.59548	8.18712	8.47981	8.15943	7.87727	ENSG00000109956	Q9P2W7
[truncated: 7 more columns]
